# Supplementary material for: A Short-Term High-Fat Diet Improved the Survival of Fat Grafts in Mice by Promoting Macrophage Infiltration and Angiogenesis
Source: Front Cell Dev Biol. 2022 Mar 17;10:856839. doi: 10.3389/fcell.2022.856839 (PMC8968084; doi:10.3389/fcell.2022.856839)
Supplement: Supplementary file 1 [file DataSheet4.ZIP]

Archive with 14 entries (12 files):
- data for figure 1/
- data for figure 1/Barplot_FC lipolysis- fatty acid .xlsx
- data for figure 1/fat acid metabolic FC .png
- data for figure 1/Heatmap Lipolysis.pdf
- data for figure 1/Heatmap Lipolysis.xlsx
- data for figure 1/qPCR-CD36 FABP4 ATGL HSL CPT1/
- data for figure 1/qPCR-CD36 FABP4 ATGL HSL CPT1/2021-4-23 HC-HF-1M fat tissue iWAT.xlsx
- data for figure 1/qPCR-CD36 FABP4 ATGL HSL CPT1/NXT-2021-4-23 fat tisse 1FIT.txt
- data for figure 1/qPCR-CD36 FABP4 ATGL HSL CPT1/NXT-2021-4-23 fat tisse 2nd.txt
- data for figure 1/qPCR-CD36 FABP4 ATGL HSL CPT1/NXT-2021-4-25 fat tisse 1FIT.txt
- data for figure 1/qPCR-CD36 FABP4 ATGL HSL CPT1/NXT-2021-4-25 fat tisse 2nd.txt
- data for figure 1/RNA-seq assay YY- Y  for Fig1A-C.xlsx
- data for figure 1/YYvsY_Volcanoplot.pdf
- data for figure 1/YYvsY_Volcanoplot.png
