# Supplementary material for: A Short-Term High-Fat Diet Improved the Survival of Fat Grafts in Mice by Promoting Macrophage Infiltration and Angiogenesis
Source: Front Cell Dev Biol. 2022 Mar 17;10:856839. doi: 10.3389/fcell.2022.856839 (PMC8968084; doi:10.3389/fcell.2022.856839)
Supplement: Supplementary file 1 [file DataSheet4.ZIP › data for figure 1/Barplot_FC lipolysis- fatty acid .xlsx]

## Sheet: Sheet 1
Plaat3	-4.03085	lipolysis
Pik3r1	-2.86424	lipolysis
Aqp7	-5.87514	lipolysis
Irs1	-3.66136	lipolysis
Atgl	-4.65698	lipolysis
Gnai1	-2.98409	lipolysis
Ptgs2	8.75663	lipolysis
Adcy5	-3.15213	lipolysis
Pde3b	-2.98784	lipolysis
Irs3	-4.43734	lipolysis
Adrb3	-9.25377	lipolysis
Akt2	-1.43796	lipolysis
Insr	-1.38987	lipolysis
Npr1	-2.15642	lipolysis
Adora1	-7.48255	lipolysis
Cgi-58	-2.16462	lipolysis
Adcy6	-1.48189	lipolysis
Akt1	1.10305	lipolysis
Gnai2	1.14825	lipolysis
Pkaca	-1.42473	lipolysis
Hsl	-4.63364	lipolysis
Ptger3	-4.84659	lipolysis
Tshr	-3.21852	lipolysis
Npy1r	-2.44379	lipolysis
Npy	9.19776	lipolysis
Mgl	-3.60894	lipolysis
Adcy2	2.37401	lipolysis
Fabp4	-3.92283	lipolysis
Plin1	-4.96979	lipolysis
Adcy9	-1.09206	lipolysis
Adrb1	-5.89144	lipolysis
Fasn	-7.12412	Fatty acid metabolism
Acaca	-5.73851	Fatty acid metabolism
Elovl6	-5.43691	Fatty acid metabolism
Ehhadh	-5.17711	Fatty acid metabolism
Acsl1	-4.13405	Fatty acid metabolism
Hacd2	-2.96795	Fatty acid metabolism
Acox1	-3.02022	Fatty acid metabolism
Echs1	-2.21677	Fatty acid metabolism
Hadh	-3.25393	Fatty acid metabolism
Cpt2	-2.6533	Fatty acid metabolism
Acadm	-2.60218	Fatty acid metabolism
Acadsb	-1.93628	Fatty acid metabolism
Acat2	-3.09718	Fatty acid metabolism
Hadhb	-2.43558	Fatty acid metabolism
Acads	-1.88382	Fatty acid metabolism
Cpt1a	1.34717	Fatty acid metabolism
Acadl	-2.00263	Fatty acid metabolism
Mecr	-2.09702	Fatty acid metabolism
Acat1	-1.92187	Fatty acid metabolism
Scd1	-6.64945	Fatty acid metabolism
Hacd4	1.70777	Fatty acid metabolism
Acsl4	1.4558	Fatty acid metabolism
Acsbg1	2.27175	Fatty acid metabolism
Acadvl	-1.84297	Fatty acid metabolism
Hadha	-1.46106	Fatty acid metabolism
Tecr	-1.48353	Fatty acid metabolism
Acaa2	-1.44274	Fatty acid metabolism
Elovl5	-1.27858	Fatty acid metabolism
Hsd17b12	-1.41144	Fatty acid metabolism
Scd3	-4.44397	Fatty acid metabolism
Acaa1b	-5.34823	Fatty acid metabolism
Acsl6	3.55253	Fatty acid metabolism
Cpt1c	1.13287	Fatty acid metabolism
