# Supplementary material for: A Short-Term High-Fat Diet Improved the Survival of Fat Grafts in Mice by Promoting Macrophage Infiltration and Angiogenesis
Source: Front Cell Dev Biol. 2022 Mar 17;10:856839. doi: 10.3389/fcell.2022.856839 (PMC8968084; doi:10.3389/fcell.2022.856839)
Supplement: Supplementary file 1 [file DataSheet4.ZIP › data for figure 1/Heatmap Lipolysis.xlsx]

## Sheet: Sheet 1
Gene	YY1	YY2	YY3	Y1	Y2	Y3
Plaat3	674.902	675.941	569.776	9138.69	11937.6	10318.3
Pik3r1	1786.68	1725.25	1725.15	11406.6	13789.4	12937.7
Aqp7	75.3239	27.154	26.7082	2335.95	2832.45	2401.05
Irs1	58.2505	80.4922	82.1031	1050.14	914.772	831.17
Atgl	2450.54	1332.49	1259.24	37092.1	51486.5	38624.3
Gnai1	435.874	360.76	284.888	2562.74	2993.52	3000.08
Ptgs2	3505.07	11492.9	7416.97	14.7907	23.2998	13.7709
Adcy5	301.296	267.661	212.677	1798.55	2788.89	2360.72
Pde3b	1205.18	1213.2	727.057	8310.41	8476.07	8166.12
Irs3	20.0864	27.154	24.7298	442.735	700.008	418.044
Adrb3	19.0821	2.90936	3.95677	5109.7	5329.58	5356.87
Akt2	2084.97	2199.47	1990.26	5355.22	6084.29	5561.46
Insr	1269.46	1201.56	1355.2	3321.99	3462.56	3242.06
Npr1	378.628	313.241	250.266	1340.04	1567.17	1292.49
Adora1	19.0821	1.93957	10.8811	1830.1	2012.9	1848.25
Cgi-58	845.636	785.526	799.268	2919.69	4845.35	3131.89
Adcy6	1359.85	1215.14	1119.77	3489.62	3827.25	3003.03
Akt1	5709.55	5423.04	4977.62	2427.65	2667.32	2404.98
Gnai2	15187.3	13289.9	12333.3	6458.61	5921.2	6032.62
Pkaca	1373.91	1061.92	1101.96	3007.44	3654.02	2835.81
Hsl	1250.38	465.497	448.105	15904.9	21556.4	16254.5
Ptger3	122.527	45.5799	28.6866	1527.39	1949.08	2183.67
Tshr	116.501	41.7008	27.6974	621.21	513.609	594.115
Npy1r	25.108	62.0663	51.4381	286.94	234.011	234.105
Npy	177.764	97.9483	46.4921	0	0	0
Mgl	1933.31	1005.67	578.678	13063.2	16952.1	12903.3
Adcy2	87.3757	92.1296	145.411	26.6233	23.2998	12.7872
Fabp4	12331	3995.52	3142.67	84728.1	126104	84449.8
Plin1	1518.53	286.087	205.752	20160.7	23735.4	19101.2
Adcy9	211.911	193.957	174.098	421.042	508.544	306.894
Adrb1	10.0432	0	0.989194	359.907	168.164	124.921
