# Supplementary material for: A Short-Term High-Fat Diet Improved the Survival of Fat Grafts in Mice by Promoting Macrophage Infiltration and Angiogenesis
Source: Front Cell Dev Biol. 2022 Mar 17;10:856839. doi: 10.3389/fcell.2022.856839 (PMC8968084; doi:10.3389/fcell.2022.856839)
Supplement: Supplementary file 1 [file DataSheet4.ZIP › data for figure 1/qPCR-CD36 FABP4 ATGL HSL CPT1/2021-4-23 HC-HF-1M fat tissue iWAT.xlsx]

## Sheet: 4-23  1-2nd
Experiment: NXT-2021-4-23-fat tissue-BAN1 Selected Filter: SYBR Green I / HRM Dye (465-510)
Include	Color	Pos	Name	Cp
TRUE	255	A1	Sample 1	20.95
TRUE	255	A2	Sample 2	20.9
TRUE	255	A3	Sample 3	20.23
TRUE	255	A4	Sample 4	20.2
TRUE	255	A5	Sample 5	19.81
TRUE	255	A6	Sample 6	19.83
TRUE	255	A7	Sample 7	19.03
TRUE	255	A8	Sample 8	18.96
TRUE	255	A9	Sample 9	19.57
TRUE	255	A10	Sample 10	19.72
TRUE	255	A11	Sample 11	21.1
TRUE	255	A12	Sample 12	20.8
TRUE	255	B1	Sample 13	19.28
TRUE	255	B2	Sample 14	19.21
TRUE	255	B3	Sample 15	21.2
TRUE	255	B4	Sample 16	21.2
TRUE	255	B5	Sample 17	19.64
TRUE	255	B6	Sample 18	19.59
TRUE	255	B7	Sample 19	19.09
TRUE	255	B8	Sample 20	19.15
TRUE	255	B9	Sample 21	18.14
TRUE	255	B10	Sample 22	18.14
TRUE	255	B11	Sample 23	20.69				NDE		NDF		HCE		HCF		HFE		HFF
TRUE	255	B12	Sample 24	20.71			GAP	20.95	20.9	20.23	20.2	19.81	19.83	19.03	18.96	19.57	19.72	21.1	20.8
TRUE	255	C1	Sample 25	29.48			CD36	19.28	19.21	21.2	21.2	19.64	19.59	19.09	19.15	18.14	18.14	20.69	20.71
TRUE	255	C2	Sample 26	29.08			UCP1	29.48	29.08	27.09	27.03	26.99	27.14	24.46	24.42	28.88	28.81	28.6	28.49
TRUE	255	C3	Sample 27	27.09			SIRT1	28.06	27.85	27.56	27.22	27.65	27.61	26.47	26.65	27.44	27.08	28.91	29.2
TRUE	255	C4	Sample 28	27.03			ATGL	25.54	25.44	25.02	25.03	24.78	24.75	24.71	24.65	24.34	24.66	25.21	25.26
TRUE	255	C5	Sample 29	26.99			HSL	26.2	25.99	24.67	24.78	25.45	25.49	24.04	24.01	25.51	25.54	25.77	25.92
TRUE	255	C6	Sample 30	27.14			CPT1	22.18	22.19	23.58	23.7	22.71	22.69	22.45	22.46	21.22	21.17	23.22	23.27
TRUE	255	C7	Sample 31	24.46			FABP4	21.17	21.18	22.52	22.64	21.27	21.21	20.2	20.15	19.45	19.31	21.27	21.32
TRUE	255	C8	Sample 32	24.42
TRUE	255	C9	Sample 33	28.88
TRUE	255	C10	Sample 34	28.81			GAP		20.925		20.215		19.82		18.995		19.645		20.95
TRUE	255	C11	Sample 35	28.6			CD36		19.245		21.2		19.615		19.12		18.14		20.7
TRUE	255	C12	Sample 36	28.49			UCP1		29.28		27.06		27.065		24.44		28.845		28.545
TRUE	255	D1	Sample 37	28.06			SIRT1		27.955		27.39		27.63		26.56		27.26		29.055
TRUE	255	D2	Sample 38	27.85			ATGL		25.49		25.025		24.765		24.68		24.5		25.235
TRUE	255	D3	Sample 39	27.56			HSL		26.095		24.725		25.47		24.025		25.525		25.845
TRUE	255	D4	Sample 40	27.22			CPT1		22.185		23.64		22.7		22.455		21.195		23.245
TRUE	255	D5	Sample 41	27.65			FABP4		21.175		22.58		21.24		20.175		19.38		21.295
TRUE	255	D6	Sample 42	27.61
TRUE	255	D7	Sample 43	26.47				NDE	NDF	HCE	HCF	HFE	HFF
TRUE	255	D8	Sample 44	26.65			GAP	20.925	20.215	19.82	18.995	19.645	20.95
TRUE	255	D9	Sample 45	27.44			CD36	19.245	21.2	19.615	19.12	18.14	20.7
TRUE	255	D10	Sample 46	27.08			UCP1	29.28	27.06	27.065	24.44	28.845	28.545
TRUE	255	D11	Sample 47	28.91			SIRT1	27.955	27.39	27.63	26.56	27.26	29.055
TRUE	255	D12	Sample 48	29.2			ATGL	25.49	25.025	24.765	24.68	24.5	25.235
TRUE	255	E1	Sample 49	25.54			HSL	26.095	24.725	25.47	24.025	25.525	25.845
TRUE	255	E2	Sample 50	25.44			CPT1	22.185	23.64	22.7	22.455	21.195	23.245
TRUE	255	E3	Sample 51	25.02			FABP4	21.175	22.58	21.24	20.175	19.38	21.295
TRUE	255	E4	Sample 52	25.03
TRUE	255	E5	Sample 53	24.78
TRUE	255	E6	Sample 54	24.75				GAP	CD36	UCP1	SIRT1	ATGL	HSL	CPT1	FABP4
TRUE	255	E7	Sample 55	24.71			NDE	20.925	19.245	29.28	27.955	25.49	26.095	22.185	21.175
TRUE	255	E8	Sample 56	24.65			NDF	20.215	21.2	27.06	27.39	25.025	24.725	23.64	22.58
TRUE	255	E9	Sample 57	24.34			HCE	19.82	19.615	27.065	27.63	24.765	25.47	22.7	21.24
TRUE	255	E10	Sample 58	24.66			HCF	18.995	19.12	24.44	26.56	24.68	24.025	22.455	20.175
TRUE	255	E11	Sample 59	25.21			HFE	19.645	18.14	28.845	27.26	24.5	25.525	21.195	19.38
TRUE	255	E12	Sample 60	25.26			HFF	20.95	20.7	28.545	29.055	25.235	25.845	23.245	21.295
TRUE	255	F1	Sample 61	26.2
TRUE	255	F2	Sample 62	25.99					CD36	UCP1	SIRT1	ATGL	HSL	CPT1	FABP4
TRUE	255	F3	Sample 63	24.67			NDE	NDE	-1.68	8.355	7.03	4.565	5.17	1.26	0.25
TRUE	255	F4	Sample 64	24.78			NDF	NDF	0.985	6.845	7.175	4.81	4.51	3.425	2.365
TRUE	255	F5	Sample 65	25.45			HCE	HCE	-0.205	7.245	7.81	4.945	5.65	2.88	1.42
TRUE	255	F6	Sample 66	25.49			HCF	HCF	0.125	5.445	7.565	5.685	5.03	3.46	1.18
TRUE	255	F7	Sample 67	24.04			HFE	HFE	-1.505	9.2	7.615	4.855	5.88	1.55	-0.265
TRUE	255	F8	Sample 68	24.01			HFF	HFF	-0.25	7.595	8.105	4.285	4.895	2.295	0.345
TRUE	255	F9	Sample 69	25.51
TRUE	255	F10	Sample 70	25.54
TRUE	255	F11	Sample 71	25.77					CD36	UCP1	SIRT1	ATGL	HSL	CPT1	FABP4
TRUE	255	F12	Sample 72	25.92				NDE	0	0	0	0	0	0	0
TRUE	255	G1	Sample 73	22.18				NDF	2.665	-1.51	0.145	0.245	-0.66	2.165	2.115
TRUE	255	G2	Sample 74	22.19				HCE	1.475	-1.11	0.78	0.38	0.48	1.62	1.17
TRUE	255	G3	Sample 75	23.58				HCF	1.805	-2.91	0.535	1.12	-0.14	2.2	0.93
TRUE	255	G4	Sample 76	23.7				HFE	0.175	0.845	0.585	0.29	0.71	0.29	-0.515
TRUE	255	G5	Sample 77	22.71				HFF	1.43	-0.76	1.075	-0.28	-0.275	1.035	0.095
TRUE	255	G6	Sample 78	22.69
TRUE	255	G7	Sample 79	22.45					CD36	UCP1	SIRT1	ATGL	HSL	CPT1	FABP4
TRUE	255	G8	Sample 80	22.46				NDE	1	1	1	1	1	1	1				CD36	UCP1	SIRT1	ATGL	HSL	CPT1	FABP4
TRUE	255	G9	Sample 81	21.22				NDF	0.157672	2.8481	0.904379	0.843816	1.58008	0.222982	0.230846			NDF	2.665	-1.51	0.145	0.245	-0.66	2.165	2.115
TRUE	255	G10	Sample 82	21.17				HCE	0.359733	2.15846	0.582367	0.768438	0.716978	0.325335	0.444421			HCF	1.805	-2.91	0.535	1.12	-0.14	2.2	0.93
TRUE	255	G11	Sample 83	23.22				HCF	0.286181	7.51618	0.690159	0.460094	1.10191	0.217638	0.524858			HFF	1.43	-0.76	1.075	-0.28	-0.275	1.035	0.095
TRUE	255	G12	Sample 84	23.27				HFE	0.885768	0.556711	0.666649	0.817902	0.61132	0.817902	1.42899
TRUE	255	H1	Sample 85	21.17				HFF	0.371131	1.69349	0.474671	1.21419	1.20999	0.488016	0.936272				CD36	UCP1	SIRT1	ATGL	HSL	CPT1	FABP4
TRUE	255	H2	Sample 86	21.18														NDF	0	0	0	0	0	0	0
TRUE	255	H3	Sample 87	22.52					CD36	UCP1	SIRT1	ATGL	HSL	CPT1	FABP4			HCF	-0.86	-1.4	0.39	0.875	0.52	0.035	-1.185
TRUE	255	H4	Sample 88	22.64				NDE	1	1	1	1	1	1	1			HFF	-1.235	0.75	0.93	-0.525	0.385	-1.13	-2.02
TRUE	255	H5	Sample 89	21.27				HCE	0.359733	2.15846	0.582367	0.768438	0.716978	0.325335	0.444421
TRUE	255	H6	Sample 90	21.21				HFE	0.885768	0.556711	0.666649	0.817902	0.61132	0.817902	1.42899				CD36	UCP1	SIRT1	ATGL	HSL	CPT1	FABP4
TRUE	255	H7	Sample 91	20.2														NDF	1	1	1	1	1	1	1
TRUE	255	H8	Sample 92	20.15					CD36	UCP1	SIRT1	ATGL	HSL	CPT1	FABP4			HCF	1.81504	2.63902	0.76313	0.545254	0.697372	0.976032	2.27363
TRUE	255	H9	Sample 93	19.45				NDF	0.157672	2.8481	0.904379	0.843816	1.58008	0.222982	0.230846			HFF	2.35381	0.594604	0.524858	1.43893	0.765779	2.18859	4.05584
TRUE	255	H10	Sample 94	19.31				HCF	0.286181	7.51618	0.690159	0.460094	1.10191	0.217638	0.524858				CD36	UCP1	SIRT1	ATGL	HSL	CPT1	FABP4
TRUE	255	H11	Sample 95	21.27				HFF	0.371131	1.69349	0.474671	1.21419	1.20999	0.488016	0.936272
TRUE	255	H12	Sample 96	21.32

## Sheet: 4-23 1-1fit
Experiment: NXT-2021-4-23-fat tissue-BAN1 Selected Filter: SYBR Green I / HRM Dye (465-510)
Include	Color	Pos	Name	Cp
TRUE	255	A1	Sample 1	18.85
TRUE	255	A2	Sample 2	18.25
TRUE	255	A3	Sample 3	17.78
TRUE	255	A4	Sample 4	17.76
TRUE	255	A5	Sample 5	17.37
TRUE	255	A6	Sample 6	17.55
TRUE	255	A7	Sample 7	16.77
TRUE	255	A8	Sample 8	16.15
TRUE	255	A9	Sample 9	16.98
TRUE	255	A10	Sample 10	16.95
TRUE	255	A11	Sample 11	18.57
TRUE	255	A12	Sample 12	19.25
TRUE	255	B1	Sample 13	16.54
TRUE	255	B2	Sample 14	15.8
TRUE	255	B3	Sample 15	18.76
TRUE	255	B4	Sample 16	18.27
TRUE	255	B5	Sample 17	16.88
TRUE	255	B6	Sample 18	17.42
TRUE	255	B7	Sample 19	17.06
TRUE	255	B8	Sample 20	16.64
TRUE	255	B9	Sample 21	15.46
TRUE	255	B10	Sample 22	15.53
TRUE	255	B11	Sample 23	18.22
TRUE	255	B12	Sample 24	17.79
TRUE	255	C1	Sample 25	27.11
TRUE	255	C2	Sample 26	26.82
TRUE	255	C3	Sample 27	24.78
TRUE	255	C4	Sample 28	24.64				NDE		NDF		HCE		HCF		HFE		HFF
TRUE	255	C5	Sample 29	24.92			GAP	18.85	18.25	17.78	17.76	17.37	17.55	16.77	16.15	16.98	16.95	18.57	19.25
TRUE	255	C6	Sample 30	25.46			CD36	16.54	15.8	18.76	18.27	16.88	17.42	17.06	16.64	15.46	15.53	18.22	17.79
TRUE	255	C7	Sample 31	22.41			UCP1	27.11	26.82	24.78	24.64	24.92	25.46	22.41	22.44	26.89	26.65	26.42	25.99
TRUE	255	C8	Sample 32	22.44			SIRT1	24.81	25.09	24.75	24.35	24.98	25.26	24.3	24.23	24.9	24.62	26.34	26.79
TRUE	255	C9	Sample 33	26.89			ATGL	22.97	22.8	22.69	22.86	22.42	22.2	22.82	22.58	21.99	22.25	22.91	23.08
TRUE	255	C10	Sample 34	26.65			HSL	23.38	22.95	21.84	21.94	22.74	22.86	21.55	21.53	22.54	22.98	22.85	22.95
TRUE	255	C11	Sample 35	26.42			CPT1	19.24	19.3	20.73	20.76	19.74	20.21	20.25	19.76	18.5	18.56	20.53	20.43
TRUE	255	C12	Sample 36	25.99			FABP4	18.81	17.98	19.71	19.78	18.89	18.98	17.67	17.48	16.61	16.2	18.69	18.97
TRUE	255	D1	Sample 37	24.81
TRUE	255	D2	Sample 38	25.09
TRUE	255	D3	Sample 39	24.75				GAP	CD36	UCP1	SIRT1	ATGL	HSL	CPT1	FABP4
TRUE	255	D4	Sample 40	24.35			NDE	18.85	16.54	27.11	24.81	22.97	23.38	19.24	18.81
TRUE	255	D5	Sample 41	24.98				18.25	15.8	26.82	25.09	22.8	22.95	19.3	17.98
TRUE	255	D6	Sample 42	25.26			NDF	17.78	18.76	24.78	24.75	22.69	21.84	20.73	19.71
TRUE	255	D7	Sample 43	24.3				17.76	18.27	24.64	24.35	22.86	21.94	20.76	19.78
TRUE	255	D8	Sample 44	24.23			HCE	17.37	16.88	24.92	24.98	22.42	22.74	19.74	18.89
TRUE	255	D9	Sample 45	24.9				17.55	17.42	25.46	25.26	22.2	22.86	20.21	18.98
TRUE	255	D10	Sample 46	24.62			HCF	16.77	17.06	22.41	24.3	22.82	21.55	20.25	17.67
TRUE	255	D11	Sample 47	26.34				16.15	16.64	22.44	24.23	22.58	21.53	19.76	17.48
TRUE	255	D12	Sample 48	26.79			HFE	16.98	15.46	26.89	24.9	21.99	22.54	18.5	16.61
TRUE	255	E1	Sample 49	22.97				16.95	15.53	26.65	24.62	22.25	22.98	18.56	16.2
TRUE	255	E2	Sample 50	22.8			HFF	18.57	18.22	26.42	26.34	22.91	22.85	20.53	18.69
TRUE	255	E3	Sample 51	22.69				19.25	17.79	25.99	26.79	23.08	22.95	20.43	18.97
TRUE	255	E4	Sample 52	22.86
TRUE	255	E5	Sample 53	22.42				GAP	CD36	UCP1	SIRT1	ATGL	HSL	CPT1	FABP4
TRUE	255	E6	Sample 54	22.2			NDE	18.55	16.17	26.965	24.95	22.885	23.165	19.27	18.395		18.55	16.17	26.965	24.95	22.885	23.165	19.27	18.395
TRUE	255	E7	Sample 55	22.82
TRUE	255	E8	Sample 56	22.58			NDF	17.77	18.515	24.71	24.55	22.775	21.89	20.745	19.745		17.77	18.515	24.71	24.55	22.775	21.89	20.745	19.745
TRUE	255	E9	Sample 57	21.99
TRUE	255	E10	Sample 58	22.25			HCE	17.46	17.15	25.19	25.12	22.31	22.8	19.975	18.935		17.46	17.15	25.19	25.12	22.31	22.8	19.975	18.935
TRUE	255	E11	Sample 59	22.91
TRUE	255	E12	Sample 60	23.08			HCF	16.46	16.85	22.425	24.265	22.7	21.54	20.005	17.575		16.46	16.85	22.425	24.265	22.7	21.54	20.005	17.575
TRUE	255	F1	Sample 61	23.38
TRUE	255	F2	Sample 62	22.95			HFE	16.965	15.495	26.77	24.76	22.12	22.76	18.53	16.405		16.965	15.495	26.77	24.76	22.12	22.76	18.53	16.405
TRUE	255	F3	Sample 63	21.84
TRUE	255	F4	Sample 64	21.94			HFF	18.91	18.005	26.205	26.565	22.995	22.9	20.48	18.83		18.91	18.005	26.205	26.565	22.995	22.9	20.48	18.83
TRUE	255	F5	Sample 65	22.74
TRUE	255	F6	Sample 66	22.86
TRUE	255	F7	Sample 67	21.55				GAP	CD36	UCP1	SIRT1	ATGL	HSL	CPT1	FABP4
TRUE	255	F8	Sample 68	21.53			NDE	18.55	16.17	26.965	24.95	22.885	23.165	19.27	18.395
TRUE	255	F9	Sample 69	22.54			NDF	17.77	18.515	24.71	24.55	22.775	21.89	20.745	19.745
TRUE	255	F10	Sample 70	22.98			HCE	17.46	17.15	25.19	25.12	22.31	22.8	19.975	18.935
TRUE	255	F11	Sample 71	22.85			HCF	16.46	16.85	22.425	24.265	22.7	21.54	20.005	17.575
TRUE	255	F12	Sample 72	22.95			HFE	16.965	15.495	26.77	24.76	22.12	22.76	18.53	16.405
TRUE	255	G1	Sample 73	19.24			HFF	18.91	18.005	26.205	26.565	22.995	22.9	20.48	18.83
TRUE	255	G2	Sample 74	19.3
TRUE	255	G3	Sample 75	20.73
TRUE	255	G4	Sample 76	20.76
TRUE	255	G5	Sample 77	19.74				GAP	CD36	UCP1	SIRT1	ATGL	HSL	CPT1	FABP4
TRUE	255	G6	Sample 78	20.21			NDF	17.77	18.515	24.71	24.55	22.775	21.89	20.745	19.745
TRUE	255	G7	Sample 79	20.25			HCF	16.46	16.85	22.425	24.265	22.7	21.54	20.005	17.575
TRUE	255	G8	Sample 80	19.76			HFF	18.91	18.005	26.205	26.565	22.995	22.9	20.48	18.83
TRUE	255	G9	Sample 81	18.5
TRUE	255	G10	Sample 82	18.56					CD36	UCP1	SIRT1	ATGL	HSL	CPT1	FABP4
TRUE	255	G11	Sample 83	20.53				NDF	0.745	6.94	6.78	5.005	4.12	2.975	1.975
TRUE	255	G12	Sample 84	20.43				HCF	0.39	5.965	7.805	6.24	5.08	3.545	1.115
TRUE	255	H1	Sample 85	18.81				HFF	-0.905	7.295	7.655	4.085	3.99	1.57	-0.08
TRUE	255	H2	Sample 86	17.98
TRUE	255	H3	Sample 87	19.71					CD36	UCP1	SIRT1	ATGL	HSL	CPT1	FABP4
TRUE	255	H4	Sample 88	19.78				NDF	0	0	0	0	0	0	0
TRUE	255	H5	Sample 89	18.89				HCF	-0.355	-0.975	1.025	1.235	0.96	0.57	-0.86
TRUE	255	H6	Sample 90	18.98				HFF	-1.65	0.355	0.875	-0.92	-0.13	-1.405	-2.055
TRUE	255	H7	Sample 91	17.67
TRUE	255	H8	Sample 92	17.48					CD36	UCP1	SIRT1	ATGL	HSL	CPT1	FABP4
TRUE	255	H9	Sample 93	16.61				NDF	1	1	1	1	1	1	1
TRUE	255	H10	Sample 94	16.2				HCF	1.27899	1.96564	0.49141	0.424842	0.514057	0.673617	1.81504
TRUE	255	H11	Sample 95	18.69				HFF	3.13834	0.78187	0.545254	1.89212	1.09429	2.64818	4.15544
TRUE	255	H12	Sample 96	18.97					CD36	UCP1	SIRT1	ATGL	HSL	CPT1	FABP4

## Sheet: 4-25 2-2
Experiment: NXT-2021-4-25-fat tissue-BAN1 Selected Filter: SYBR Green I / HRM Dye (465-510)
Include	Color	Pos	Name	Cp
TRUE	255	A1	Sample 1	20.24
TRUE	255	A2	Sample 2	20.17
TRUE	255	A3	Sample 3	19.93
TRUE	255	A4	Sample 4	20.03
TRUE	255	A5	Sample 5	19.71
TRUE	255	A6	Sample 6	19.81
TRUE	255	A7	Sample 7	18.9
TRUE	255	A8	Sample 8	19.02
TRUE	255	A9	Sample 9	19.53
TRUE	255	A10	Sample 10	19.56
TRUE	255	A11	Sample 11	20.98
TRUE	255	A12	Sample 12	20.88
TRUE	255	B1	Sample 13	30.08
TRUE	255	B2	Sample 14	30.45
TRUE	255	B3	Sample 15	28.9
TRUE	255	B4	Sample 16	29.24
TRUE	255	B5	Sample 17	28.19
TRUE	255	B6	Sample 18	28.3
TRUE	255	B7	Sample 19	29.76
TRUE	255	B8	Sample 20	31.06
TRUE	255	B9	Sample 21	29.7
TRUE	255	B10	Sample 22	30.67
TRUE	255	B11	Sample 23	29.65
TRUE	255	B12	Sample 24	29.51
TRUE	255	C1	Sample 25	19.44
TRUE	255	C2	Sample 26	19.56
TRUE	255	C3	Sample 27	19.77
TRUE	255	C4	Sample 28	19.8
TRUE	255	C5	Sample 29	19.86
TRUE	255	C6	Sample 30	19.94
TRUE	255	C7	Sample 31	18.11
TRUE	255	C8	Sample 32	17.71
TRUE	255	C9	Sample 33	30.53
TRUE	255	C10	Sample 34	18.62
TRUE	255	C11	Sample 35	19.99
TRUE	255	C12	Sample 36	19.93
TRUE	255	D1	Sample 37	21.04				NDE		NDF		HCE		HCF		HFE		HFF
TRUE	255	D2	Sample 38	21.08			GAP	20.24	20.17	19.93	20.03	19.71	19.81	18.9	19.02	19.53	19.56	20.98	20.88
TRUE	255	D3	Sample 39	22.17			NLRP3	30.08	30.45	28.9	29.24	28.19	28.3	29.76	31.06	29.7	30.67	29.65	29.51
TRUE	255	D4	Sample 40	22.21			ATGL	19.44	19.56	19.77	19.8	19.86	19.94	18.11	17.71	30.53	18.62	19.99	19.93
TRUE	255	D5	Sample 41	21.63			HSL	21.04	21.08	22.17	22.21	21.63	21.68	20.73	19.88	33.61	20.69	22.81	22.7
TRUE	255	D6	Sample 42	21.68			CPT1	23.86	23.83	24.73	24.72	23.58	23.63	23.57	23.5	22.25	22.19	24.96	24.96
TRUE	255	D7	Sample 43	20.73			FABP4	13.89	13.81	14.54	14.52	13.68	13.63	12.69	12.63	12.34	12.43	13.77	13.76
TRUE	255	D8	Sample 44	19.88			LEP	19.55	19.59	20.79	20.76	18.82	18.81	20.85	20.82	15.42	15.47	17.49	17.5
TRUE	255	D9	Sample 45	33.61			UCP2	21.42	21.54	20.75	20.73	21.53	21.51	19.95	19.99	20.99	21.08	23.99	24.06
TRUE	255	D10	Sample 46	20.69
TRUE	255	D11	Sample 47	22.81
TRUE	255	D12	Sample 48	22.7
TRUE	255	E1	Sample 49	23.86
TRUE	255	E2	Sample 50	23.83			GAP		20.205		19.98		19.76		18.96		19.545		20.93
TRUE	255	E3	Sample 51	24.73			NLRP3		30.265		29.07		28.245		30.41		30.185		29.58
TRUE	255	E4	Sample 52	24.72			ATGL		19.5		19.785		19.9		17.91		24.575		19.96
TRUE	255	E5	Sample 53	23.58			HSL		21.06		22.19		21.655		20.305		27.15		22.755
TRUE	255	E6	Sample 54	23.63			CPT1		23.845		24.725		23.605		23.535		22.22		24.96
TRUE	255	E7	Sample 55	23.57			FABP4		13.85		14.53		13.655		12.66		12.385		13.765
TRUE	255	E8	Sample 56	23.5			LEP		19.57		20.775		18.815		20.835		15.445		17.495
TRUE	255	E9	Sample 57	22.25			UCP2		21.48		20.74		21.52		19.97		21.035		24.025
TRUE	255	E10	Sample 58	22.19					NDE	NDF	HCE	HCF	HFE	HFF
TRUE	255	E11	Sample 59	24.96				GAP	20.205	19.98	19.76	18.96	19.545	20.93
TRUE	255	E12	Sample 60	24.96				CD36	30.265	29.07	28.245	30.41	30.185	29.58
TRUE	255	F1	Sample 61	13.89				ATGL	19.5	19.785	19.9	17.91	24.575	19.96
TRUE	255	F2	Sample 62	13.81				HSL	21.06	22.19	21.655	20.305	27.15	22.755
TRUE	255	F3	Sample 63	14.54				CPT1	23.845	24.725	23.605	23.535	22.22	24.96
TRUE	255	F4	Sample 64	14.52				FABP4	13.85	14.53	13.655	12.66	12.385	13.765
TRUE	255	F5	Sample 65	13.68				LEP	19.57	20.775	18.815	20.835	15.445	17.495
TRUE	255	F6	Sample 66	13.63				UCP2	21.48	20.74	21.52	19.97	21.035	24.025
TRUE	255	F7	Sample 67	12.69
TRUE	255	F8	Sample 68	12.63
TRUE	255	F9	Sample 69	12.34
TRUE	255	F10	Sample 70	12.43
TRUE	255	F11	Sample 71	13.77					GAP	CD36	ATGL	HSL	CPT1	FABP4	LEP	UCP2
TRUE	255	F12	Sample 72	13.76				NDE	20.205	30.265	19.5	21.06	23.845	13.85	19.57	21.48
TRUE	255	G1	Sample 73	19.55				NDF	19.98	29.07	19.785	22.19	24.725	14.53	20.775	20.74
TRUE	255	G2	Sample 74	19.59				HCE	19.76	28.245	19.9	21.655	23.605	13.655	18.815	21.52
TRUE	255	G3	Sample 75	20.79				HCF	18.96	30.41	17.91	20.305	23.535	12.66	20.835	19.97
TRUE	255	G4	Sample 76	20.76				HFE	19.545	30.185	24.575	27.15	22.22	12.385	15.445	21.035
TRUE	255	G5	Sample 77	18.82				HFF	20.93	29.58	19.96	22.755	24.96	13.765	17.495	24.025
TRUE	255	G6	Sample 78	18.81
TRUE	255	G7	Sample 79	20.85
TRUE	255	G8	Sample 80	20.82						CD36	ATGL	HSL	CPT1	FABP4	LEP	UCP2			CD36	ATGL	HSL	CPT1	FABP4	LEP	UCP2
TRUE	255	G9	Sample 81	15.42					NDE	10.06	-0.705	0.855	3.64	-6.355	-0.635	1.275		NDE
TRUE	255	G10	Sample 82	15.47					NDF	9.09	-0.195	2.21	4.745	-5.45	0.795	0.76		NDF	9.09	-0.195	2.21	4.745	-5.45	0.795	0.76
TRUE	255	G11	Sample 83	17.49					HCE	8.485	0.14	1.895	3.845	-6.105	-0.945	1.76		HCE
TRUE	255	G12	Sample 84	17.5					HCF	11.45	-1.05	1.345	4.575	-6.3	1.875	1.01		HCF	11.45	-1.05	1.345	4.575	-6.3	1.875	1.01
TRUE	255	H1	Sample 85	21.42					HFE	10.64	5.03	7.605	2.675	-7.16	-4.1	1.49		HFE
TRUE	255	H2	Sample 86	21.54					HFF	8.65	-0.97	1.825	4.03	-7.165	-3.435	3.095		HFF	8.65	-0.97	1.825	4.03	-7.165	-3.435	3.095
TRUE	255	H3	Sample 87	20.75
TRUE	255	H4	Sample 88	20.73
TRUE	255	H5	Sample 89	21.53						CD36	ATGL	HSL	CPT1	FABP4	LEP	UCP2			CD36	ATGL	HSL	CPT1	FABP4	LEP	UCP2
TRUE	255	H6	Sample 90	21.51					NDE	0	0	0	0	0	0	0		NDF	9.09	-0.195	2.21	4.745	-5.45	0.795	0.76
TRUE	255	H7	Sample 91	19.95					NDF	-0.97	0.51	1.355	1.105	0.905	1.43	-0.515		HCF	11.45	-1.05	1.345	4.575	-6.3	1.875	1.01
TRUE	255	H8	Sample 92	19.99					HCE	-1.575	0.845	1.04	0.205	0.25	-0.31	0.485		HFF	8.65	-0.97	1.825	4.03	-7.165	-3.435	3.095
TRUE	255	H9	Sample 93	20.99					HCF	1.39	-0.345	0.49	0.935	0.055	2.51	-0.265
TRUE	255	H10	Sample 94	21.08					HFE	0.58	5.735	6.75	-0.965	-0.805	-3.465	0.215
TRUE	255	H11	Sample 95	23.99					HFF	-1.41	-0.265	0.97	0.39	-0.81	-2.8	1.82
TRUE	255	H12	Sample 96	24.06
										CD36	ATGL	HSL	CPT1	FABP4	LEP	UCP2		NDF	0	0	0	0	0	0	0
									NDE	1	1	1	1	1	1	1		HCF	2.36	-0.855	-0.865	-0.17	-0.85	1.08	0.25
									NDF	1.95884	0.702222	0.390935	0.464902	0.534033	0.371131	1.42899		HFF	-0.44	-0.775	-0.385	-0.715	-1.715	-4.23	2.335
									HCE	2.97935	0.556711	0.486327	0.867539	0.840896	1.23971	0.714497
									HCF	0.381565	1.27015	0.712025	0.523042	0.962594	0.175556	1.20164
									HFE	0.668964	0.0187756	0.00929068	1.95206	1.74715	11.0425	0.861546			CD36	ATGL	HSL	CPT1	FABP4	LEP	UCP2
									HFF	2.65737	1.20164	0.510506	0.76313	1.75321	6.9644	0.283221		NDF	1	1	1	1	1	1	1
																		HCF	0.194791	1.80876	1.82134	1.12506	1.8025	0.473029	0.840896
																		HFF	1.3566	1.71119	1.30586	1.64148	3.28297	18.7654	0.198196
																			CD36	ATGL	HSL	CPT1	FABP4	LEP	UCP2
										CD36	ATGL	HSL	CPT1	FABP4	LEP	UCP2
									NDE	1	1	1	1	1	1	1
									HCE	2.97935	0.556711	0.486327	0.867539	0.840896	1.23971	0.714497
									HFE	0.668964	0.0187756	0.00929068	1.95206	1.74715	11.0425	0.861546
									CPT1	FABP4	LEP	UCP2
									1	1	1	1
									0.867539	0.840896	1.23971	0.714497
						NLRP3	ATGL	HSL	1.95206	1.74715	11.0425	0.861546
					NDE	1	1	1
					HCE	2.97935	0.556711	0.486327
					HFE	0.668964	0.0187756	0.00929068	CPT1	FABP4	LEP	UCP2
									0.464902	0.534033	0.371131	1.42899
									0.523042	0.962594	0.175556	1.20164
						NLRP3	ATGL	HSL	0.76313	1.75321	6.9644	0.283221
					NDF	1.95884	0.702222	0.390935
					HCF	0.381565	1.27015	0.712025
					HFF	2.65737	1.20164	0.510506

## Sheet: 4-25 2-1
Experiment: NXT-2021-4-25-fat tissue-BAN1 Selected Filter: SYBR Green I / HRM Dye (465-510)
Include	Color	Pos	Name	Cp
TRUE	255	A1	Sample 1	17.88
TRUE	255	A2	Sample 2	17.34
TRUE	255	A3	Sample 3	17.47
TRUE	255	A4	Sample 4	17.3
TRUE	255	A5	Sample 5	17.17
TRUE	255	A6	Sample 6	17.39
TRUE	255	A7	Sample 7	16.55
TRUE	255	A8	Sample 8	16.33
TRUE	255	A9	Sample 9	16.63
TRUE	255	A10	Sample 10	16.96
TRUE	255	A11	Sample 11	18.14
TRUE	255	A12	Sample 12	18.68
TRUE	255	B1	Sample 13	26.79
TRUE	255	B2	Sample 14	27.28
TRUE	255	B3	Sample 15	25.84
TRUE	255	B4	Sample 16	25.98
TRUE	255	B5	Sample 17	24.93
TRUE	255	B6	Sample 18	25.38
TRUE	255	B7	Sample 19	27.2
TRUE	255	B8	Sample 20	28.6
TRUE	255	B9	Sample 21	25.53
TRUE	255	B10	Sample 22	27.61
TRUE	255	B11	Sample 23	26.69
TRUE	255	B12	Sample 24	26.54
TRUE	255	C1	Sample 25	16.47
TRUE	255	C2	Sample 26	16.83
TRUE	255	C3	Sample 27	16.68
TRUE	255	C4	Sample 28	16.69
TRUE	255	C5	Sample 29	16.98
TRUE	255	C6	Sample 30	17.51
TRUE	255	C7	Sample 31	15.26
TRUE	255	C8	Sample 32	15.41				NDE		NDF		HCE		HCF		HFE		HFF
TRUE	255	C9	Sample 33	26.35			GAP	17.88	17.34	17.47	17.3	17.17	17.39	16.55	16.33	16.63	16.96	18.14	18.68
TRUE	255	C10	Sample 34	15.74			CD36	26.79	27.28	25.84	25.98	24.93	25.38	27.2	28.6	25.53	27.61	26.69	26.54
TRUE	255	C11	Sample 35	17.15			ATGL	16.47	16.83	16.68	16.69	16.98	17.51	15.26	15.41	26.35	15.74	17.15	16.86
TRUE	255	C12	Sample 36	16.86			HSL	17.4	18.28	19.49	19.25	18.4	18.96	17.8	17.52	28.54	17.76	19.86	19.89
TRUE	255	D1	Sample 37	17.4			CPT1	20.59	20.48	21.98	21.99	20.63	20.6	20.86	20.62	19.39	19.19	21.76	21.69
TRUE	255	D2	Sample 38	18.28			FABP4	10.9	10.76	11.49	11.52	10.76	10.81	9.58	9.85	9.35	9.66	10.65	10.64
TRUE	255	D3	Sample 39	19.49			LEP	16.34	16.59	18.07	18.34	16.3	15.93	18.44	18.22	12.67	12.61	14.57	14.67
TRUE	255	D4	Sample 40	19.25			UCP2	18.95	18.57	17.95	17.74	19.2	18.65	17.27	17.35	18.45	18.13	21.29	21.55
TRUE	255	D5	Sample 41	18.4
TRUE	255	D6	Sample 42	18.96
TRUE	255	D7	Sample 43	17.8				GAP	CD36	ATGL	HSL	CPT1	FABP4	LEP	UCP2
TRUE	255	D8	Sample 44	17.52			NDE		26.79	16.47	17.4	20.59	10.9	16.34	18.95
TRUE	255	D9	Sample 45	28.54				17.34	27.28	16.83	18.28	20.48	10.76	16.59	18.57
TRUE	255	D10	Sample 46	17.76			NDF	17.47	25.84	16.68	19.49	21.98	11.49	18.07	17.95
TRUE	255	D11	Sample 47	19.86				17.3	25.98	16.69	19.25	21.99	11.52	18.34	17.74
TRUE	255	D12	Sample 48	19.89			HCE	17.17	24.93	16.98	18.4	20.63	10.76	16.3	19.2
TRUE	255	E1	Sample 49	20.59				17.39	25.38	17.51	18.96	20.6	10.81	15.93	18.65
TRUE	255	E2	Sample 50	20.48			HCF	16.55	27.2	15.26	17.8	20.86	9.58	18.44	17.27
TRUE	255	E3	Sample 51	21.98				16.33	28.6	15.41	17.52	20.62	9.85	18.22	17.35
TRUE	255	E4	Sample 52	21.99			HFE	16.63	25.53	26.35	28.54	19.39	9.35	12.67	18.45
TRUE	255	E5	Sample 53	20.63				16.96	27.61	15.74	17.76	19.19	9.66	12.61	18.13
TRUE	255	E6	Sample 54	20.6			HFF	18.14	26.69	17.15	19.86	21.76	10.65	14.57	21.29
TRUE	255	E7	Sample 55	20.86				18.68	26.54	16.86	19.89	21.69	10.64	14.67	21.55
TRUE	255	E8	Sample 56	20.62
TRUE	255	E9	Sample 57	19.39				GAP	CD36	ATGL	HSL	CPT1	FABP4	LEP	UCP2
TRUE	255	E10	Sample 58	19.19			NDE	17.34	27.035	16.65	17.84	20.535	10.83	16.465	18.76		17.61	27.035	16.65	17.84	20.535	10.83	16.465	18.76
TRUE	255	E11	Sample 59	21.76
TRUE	255	E12	Sample 60	21.69			NDF	17.385	25.91	16.685	19.37	21.985	11.505	18.205	17.845		17.385	25.91	16.685	19.37	21.985	11.505	18.205	17.845
TRUE	255	F1	Sample 61	10.9
TRUE	255	F2	Sample 62	10.76			HCE	17.28	25.155	17.245	18.68	20.615	10.785	16.115	18.925		17.28	25.155	17.245	18.68	20.615	10.785	16.115	18.925
TRUE	255	F3	Sample 63	11.49
TRUE	255	F4	Sample 64	11.52			HCF	16.44	27.9	15.335	17.66	20.74	9.715	18.33	17.31		16.44	27.9	15.335	17.66	20.74	9.715	18.33	17.31
TRUE	255	F5	Sample 65	10.76
TRUE	255	F6	Sample 66	10.81			HFE	16.795	26.57	21.045	23.15	19.29	9.505	12.64	18.29		16.795	26.57	21.045	23.15	19.29	9.505	12.64	18.29
TRUE	255	F7	Sample 67	9.58
TRUE	255	F8	Sample 68	9.85			HFF	18.41	26.615	17.005	19.875	21.725	10.645	14.62	21.42		18.41	26.615	17.005	19.875	21.725	10.645	14.62	21.42
TRUE	255	F9	Sample 69	9.35
TRUE	255	F10	Sample 70	9.66				GAP	CD36	ATGL	HSL	CPT1	FABP4	LEP	UCP2
TRUE	255	F11	Sample 71	10.65			NDE	17.34	27.035	16.65	17.84	20.535	10.83	16.465	18.76
TRUE	255	F12	Sample 72	10.64			NDF	17.385	25.91	16.685	19.37	21.985	11.505	18.205	17.845
TRUE	255	G1	Sample 73	16.34			HCE	17.28	25.155	17.245	18.68	20.615	10.785	16.115	18.925
TRUE	255	G2	Sample 74	16.59			HCF	16.44	27.9	15.335	17.66	20.74	9.715	18.33	17.31
TRUE	255	G3	Sample 75	18.07			HFE	16.795	26.57	21.045	23.15	19.29	9.505	12.64	18.29
TRUE	255	G4	Sample 76	18.34			HFF	18.41	26.615	17.005	19.875	21.725	10.645	14.62	21.42
TRUE	255	G5	Sample 77	16.3
TRUE	255	G6	Sample 78	15.93
TRUE	255	G7	Sample 79	18.44				NDE	9.695	-0.69	0.5	3.195	-6.51	-0.875	1.42
TRUE	255	G8	Sample 80	18.22				NDF	8.525	-0.7	1.985	4.6	-5.88	0.82	0.46
TRUE	255	G9	Sample 81	12.67				HCE	7.875	-0.035	1.4	3.335	-6.495	-1.165	1.645
TRUE	255	G10	Sample 82	12.61				HCF	11.46	-1.105	1.22	4.3	-6.725	1.89	0.87
TRUE	255	G11	Sample 83	14.57				HFE	9.775	4.25	6.355	2.495	-7.29	-4.155	1.495
TRUE	255	G12	Sample 84	14.67				HFF	8.205	-1.405	1.465	3.315	-7.765	-3.79	3.01
TRUE	255	H1	Sample 85	18.95
TRUE	255	H2	Sample 86	18.57					CD36	ATGL	HSL	CPT1	FABP4	LEP	UCP2			CD36	ATGL	HSL	CPT1	FABP4	LEP	UCP2
TRUE	255	H3	Sample 87	17.95				NDF	8.525	-0.7	1.985	4.6	-5.88	0.82	0.46		NDE	9.695	-0.69	0.5	3.195	-6.51	-0.875	1.42
TRUE	255	H4	Sample 88	17.74				HCF	11.46	-1.105	1.22	4.3	-6.725	1.89	0.87		HCE	7.875	-0.035	1.4	3.335	-6.495	-1.165	1.645
TRUE	255	H5	Sample 89	19.2				HFF	8.205	-1.405	1.465	3.315	-7.765	-3.79	3.01		HFE	9.775	4.25	6.355	2.495	-7.29	-4.155	1.495
TRUE	255	H6	Sample 90	18.65
TRUE	255	H7	Sample 91	17.27														CD36	ATGL	HSL	CPT1	FABP4	LEP	UCP2
TRUE	255	H8	Sample 92	17.35				NDF	0	0	0	0	0	0	0		NDE	0	0	0	0	0	0	0
TRUE	255	H9	Sample 93	18.45				HCF	2.935	-0.405	-0.765	-0.3	-0.845	1.07	0.41		HCE	-1.82	0.655	0.9	0.14	0.015	-0.29	0.225
TRUE	255	H10	Sample 94	18.13				HFF	-0.32	-0.705	-0.52	-1.285	-1.885	-4.61	2.55		HFE	0.08	4.94	5.855	-0.7	-0.78	-3.28	0.075
TRUE	255	H11	Sample 95	21.29
TRUE	255	H12	Sample 96	21.55					CD36	ATGL	HSL	CPT1	FABP4	LEP	UCP2			CD36	ATGL	HSL	CPT1	FABP4	LEP	UCP2
								NDF	1	1	1	1	1	1	1		NDE	1	1	1	1	1	1	1
								HCF	0.130761	1.32409	1.69937	1.23114	1.79626	0.476319	0.752623		HCE	3.53081	0.635075	0.535887	0.907519	0.989657	1.22264	0.855595
								HFF	1.24833	1.63014	1.43396	2.43682	3.69353	24.4201	0.170755		HFE	0.946058	0.0325771	0.017277	1.6245	1.71713	9.71356	0.949342
																		CD36	ATGL	HSL	CPT1	FABP4	LEP	UCP2

## Sheet: Analysis
	CD36	UCP1	SIRT1	ATGL	HSL	CPT1	FABP4
NDF	1	1	1	1	1	1	1
HCF	1.81504	2.63902	0.76313	0.545254	0.697372	0.976032	2.27363
HFF	2.35381	0.594604	0.524858	1.43893	0.765779	2.18859	4.05584
	CD36	UCP1	SIRT1	ATGL	HSL	CPT1	FABP4
NDF	1	1	1	1	1	1	1
HCF	1.27899	1.96564	0.49141	0.424842	0.514057	0.673617	1.81504
HFF	3.13834	0.78187	0.545254	1.89212	1.09429	2.64818	4.15544
	CD36	ATGL	HSL	CPT1	FABP4	LEP	UCP2
NDF	1	1	1	1	1	1	1
HCF	0.194791	1.80876	1.82134	1.12506	1.8025	0.473029	0.840896
HFF	1.3566	1.71119	1.30586	1.64148	3.28297	18.7654	0.198196
	CD36	ATGL	HSL	CPT1	FABP4	LEP	UCP2
NDF	1	1	1	1	1	1	1
HCF	0.130761	1.32409	1.69937	1.23114	1.79626	0.476319	0.752623
HFF	1.24833	1.63014	1.43396	2.43682	3.69353	24.4201	0.170755
		CD36	ATGL	HSL	CPT1	FABP4			NDF	HCF	HFF		NDF	HCF	HFF		NDF	HCF	HFF		NDF	HCF	HFF
	NDF	1	1	1	1	1		CD36	1	1.81504	2.35381		1	1.27899	3.13834		1	0.194791	1.3566		1	0.130761	1.24833
	HCF	1.81504	0.545254	0.697372	0.976032	2.27363		ATGL	1	0.545254	1.43893		1	0.424842	1.89212		1	1.80876	1.71119		1	1.32409	1.63014
	HFF	2.35381	1.43893	0.765779	2.18859	4.05584		HSL	1	0.697372	0.765779		1	0.514057	1.09429		1	1.82134	1.30586		1	1.69937	1.43396
								CPT1	1	0.976032	2.18859		1	0.673617	2.64818		1	1.12506	1.64148		1	1.23114	2.43682
								FABP4	1	2.27363	4.05584		1	1.81504	4.15544		1	1.8025	3.28297		1	1.79626	3.69353
		CD36	ATGL	HSL	CPT1	FABP4
	NDF	1	1	1	1	1
	HCF	1.27899	0.424842	0.514057	0.673617	1.81504
	HFF	3.13834	1.89212	1.09429	2.64818	4.15544			CD36	ATGL	HSL	CPT1	FABP4
								NDF	1	1	1	1	1
								NDF	1	1	1	1	1
		CD36	ATGL	HSL	CPT1	FABP4		NDF	1	1	1	1	1
	NDF	1	1	1	1	1		NDF	1	1	1	1	1
	HCF	0.194791	1.80876	1.82134	1.12506	1.8025
	HFF	1.3566	1.71119	1.30586	1.64148	3.28297
								HCF	1.81504	0.545254	0.697372	0.976032	2.27363
								HCF	1.27899	0.424842	0.514057	0.673617	1.81504
		CD36	ATGL	HSL	CPT1	FABP4		HCF	0.194791	1.80876	1.82134	1.12506	1.8025
	NDF	1	1	1	1	1		HCF	0.130761	1.32409	1.69937	1.23114	1.79626
	HCF	0.130761	1.32409	1.69937	1.23114	1.79626
	HFF	1.24833	1.63014	1.43396	2.43682	3.69353		HFF	2.35381	1.43893	0.765779	2.18859	4.05584
								HFF	3.13834	1.89212	1.09429	2.64818	4.15544
								HFF	1.3566	1.71119	1.30586	1.64148	3.28297
								HFF	1.24833	1.63014	1.43396	2.43682	3.69353
									NDF	NDF	NDF	NDF			HCF	HCF	HCF	HCF		HFF	HFF	HFF	HFF
								CD36	1	1	1	1			1.81504	1.27899	0.194791	0.130761		2.35381	3.13834	1.3566	1.24833
								FABP4	1	1	1	1			2.27363	1.81504	1.8025	1.79626		4.05584	4.15544	3.28297	3.69353
								ATGL	1	1	1	1			0.545254	0.424842	1.80876	1.32409		1.43893	1.89212	1.71119	1.63014
								HSL	1	1	1	1			0.697372	0.514057	1.82134	1.69937		0.765779	1.09429	1.30586	1.43396
								CPT1	1	1	1	1			0.976032	0.673617	1.12506	1.23114		2.18859	2.64818	1.64148	2.43682
								Table Analyzed	Data 1
								Two-way ANOVA	Ordinary
								Alpha	0.05
								Source of Variation	% of total variation	P value	P value summary	Significant?
								Interaction	20.63	<0.0001	****	Yes
								Row Factor	22.49	<0.0001	****	Yes
								Column Factor	36.43	<0.0001	****	Yes
								ANOVA table	SS	DF	MS	F (DFn, DFd)	P value
								Interaction	8.953	8	1.119	F (8, 45) = 5.676	P<0.0001
								Row Factor	9.756	4	2.439	F (4, 45) = 12.37	P<0.0001
								Column Factor	15.81	2	7.903	F (2, 45) = 40.08	P<0.0001
								Residual	8.872	45	0.1972
								Number of missing values	0
									NDF			HCF			HFF
								CD36	1	0	4	0.855	0.832606	4	2.025	0.892879	4
								FABP4	1	0	4	1.9225	0.231858	4	3.7975	0.399865	4
								ATGL	1	0	4	1.025	0.656988	4	1.6675	0.186615	4
								HSL	1	0	4	1.1825	0.673121	4	1.15	0.289828	4
								CPT1	1	0	4	1.0025	0.244319	4	2.23	0.435966	4
