# Supplementary material for: A Short-Term High-Fat Diet Improved the Survival of Fat Grafts in Mice by Promoting Macrophage Infiltration and Angiogenesis
Source: Front Cell Dev Biol. 2022 Mar 17;10:856839. doi: 10.3389/fcell.2022.856839 (PMC8968084; doi:10.3389/fcell.2022.856839)
Supplement: Supplementary file 1 [file DataSheet4.ZIP › data for figure 1/qPCR-CD36 FABP4 ATGL HSL CPT1/NXT-2021-4-23 fat tisse 1FIT.txt]

Experiment: NXT-2021-4-23-fat tissue-BAN1 Selected Filter: SYBR Green I / HRM Dye (465-510)
Include	Color	Pos	Name	Cp	Concentration	Standard	Status
True	255	A1	Sample 1	18.85		0
True	255	A2	Sample 2	18.25		0
True	255	A3	Sample 3	17.78		0
True	255	A4	Sample 4	17.76		0
True	255	A5	Sample 5	17.37		0
True	255	A6	Sample 6	17.55		0
True	255	A7	Sample 7	16.77		0
True	255	A8	Sample 8	16.15		0
True	255	A9	Sample 9	16.98		0
True	255	A10	Sample 10	16.95		0
True	255	A11	Sample 11	18.57		0
True	255	A12	Sample 12	19.25		0
True	255	B1	Sample 13	16.54		0
True	255	B2	Sample 14	15.80		0
True	255	B3	Sample 15	18.76		0
True	255	B4	Sample 16	18.27		0
True	255	B5	Sample 17	16.88		0
True	255	B6	Sample 18	17.42		0
True	255	B7	Sample 19	17.06		0
True	255	B8	Sample 20	16.64		0
True	255	B9	Sample 21	15.46		0
True	255	B10	Sample 22	15.53		0
True	255	B11	Sample 23	18.22		0
True	255	B12	Sample 24	17.79		0
True	255	C1	Sample 25	27.11		0
True	255	C2	Sample 26	26.82		0
True	255	C3	Sample 27	24.78		0
True	255	C4	Sample 28	24.64		0
True	255	C5	Sample 29	24.92		0
True	255	C6	Sample 30	25.46		0
True	255	C7	Sample 31	22.41		0
True	255	C8	Sample 32	22.44		0
True	255	C9	Sample 33	26.89		0
True	255	C10	Sample 34	26.65		0
True	255	C11	Sample 35	26.42		0
True	255	C12	Sample 36	25.99		0
True	255	D1	Sample 37	24.81		0
True	255	D2	Sample 38	25.09		0
True	255	D3	Sample 39	24.75		0
True	255	D4	Sample 40	24.35		0
True	255	D5	Sample 41	24.98		0
True	255	D6	Sample 42	25.26		0
True	255	D7	Sample 43	24.30		0
True	255	D8	Sample 44	24.23		0
True	255	D9	Sample 45	24.90		0
True	255	D10	Sample 46	24.62		0
True	255	D11	Sample 47	26.34		0
True	255	D12	Sample 48	26.79		0
True	255	E1	Sample 49	22.97		0
True	255	E2	Sample 50	22.80		0
True	255	E3	Sample 51	22.69		0
True	255	E4	Sample 52	22.86		0
True	255	E5	Sample 53	22.42		0
True	255	E6	Sample 54	22.20		0
True	255	E7	Sample 55	22.82		0
True	255	E8	Sample 56	22.58		0
True	255	E9	Sample 57	21.99		0
True	255	E10	Sample 58	22.25		0
True	255	E11	Sample 59	22.91		0
True	255	E12	Sample 60	23.08		0
True	255	F1	Sample 61	23.38		0
True	255	F2	Sample 62	22.95		0
True	255	F3	Sample 63	21.84		0
True	255	F4	Sample 64	21.94		0
True	255	F5	Sample 65	22.74		0
True	255	F6	Sample 66	22.86		0
True	255	F7	Sample 67	21.55		0
True	255	F8	Sample 68	21.53		0
True	255	F9	Sample 69	22.54		0
True	255	F10	Sample 70	22.98		0
True	255	F11	Sample 71	22.85		0
True	255	F12	Sample 72	22.95		0
True	255	G1	Sample 73	19.24		0
True	255	G2	Sample 74	19.30		0
True	255	G3	Sample 75	20.73		0
True	255	G4	Sample 76	20.76		0
True	255	G5	Sample 77	19.74		0
True	255	G6	Sample 78	20.21		0
True	255	G7	Sample 79	20.25		0
True	255	G8	Sample 80	19.76		0
True	255	G9	Sample 81	18.50		0
True	255	G10	Sample 82	18.56		0
True	255	G11	Sample 83	20.53		0
True	255	G12	Sample 84	20.43		0
True	255	H1	Sample 85	18.81		0
True	255	H2	Sample 86	17.98		0
True	255	H3	Sample 87	19.71		0
True	255	H4	Sample 88	19.78		0
True	255	H5	Sample 89	18.89		0
True	255	H6	Sample 90	18.98		0
True	255	H7	Sample 91	17.67		0
True	255	H8	Sample 92	17.48		0
True	255	H9	Sample 93	16.61		0
True	255	H10	Sample 94	16.20		0
True	255	H11	Sample 95	18.69		0
True	255	H12	Sample 96	18.97		0
