# Supplementary material for: A Short-Term High-Fat Diet Improved the Survival of Fat Grafts in Mice by Promoting Macrophage Infiltration and Angiogenesis
Source: Front Cell Dev Biol. 2022 Mar 17;10:856839. doi: 10.3389/fcell.2022.856839 (PMC8968084; doi:10.3389/fcell.2022.856839)
Supplement: Supplementary file 1 [file DataSheet4.ZIP › data for figure 1/qPCR-CD36 FABP4 ATGL HSL CPT1/NXT-2021-4-23 fat tisse 2nd.txt]

Experiment: NXT-2021-4-23-fat tissue-BAN1 Selected Filter: SYBR Green I / HRM Dye (465-510)
Include	Color	Pos	Name	Cp	Concentration	Standard	Status
True	255	A1	Sample 1	20.95		0
True	255	A2	Sample 2	20.90		0
True	255	A3	Sample 3	20.23		0
True	255	A4	Sample 4	20.20		0
True	255	A5	Sample 5	19.81		0
True	255	A6	Sample 6	19.83		0
True	255	A7	Sample 7	19.03		0
True	255	A8	Sample 8	18.96		0
True	255	A9	Sample 9	19.57		0
True	255	A10	Sample 10	19.72		0
True	255	A11	Sample 11	21.10		0
True	255	A12	Sample 12	20.80		0
True	255	B1	Sample 13	19.28		0
True	255	B2	Sample 14	19.21		0
True	255	B3	Sample 15	21.20		0
True	255	B4	Sample 16	21.20		0
True	255	B5	Sample 17	19.64		0
True	255	B6	Sample 18	19.59		0
True	255	B7	Sample 19	19.09		0
True	255	B8	Sample 20	19.15		0
True	255	B9	Sample 21	18.14		0
True	255	B10	Sample 22	18.14		0
True	255	B11	Sample 23	20.69		0
True	255	B12	Sample 24	20.71		0
True	255	C1	Sample 25	29.48		0
True	255	C2	Sample 26	29.08		0
True	255	C3	Sample 27	27.09		0
True	255	C4	Sample 28	27.03		0
True	255	C5	Sample 29	26.99		0
True	255	C6	Sample 30	27.14		0
True	255	C7	Sample 31	24.46		0
True	255	C8	Sample 32	24.42		0
True	255	C9	Sample 33	28.88		0
True	255	C10	Sample 34	28.81		0
True	255	C11	Sample 35	28.60		0
True	255	C12	Sample 36	28.49		0
True	255	D1	Sample 37	28.06		0
True	255	D2	Sample 38	27.85		0
True	255	D3	Sample 39	27.56		0
True	255	D4	Sample 40	27.22		0
True	255	D5	Sample 41	27.65		0
True	255	D6	Sample 42	27.61		0
True	255	D7	Sample 43	26.47		0
True	255	D8	Sample 44	26.65		0
True	255	D9	Sample 45	27.44		0
True	255	D10	Sample 46	27.08		0
True	255	D11	Sample 47	28.91		0
True	255	D12	Sample 48	29.20		0
True	255	E1	Sample 49	25.54		0
True	255	E2	Sample 50	25.44		0
True	255	E3	Sample 51	25.02		0
True	255	E4	Sample 52	25.03		0
True	255	E5	Sample 53	24.78		0
True	255	E6	Sample 54	24.75		0
True	255	E7	Sample 55	24.71		0
True	255	E8	Sample 56	24.65		0
True	255	E9	Sample 57	24.34		0
True	255	E10	Sample 58	24.66		0
True	255	E11	Sample 59	25.21		0
True	255	E12	Sample 60	25.26		0
True	255	F1	Sample 61	26.20		0
True	255	F2	Sample 62	25.99		0
True	255	F3	Sample 63	24.67		0
True	255	F4	Sample 64	24.78		0
True	255	F5	Sample 65	25.45		0
True	255	F6	Sample 66	25.49		0
True	255	F7	Sample 67	24.04		0
True	255	F8	Sample 68	24.01		0
True	255	F9	Sample 69	25.51		0
True	255	F10	Sample 70	25.54		0
True	255	F11	Sample 71	25.77		0
True	255	F12	Sample 72	25.92		0
True	255	G1	Sample 73	22.18		0
True	255	G2	Sample 74	22.19		0
True	255	G3	Sample 75	23.58		0
True	255	G4	Sample 76	23.70		0
True	255	G5	Sample 77	22.71		0
True	255	G6	Sample 78	22.69		0
True	255	G7	Sample 79	22.45		0
True	255	G8	Sample 80	22.46		0
True	255	G9	Sample 81	21.22		0
True	255	G10	Sample 82	21.17		0
True	255	G11	Sample 83	23.22		0
True	255	G12	Sample 84	23.27		0
True	255	H1	Sample 85	21.17		0
True	255	H2	Sample 86	21.18		0
True	255	H3	Sample 87	22.52		0
True	255	H4	Sample 88	22.64		0
True	255	H5	Sample 89	21.27		0
True	255	H6	Sample 90	21.21		0
True	255	H7	Sample 91	20.20		0
True	255	H8	Sample 92	20.15		0
True	255	H9	Sample 93	19.45		0
True	255	H10	Sample 94	19.31		0
True	255	H11	Sample 95	21.27		0
True	255	H12	Sample 96	21.32		0
