# Supplementary material for: A Short-Term High-Fat Diet Improved the Survival of Fat Grafts in Mice by Promoting Macrophage Infiltration and Angiogenesis
Source: Front Cell Dev Biol. 2022 Mar 17;10:856839. doi: 10.3389/fcell.2022.856839 (PMC8968084; doi:10.3389/fcell.2022.856839)
Supplement: Supplementary file 1 [file DataSheet4.ZIP › data for figure 1/qPCR-CD36 FABP4 ATGL HSL CPT1/NXT-2021-4-25 fat tisse 1FIT.txt]

Experiment: NXT-2021-4-25-fat tissue-BAN1 Selected Filter: SYBR Green I / HRM Dye (465-510)
Include	Color	Pos	Name	Cp	Concentration	Standard	Status
True	255	A1	Sample 1	17.88		0
True	255	A2	Sample 2	17.34		0
True	255	A3	Sample 3	17.47		0
True	255	A4	Sample 4	17.30		0
True	255	A5	Sample 5	17.17		0
True	255	A6	Sample 6	17.39		0
True	255	A7	Sample 7	16.55		0
True	255	A8	Sample 8	16.33		0
True	255	A9	Sample 9	16.63		0
True	255	A10	Sample 10	16.96		0
True	255	A11	Sample 11	18.14		0
True	255	A12	Sample 12	18.68		0
True	255	B1	Sample 13	26.79		0
True	255	B2	Sample 14	27.28		0
True	255	B3	Sample 15	25.84		0
True	255	B4	Sample 16	25.98		0
True	255	B5	Sample 17	24.93		0
True	255	B6	Sample 18	25.38		0
True	255	B7	Sample 19	27.20		0
True	255	B8	Sample 20	28.60		0
True	255	B9	Sample 21	25.53		0
True	255	B10	Sample 22	27.61		0
True	255	B11	Sample 23	26.69		0
True	255	B12	Sample 24	26.54		0
True	255	C1	Sample 25	16.47		0
True	255	C2	Sample 26	16.83		0
True	255	C3	Sample 27	16.68		0
True	255	C4	Sample 28	16.69		0
True	255	C5	Sample 29	16.98		0
True	255	C6	Sample 30	17.51		0
True	255	C7	Sample 31	15.26		0
True	255	C8	Sample 32	15.41		0
True	255	C9	Sample 33	26.35		0
True	255	C10	Sample 34	15.74		0
True	255	C11	Sample 35	17.15		0
True	255	C12	Sample 36	16.86		0
True	255	D1	Sample 37	17.40		0
True	255	D2	Sample 38	18.28		0
True	255	D3	Sample 39	19.49		0
True	255	D4	Sample 40	19.25		0
True	255	D5	Sample 41	18.40		0
True	255	D6	Sample 42	18.96		0
True	255	D7	Sample 43	17.80		0
True	255	D8	Sample 44	17.52		0
True	255	D9	Sample 45	28.54		0
True	255	D10	Sample 46	17.76		0
True	255	D11	Sample 47	19.86		0
True	255	D12	Sample 48	19.89		0
True	255	E1	Sample 49	20.59		0
True	255	E2	Sample 50	20.48		0
True	255	E3	Sample 51	21.98		0
True	255	E4	Sample 52	21.99		0
True	255	E5	Sample 53	20.63		0
True	255	E6	Sample 54	20.60		0
True	255	E7	Sample 55	20.86		0
True	255	E8	Sample 56	20.62		0
True	255	E9	Sample 57	19.39		0
True	255	E10	Sample 58	19.19		0
True	255	E11	Sample 59	21.76		0
True	255	E12	Sample 60	21.69		0
True	255	F1	Sample 61	10.90		0
True	255	F2	Sample 62	10.76		0
True	255	F3	Sample 63	11.49		0
True	255	F4	Sample 64	11.52		0
True	255	F5	Sample 65	10.76		0
True	255	F6	Sample 66	10.81		0
True	255	F7	Sample 67	9.58		0
True	255	F8	Sample 68	9.85		0
True	255	F9	Sample 69	9.35		0
True	255	F10	Sample 70	9.66		0
True	255	F11	Sample 71	10.65		0
True	255	F12	Sample 72	10.64		0
True	255	G1	Sample 73	16.34		0
True	255	G2	Sample 74	16.59		0
True	255	G3	Sample 75	18.07		0
True	255	G4	Sample 76	18.34		0
True	255	G5	Sample 77	16.30		0
True	255	G6	Sample 78	15.93		0
True	255	G7	Sample 79	18.44		0
True	255	G8	Sample 80	18.22		0
True	255	G9	Sample 81	12.67		0
True	255	G10	Sample 82	12.61		0
True	255	G11	Sample 83	14.57		0
True	255	G12	Sample 84	14.67		0
True	255	H1	Sample 85	18.95		0
True	255	H2	Sample 86	18.57		0
True	255	H3	Sample 87	17.95		0
True	255	H4	Sample 88	17.74		0
True	255	H5	Sample 89	19.20		0
True	255	H6	Sample 90	18.65		0
True	255	H7	Sample 91	17.27		0
True	255	H8	Sample 92	17.35		0
True	255	H9	Sample 93	18.45		0
True	255	H10	Sample 94	18.13		0
True	255	H11	Sample 95	21.29		0
True	255	H12	Sample 96	21.55		0
