# Supplementary material for: A Short-Term High-Fat Diet Improved the Survival of Fat Grafts in Mice by Promoting Macrophage Infiltration and Angiogenesis
Source: Front Cell Dev Biol. 2022 Mar 17;10:856839. doi: 10.3389/fcell.2022.856839 (PMC8968084; doi:10.3389/fcell.2022.856839)
Supplement: Supplementary file 1 [file DataSheet4.ZIP › data for figure 1/qPCR-CD36 FABP4 ATGL HSL CPT1/NXT-2021-4-25 fat tisse 2nd.txt]

Experiment: NXT-2021-4-25-fat tissue-BAN1 Selected Filter: SYBR Green I / HRM Dye (465-510)
Include	Color	Pos	Name	Cp	Concentration	Standard	Status
True	255	A1	Sample 1	20.24		0
True	255	A2	Sample 2	20.17		0
True	255	A3	Sample 3	19.93		0
True	255	A4	Sample 4	20.03		0
True	255	A5	Sample 5	19.71		0
True	255	A6	Sample 6	19.81		0
True	255	A7	Sample 7	18.90		0
True	255	A8	Sample 8	19.02		0
True	255	A9	Sample 9	19.53		0
True	255	A10	Sample 10	19.56		0
True	255	A11	Sample 11	20.98		0
True	255	A12	Sample 12	20.88		0
True	255	B1	Sample 13	30.08		0
True	255	B2	Sample 14	30.45		0
True	255	B3	Sample 15	28.90		0
True	255	B4	Sample 16	29.24		0
True	255	B5	Sample 17	28.19		0
True	255	B6	Sample 18	28.30		0
True	255	B7	Sample 19	29.76		0
True	255	B8	Sample 20	31.06		0
True	255	B9	Sample 21	29.70		0
True	255	B10	Sample 22	30.67		0
True	255	B11	Sample 23	29.65		0
True	255	B12	Sample 24	29.51		0
True	255	C1	Sample 25	19.44		0
True	255	C2	Sample 26	19.56		0
True	255	C3	Sample 27	19.77		0
True	255	C4	Sample 28	19.80		0
True	255	C5	Sample 29	19.86		0
True	255	C6	Sample 30	19.94		0
True	255	C7	Sample 31	18.11		0
True	255	C8	Sample 32	17.71		0
True	255	C9	Sample 33	30.53		0
True	255	C10	Sample 34	18.62		0
True	255	C11	Sample 35	19.99		0
True	255	C12	Sample 36	19.93		0
True	255	D1	Sample 37	21.04		0
True	255	D2	Sample 38	21.08		0
True	255	D3	Sample 39	22.17		0
True	255	D4	Sample 40	22.21		0
True	255	D5	Sample 41	21.63		0
True	255	D6	Sample 42	21.68		0
True	255	D7	Sample 43	20.73		0
True	255	D8	Sample 44	19.88		0
True	255	D9	Sample 45	33.61		0
True	255	D10	Sample 46	20.69		0
True	255	D11	Sample 47	22.81		0
True	255	D12	Sample 48	22.70		0
True	255	E1	Sample 49	23.86		0
True	255	E2	Sample 50	23.83		0
True	255	E3	Sample 51	24.73		0
True	255	E4	Sample 52	24.72		0
True	255	E5	Sample 53	23.58		0
True	255	E6	Sample 54	23.63		0
True	255	E7	Sample 55	23.57		0
True	255	E8	Sample 56	23.50		0
True	255	E9	Sample 57	22.25		0
True	255	E10	Sample 58	22.19		0
True	255	E11	Sample 59	24.96		0
True	255	E12	Sample 60	24.96		0
True	255	F1	Sample 61	13.89		0
True	255	F2	Sample 62	13.81		0
True	255	F3	Sample 63	14.54		0
True	255	F4	Sample 64	14.52		0
True	255	F5	Sample 65	13.68		0
True	255	F6	Sample 66	13.63		0
True	255	F7	Sample 67	12.69		0
True	255	F8	Sample 68	12.63		0
True	255	F9	Sample 69	12.34		0
True	255	F10	Sample 70	12.43		0
True	255	F11	Sample 71	13.77		0
True	255	F12	Sample 72	13.76		0
True	255	G1	Sample 73	19.55		0
True	255	G2	Sample 74	19.59		0
True	255	G3	Sample 75	20.79		0
True	255	G4	Sample 76	20.76		0
True	255	G5	Sample 77	18.82		0
True	255	G6	Sample 78	18.81		0
True	255	G7	Sample 79	20.85		0
True	255	G8	Sample 80	20.82		0
True	255	G9	Sample 81	15.42		0
True	255	G10	Sample 82	15.47		0
True	255	G11	Sample 83	17.49		0
True	255	G12	Sample 84	17.50		0
True	255	H1	Sample 85	21.42		0
True	255	H2	Sample 86	21.54		0
True	255	H3	Sample 87	20.75		0
True	255	H4	Sample 88	20.73		0
True	255	H5	Sample 89	21.53		0
True	255	H6	Sample 90	21.51		0
True	255	H7	Sample 91	19.95		0
True	255	H8	Sample 92	19.99		0
True	255	H9	Sample 93	20.99		0
True	255	H10	Sample 94	21.08		0
True	255	H11	Sample 95	23.99		0
True	255	H12	Sample 96	24.06		0
