# Supplementary material for: A Short-Term High-Fat Diet Improved the Survival of Fat Grafts in Mice by Promoting Macrophage Infiltration and Angiogenesis
Source: Front Cell Dev Biol. 2022 Mar 17;10:856839. doi: 10.3389/fcell.2022.856839 (PMC8968084; doi:10.3389/fcell.2022.856839)
Supplement: Supplementary file 1 [file DataSheet4.ZIP › data for figure 1/RNA-seq assay YY- Y for Fig1A-C.xlsx]

## Sheet: YYvsY_deg_all  
gene_n+A1:H253ame	gene_id	YY1	YY2	YY3	Y1	Y2	Y3	log2FoldChange
Spp1	ENSMUSG00000029304	29305	23019.8	19827.4	38.4559	32.4172	55.0835	9.16041
Fasn	ENSMUSG00000025153	1949.38	1640.88	1526.33	198589	289728	225426	-7.12412
Saa3	ENSMUSG00000040026	115655	94997.3	147139	11.8326	8.10429	2.9509	13.9335
Rnf149	ENSMUSG00000048234	8882.2	9656.16	8970.01	446.679	473.088	453.455	4.32434
Mmp9	ENSMUSG00000017737	17974.3	20610.9	16414.7	368.782	354.563	284.27	5.77056
Slc16a3	ENSMUSG00000025161	6159.49	8185.96	7117.25	41.414	35.4563	45.2471	7.45638
Igsf6	ENSMUSG00000035004	4811.69	4463.92	4668.99	240.596	226.92	238.039	4.30463
Nnat	ENSMUSG00000067786	92.3973	60.1267	98.9194	12910.3	15135.8	10897.7	-7.2761
Tlr13	ENSMUSG00000033777	3957.02	3787.01	3538.35	137.061	111.434	129.84	4.89761
Hilpda	ENSMUSG00000043421	2994.88	3107.19	2798.43	82.828	99.2775	76.7234	5.10486
Chpt1	ENSMUSG00000060002	866.727	748.675	775.528	18817.7	25158.7	22490.8	-4.79709
Timp1	ENSMUSG00000001131	8550.77	9494.2	6088.49	15.7768	19.2477	15.7381	8.89434
Itgam	ENSMUSG00000030786	5902.38	5025.43	5083.47	282.996	246.168	260.663	4.34118
Msr1	ENSMUSG00000025044	6973.99	6080.56	5633.46	272.149	238.063	226.236	4.6653
Lox	ENSMUSG00000024529	22572.1	27014.3	23215.4	1049.15	1192.34	1304.3	4.3598
Lcn2	ENSMUSG00000026822	16238.8	16391.3	22152	31.5535	38.4954	75.7398	8.55259
Lilr4b	ENSMUSG00000112023	13459.9	18617	18669.1	147.907	173.229	236.072	6.50875
Ckap4	ENSMUSG00000046841	6354.33	6807.9	7254.75	527.535	464.984	489.849	3.78367
Slc11a1	ENSMUSG00000026177	6134.38	7538.14	6876.87	394.419	396.097	362.961	4.15514
Clec4e	ENSMUSG00000030142	9859.4	15567	15024.9	18.7349	5.06518	13.7709	10.067
Pla2g7	ENSMUSG00000023913	8219.35	10342.8	10332.1	347.089	282.637	264.597	5.01376
Fcer1g	ENSMUSG00000058715	6611.43	6467.5	6840.27	631.07	564.261	641.329	3.43882
Phgdh	ENSMUSG00000053398	161.695	195.897	164.206	3785.44	4213.22	3573.54	-4.47047
Il1b	ENSMUSG00000027398	14007.2	30010	22872.1	12.8186	7.09125	14.7545	10.9108
Fcgr4	ENSMUSG00000059089	2035.75	1895.93	1988.28	43.3861	30.3911	40.329	5.6953
Slco2b1	ENSMUSG00000030737	168.726	163.894	165.195	3154.37	3664.15	3046.31	-4.30865
Ccr1	ENSMUSG00000025804	3867.63	5567.54	4987.51	77.8977	78.0038	96.3961	5.8367
Slc2a1	ENSMUSG00000028645	5642.26	6370.52	5433.64	357.935	288.715	322.632	4.16961
Acaca	ENSMUSG00000020532	780.356	585.751	632.095	27212	42498.9	36964.9	-5.73851
Ms4a6d	ENSMUSG00000024679	6697.8	5737.25	5623.57	269.191	302.898	230.17	4.49284
A530016L24Rik	ENSMUSG00000043122	17.0734	3.87914	14.8379	4397.77	5464.32	5522.12	-8.75525
Arg1	ENSMUSG00000019987	44428.1	45037.8	26937.7	4.93024	4.05214	3.93453	13.137
Tyrobp	ENSMUSG00000030579	6665.66	6203.72	6179.49	666.568	650.369	581.327	3.32701
Il1rn	ENSMUSG00000026981	9395.4	19249.3	19892.7	21.693	11.1434	23.6072	9.74539
Me1	ENSMUSG00000032418	703.023	763.221	763.657	19760.4	28216.1	30941.2	-5.14526
Gstz1	ENSMUSG00000021033	361.555	240.507	342.261	9186.02	11217.3	10208.1	-5.01908
Cd300c2	ENSMUSG00000044811	1832.88	1740.77	1711.3	104.521	89.1472	97.3797	4.18202
Ccl7	ENSMUSG00000035373	2096.01	2197.53	1755.82	46.3442	52.6779	56.0671	5.28571
Lyz2	ENSMUSG00000069516	139566	127416	142974	16402.9	14069	15597.5	3.15358
Amy1	ENSMUSG00000074264	60.2591	59.1569	23.7406	5585.96	7181.41	6312.96	-7.05821
Vcan	ENSMUSG00000021614	5304.81	6463.62	7096.48	378.642	379.889	356.075	4.08117
Sdc1	ENSMUSG00000020592	7553.48	9118.89	6285.34	322.438	274.533	276.401	4.71615
Aldh6a1	ENSMUSG00000021238	384.654	279.298	258.18	8623.97	10795.9	8836.96	-4.93781
Irak3	ENSMUSG00000020227	3540.22	3472.8	3567.03	400.335	348.484	342.304	3.27735
Pla2g16	ENSMUSG00000060675	674.902	675.941	569.776	9138.69	11937.6	10318.3	-4.03085
Itga5	ENSMUSG00000000555	7433.97	7708.83	6274.46	656.708	645.304	675.756	3.4368
Ier3	ENSMUSG00000003541	3920.86	6089.28	3981.5	88.7443	72.9386	80.6579	5.85104
Csf3r	ENSMUSG00000028859	9148.34	10466.9	16473	178.475	134.734	168.201	6.22781
Clec4d	ENSMUSG00000030144	8509.59	11529.8	10035.4	6.90233	2.02607	4.91817	11.0781
Nat8l	ENSMUSG00000048142	25.108	23.2749	13.8487	2355.67	3483.83	2578.1	-7.07981
Cd300lf	ENSMUSG00000047798	3127.45	2888.02	3983.48	58.1768	29.378	50.1653	6.17992
Abca8a	ENSMUSG00000041828	164.708	167.773	112.768	3464.97	3977.18	3409.27	-4.607
Kdelr3	ENSMUSG00000010830	1510.5	1430.43	1623.27	98.6047	92.1863	96.3961	3.99004
Ero1l	ENSMUSG00000021831	5880.29	6387.01	5331.75	621.21	587.561	641.329	3.24975
Fpr2	ENSMUSG00000052270	2978.81	3535.84	3761.9	8.87443	4.05214	9.83633	8.81287
Fkbp10	ENSMUSG00000001555	3491.01	3901.45	3865.77	335.256	370.771	301.975	3.48173
Cd276	ENSMUSG00000035914	1499.45	1899.81	1676.68	43.3861	49.6388	60.0016	5.05159
Nos2	ENSMUSG00000020826	5714.57	7496.44	8737.55	154.809	185.386	227.219	5.27351
Cthrc1	ENSMUSG00000054196	2277.8	3134.35	3576.92	15.7768	29.378	16.7218	7.18608
Fbln2	ENSMUSG00000064080	18362	20876.6	19056.8	1766.01	2057.48	1621.03	3.42059
Hmox1	ENSMUSG00000005413	46229.8	30055.6	28194	925.899	1021.14	826.252	5.23552
Gsta3	ENSMUSG00000025934	82.3541	98.9181	102.876	1542.18	1497.27	1434.14	-3.97607
Acacb	ENSMUSG00000042010	151.652	75.6433	136.509	12354.2	23998.8	19033.3	-7.25093
2010016I18Rik	ENSMUSG00000091575	37.1598	34.9123	56.384	1556.97	1603.64	1424.3	-5.15797
C5ar1	ENSMUSG00000049130	4866.93	4310.7	3842.03	349.061	315.054	293.123	3.76564
Ccl3	ENSMUSG00000000982	5174.25	10258.4	9526.92	11.8326	4.05214	7.86907	10.0327
Tgfbi	ENSMUSG00000035493	28109.9	24712.1	26841.8	3153.38	2764.58	2550.56	3.23373
F10	ENSMUSG00000031444	2412.37	2143.23	2839.97	5.91628	11.1434	20.6563	7.61364
Gm5182	ENSMUSG00000111942	160.691	150.317	113.757	3483.71	4975.02	4442.09	-4.92473
Hibch	ENSMUSG00000041426	239.028	219.172	201.795	2734.31	3451.41	3077.79	-3.81116
Lilrb4a	ENSMUSG00000112148	7010.15	9312.85	11674.5	213.972	194.503	269.516	5.36764
Egln3	ENSMUSG00000035105	2687.56	3592.09	2362.19	66.0652	43.5605	53.1162	5.72972
Acss3	ENSMUSG00000035948	30.1296	35.8821	19.7839	1560.91	1949.08	1535.45	-5.87664
Mmp14	ENSMUSG00000000957	16581.3	22641.6	19907.5	1436.67	1387.86	1200.03	3.87703
Pilra	ENSMUSG00000046245	1461.28	1663.18	1782.53	37.4698	23.2998	44.2635	5.54327
Ccr5	ENSMUSG00000079227	4673.1	5107.86	4391.03	237.637	179.307	277.385	4.35072
Elovl6	ENSMUSG00000041220	197.851	179.41	160.249	5393.68	8722.24	9166.48	-5.43691
Snai1	ENSMUSG00000042821	1233.3	1442.07	1530.28	60.1489	54.7039	48.198	4.6891
Clec4a1	ENSMUSG00000049037	2898.46	2600.97	2916.14	323.424	301.885	338.37	3.1262
Basp1	ENSMUSG00000045763	3416.69	3895.63	3364.25	371.74	314.041	312.795	3.41833
Pdpn	ENSMUSG00000028583	3647.69	5531.66	4499.84	181.433	134.734	153.447	4.86403
Gla	ENSMUSG00000031266	1676.21	1944.42	1616.34	115.368	102.317	122.954	3.94194
Celsr2	ENSMUSG00000068740	26.1123	15.5166	16.8163	1753.19	1541.84	1306.27	-6.30187
Tmem179	ENSMUSG00000054013	10.0432	9.69786	5.93516	1833.06	2275.28	1921.04	-7.87537
Gpr153	ENSMUSG00000042804	2809.08	3247.81	3460.2	317.507	300.872	316.73	3.34724
Pik3r1	ENSMUSG00000041417	1786.68	1725.25	1725.15	11406.6	13789.4	12937.7	-2.86424
Gsr	ENSMUSG00000031584	6385.46	7170.59	7397.19	727.703	873.237	762.316	3.14848
Mefv	ENSMUSG00000022534	2266.75	3502.87	3942.93	60.1489	50.6518	60.9853	5.82065
Cstb	ENSMUSG00000005054	5847.14	5095.25	5307.02	651.777	674.682	567.556	3.10098
Adamts4	ENSMUSG00000006403	2276.79	2619.39	1943.77	59.1628	72.9386	40.329	5.31145
Atf3	ENSMUSG00000026628	1167.02	1335.39	1185.05	70.9954	76.9907	62.9525	4.12848
Bst1	ENSMUSG00000029082	3829.47	3793.8	4060.64	276.093	177.281	210.498	4.13699
Slfn4	ENSMUSG00000000204	4411.97	7908.6	7857.16	58.1768	23.2998	45.2471	7.31319
Clmn	ENSMUSG00000021097	99.4276	64.9756	86.0598	1848.84	2314.79	1916.12	-4.60257
Nt5dc2	ENSMUSG00000071547	1576.78	1379.04	1639.09	115.368	104.343	120.987	3.75297
Glrx	ENSMUSG00000021591	2622.28	3190.59	2942.85	145.935	195.516	203.612	4.00596
Litaf	ENSMUSG00000022500	5591.04	6332.7	5864.93	908.15	813.468	802.645	2.817
Inhba	ENSMUSG00000041324	2192.43	4102.19	2899.33	35.4977	25.3259	22.6236	6.78328
Ppip5k1	ENSMUSG00000033526	199.859	174.561	183.001	1837.01	2196.26	2108.91	-3.46221
Adam8	ENSMUSG00000025473	11596.9	14542.9	10737.7	319.479	162.086	283.286	5.59097
Tpd52	ENSMUSG00000027506	5618.16	6566.42	6929.3	598.531	471.062	575.426	3.53826
Spi1	ENSMUSG00000002111	4620.87	4475.56	4278.26	604.447	492.336	577.393	2.99775
Sdc4	ENSMUSG00000017009	4571.66	4435.8	4231.77	630.084	612.887	527.227	2.90292
Slc1a5	ENSMUSG00000001918	2240.64	1578.81	1612.39	26939.8	32903.4	28837.2	-4.02918
Rab31	ENSMUSG00000056515	4568.65	4615.21	4930.14	753.34	696.969	645.263	2.75172
Inmt	ENSMUSG00000003477	6.02591	17.4561	3.95677	1768.97	2041.27	1682.01	-7.63584
Nlrp3	ENSMUSG00000032691	3051.12	7322.85	5458.37	31.5535	39.5084	35.4108	7.21677
Loxl3	ENSMUSG00000000693	2276.79	2683.4	2746	235.665	251.233	208.53	3.47037
Nfkbiz	ENSMUSG00000035356	4368.79	5948.67	5894.6	412.168	366.719	361.977	3.82884
Adh1	ENSMUSG00000074207	82.3541	38.7914	57.3732	2248.19	2731.15	2333.18	-5.35839
Prg4	ENSMUSG00000006014	10303.3	9831.69	4091.3	35.4977	41.5345	50.1653	7.57323
Pcx	ENSMUSG00000024892	633.725	288.026	386.775	27367.7	39508.4	28509.6	-6.18804
Acss2	ENSMUSG00000027605	151.652	132.861	91.995	3883.05	4727.84	6149.68	-5.29311
C3ar1	ENSMUSG00000040552	6177.57	5514.2	4090.32	315.535	302.898	293.123	4.11381
Car5b	ENSMUSG00000031373	252.084	162.924	152.336	5081.1	6985.9	5591.96	-4.96056
Fos	ENSMUSG00000021250	7729.24	9074.28	3545.27	47.3303	48.6257	46.2308	7.16111
Fam126b	ENSMUSG00000038174	402.732	340.395	383.807	3184.93	3658.07	3096.48	-3.14098
Per3	ENSMUSG00000028957	286.231	231.779	215.644	2407.93	2410.01	2368.59	-3.29253
Aldh1l2	ENSMUSG00000020256	991.263	972.695	1002.05	35.4977	46.5997	25.5745	4.78635
Ccdc80	ENSMUSG00000022665	4377.83	4646.24	4608.65	21942.5	24411.1	24815.1	-2.38416
Orm1	ENSMUSG00000039196	138.596	93.0994	132.552	2542.03	3741.14	3319.76	-4.7212
Bgn	ENSMUSG00000031375	39689.7	54998.5	51923.8	4181.83	4550.56	4709.64	3.44719
Ptx3	ENSMUSG00000027832	1762.58	2263.48	1567.87	15.7768	4.05214	8.8527	7.60195
Lpin1	ENSMUSG00000020593	409.762	249.235	284.888	7631.02	11466.6	10373.4	-4.96489
Dgat2	ENSMUSG00000030747	1552.68	2170.38	2296.91	26174.6	29902.8	26940.7	-3.78554
Slc36a2	ENSMUSG00000020264	131.566	132.861	85.0707	3082.38	4741.01	3581.41	-5.02811
Fmo1	ENSMUSG00000040181	200.864	156.135	290.823	5922.2	7889.52	6627.72	-4.97986
Cd1d1	ENSMUSG00000028076	424.827	524.654	450.083	3996.45	4943.62	4507.01	-3.26399
Serpine1	ENSMUSG00000037411	14102.6	15818.2	9567.48	59.1628	119.538	165.25	6.84308
Asprv1	ENSMUSG00000033508	2921.56	1787.31	2793.48	34.5117	13.1695	26.5581	6.65606
Emilin1	ENSMUSG00000029163	4749.42	5993.28	5431.66	463.442	428.514	331.484	3.72481
Sik2	ENSMUSG00000037112	392.689	333.606	274.007	4063.5	4568.79	3837.15	-3.64006
Ftl1	ENSMUSG00000050708	43372.5	43476.5	39763.6	8245.33	8635.12	7645.78	2.36804
Gpt	ENSMUSG00000022546	74.3196	43.6404	59.3516	1591.48	2142.57	1630.86	-4.92081
Wisp1	ENSMUSG00000005124	1834.89	3380.67	3583.85	25.6372	12.1564	22.6236	7.18375
Slc2a4	ENSMUSG00000018566	39.1684	23.2749	72.2111	3583.3	4873.72	3999.45	-6.53255
Csf2ra	ENSMUSG00000059326	3377.52	3251.69	3504.71	624.168	555.144	566.573	2.53706
Ctdspl	ENSMUSG00000047409	388.671	357.851	386.775	2311.3	2553.86	2352.85	-2.6712
Fth1	ENSMUSG00000024661	145331	170565	170440	21638.8	25620.7	22287.2	2.80591
Sirpb1c	ENSMUSG00000074677	1301.6	1332.49	1263.2	6.90233	14.1825	1.96727	7.4119
Slc6a8	ENSMUSG00000019558	2714.67	2828.86	2396.82	356.949	383.941	365.912	2.84293
Dhdh	ENSMUSG00000011382	305.313	255.054	244.331	2329.04	2776.73	2605.64	-3.26076
Mfng	ENSMUSG00000018169	314.352	243.416	226.525	2648.52	2837.51	2735.48	-3.39035
Tlr2	ENSMUSG00000027995	3432.76	4810.14	4105.15	250.456	169.177	234.105	4.23899
Art3	ENSMUSG00000034842	320.378	211.413	228.504	3714.44	4538.4	3921.75	-4.00167
Gm38244	ENSMUSG00000104350	21.0907	17.4561	22.7515	862.792	725.334	781.005	-5.27363
Chdh	ENSMUSG00000015970	23.0993	22.3051	41.5461	2139.72	3763.43	2226.95	-6.54719
Socs3	ENSMUSG00000053113	9559.11	12554.8	11448.9	325.396	150.942	169.185	5.69994
Ccrl2	ENSMUSG00000043953	2851.26	5265.94	3950.84	47.3303	74.9647	87.5434	5.84595
Fgr	ENSMUSG00000028874	3436.78	3537.78	3776.74	237.637	137.773	213.448	4.18977
Hlf	ENSMUSG00000003949	25.108	15.5166	17.8055	735.591	861.081	790.841	-5.35554
Sphk1	ENSMUSG00000061878	879.783	786.496	969.41	15.7768	10.1304	16.7218	5.9471
Rnf128	ENSMUSG00000031438	1292.56	1482.8	1098.99	4.93024	9.11732	10.82	7.28437
Apol6	ENSMUSG00000033576	228.985	110.556	138.487	5740.77	7819.63	6050.33	-5.35918
Gpr176	ENSMUSG00000040133	773.326	970.755	861.588	33.5256	23.2998	22.6236	5.03469
Tubb6	ENSMUSG00000001473	4699.21	4178.81	3499.77	454.568	442.697	406.241	3.24731
Slc25a23	ENSMUSG00000046329	70.3023	59.1569	81.1139	1480.06	2264.14	1700.7	-4.69295
Cxcl2	ENSMUSG00000058427	15807	28834.6	23164.9	1.97209	4.05214	0	13.4717
Cyr61	ENSMUSG00000028195	3846.54	4220.51	4118.01	145.935	204.633	265.581	4.30564
Ms4a7	ENSMUSG00000024672	3028.02	2554.42	2199.97	195.237	168.164	215.416	3.74864
Slc15a3	ENSMUSG00000024737	3249.98	4818.86	3993.37	168.614	96.2384	102.298	5.03753
Rab20	ENSMUSG00000031504	777.343	978.514	902.145	38.4559	26.3389	36.3944	4.71358
Ptgr1	ENSMUSG00000028378	1451.24	1571.05	1248.36	124.242	129.669	108.2	3.56036
Mif	ENSMUSG00000033307	3822.44	3363.22	3346.44	517.675	573.378	494.768	2.73164
Cxcl1	ENSMUSG00000029380	1466.31	2191.72	1223.63	15.7768	20.2607	13.7709	6.61673
Emb	ENSMUSG00000021728	4859.9	4944.94	5883.72	520.633	360.641	429.848	3.5806
Clec4n	ENSMUSG00000023349	2915.54	3986.79	3046.72	257.358	192.477	236.072	3.85816
Smox	ENSMUSG00000027333	3758.16	6515.99	6363.48	222.847	232.998	202.628	4.65931
Cavin2	ENSMUSG00000045954	860.701	580.902	684.522	7620.17	8490.25	9047.46	-3.56493
Plaur	ENSMUSG00000046223	2134.18	3181.87	2310.76	160.726	138.786	135.741	4.1311
Dpyd	ENSMUSG00000033308	19.0821	30.0634	21.7623	731.647	923.889	829.203	-5.12829
Grem2	ENSMUSG00000050069	1197.15	1905.63	1593.59	57.1908	56.73	43.2799	4.90145
Lrrc25	ENSMUSG00000049988	2844.23	2167.47	2628.29	219.889	161.073	164.267	3.80831
Gadd45a	ENSMUSG00000036390	852.667	1018.27	896.209	65.0791	47.6127	55.0835	4.04293
Rorc	ENSMUSG00000028150	28.1209	32.0029	32.6434	891.387	1339.23	1022.98	-5.13164
Ehhadh	ENSMUSG00000022853	62.2678	39.7612	69.2436	1541.19	2401.91	2248.59	-5.17711
Kif26b	ENSMUSG00000026494	1256.4	2147.11	2238.55	7.88838	12.1564	6.88543	7.71442
Fbn2	ENSMUSG00000024598	1032.44	1272.36	1372.01	8.87443	9.11732	24.5908	6.42835
C7	ENSMUSG00000079105	136.587	102.797	98.9194	1800.52	1566.15	1424.3	-3.82467
Wfdc17	ENSMUSG00000069792	6839.41	4629.76	4589.86	314.549	371.784	313.779	4.00529
Aacs	ENSMUSG00000029482	680.928	501.379	465.91	7794.71	11464.5	9477.31	-4.12406
Slc1a3	ENSMUSG00000005360	276.188	181.35	332.369	6207.17	9098.08	6920.84	-4.81472
Paqr9	ENSMUSG00000064225	10.0432	5.81871	4.94597	1192.13	1836.63	1511.84	-7.77351
Adssl1	ENSMUSG00000011148	2288.84	1871.69	1637.12	143.963	139.799	113.118	3.86889
Bmp1	ENSMUSG00000022098	12066.9	16834.5	16564	1472.17	1566.15	1328.89	3.38003
C1qtnf6	ENSMUSG00000022440	3424.73	4040.13	4075.48	611.349	590.6	540.015	2.72796
Trem2	ENSMUSG00000023992	2292.86	2053.04	1561.94	27.6093	62.8082	48.198	5.41511
Adamts7	ENSMUSG00000032363	1744.5	1726.22	1511.49	120.298	169.177	124.921	3.58857
Marcksl1	ENSMUSG00000047945	7718.19	10304	9447.79	810.531	545.013	646.247	3.77836
Ctsh	ENSMUSG00000032359	9121.22	9709.49	9183.67	1966.18	1970.36	1713.49	2.30989
Cdr2l	ENSMUSG00000050910	1172.04	1227.75	1226.6	159.74	175.255	148.529	2.90734
Tnfaip2	ENSMUSG00000021281	5822.04	10765.6	8035.22	395.405	333.289	327.55	4.54295
Cd300lb	ENSMUSG00000063193	1115.8	1396.49	1170.22	108.465	86.1081	85.5761	3.71616
Fcgr1	ENSMUSG00000015947	2583.11	2296.45	1801.32	173.544	183.36	190.825	3.60849
Col11a1	ENSMUSG00000027966	794.416	767.1	989.194	46.3442	42.5475	39.3453	4.31401
Snhg11	ENSMUSG00000044349	126.544	90.1901	110.79	1335.11	1558.05	1763.65	-3.83053
Hk3	ENSMUSG00000025877	2168.32	2568.96	2495.74	159.74	144.864	90.4943	4.1947
Nfkbia	ENSMUSG00000021025	10211.9	13529.5	13432.3	1579.65	1373.68	1389.87	3.09744
Scn7a	ENSMUSG00000034810	741.187	635.21	591.538	3952.08	4236.52	4105.69	-2.64337
Cat	ENSMUSG00000027187	2021.69	1782.47	1607.44	12212.2	14313.2	12051.5	-2.83364
Ralgapa2	ENSMUSG00000037110	470.021	537.261	443.159	2985.75	3415.96	3435.83	-2.76161
Ppp2r5a	ENSMUSG00000026626	2407.35	2163.59	2126.77	11076.3	12982.1	12569.9	-2.45124
Lgals3	ENSMUSG00000050335	9633.43	9298.3	7279.48	1070.85	1131.56	967.895	3.04755
Fbxl5	ENSMUSG00000039753	11052.5	9304.12	11365.8	1578.66	1491.19	1758.74	2.71577
Zc3h12a	ENSMUSG00000042677	2152.26	2784.25	2511.56	301.731	280.611	249.843	3.16199
Tnf	ENSMUSG00000024401	1240.33	1583.66	1163.29	82.828	54.7039	60.0016	4.33453
Ctsc	ENSMUSG00000030560	16334.2	15335.2	14249.3	3609.92	3517.26	3480.09	2.11402
A530020G20Rik	ENSMUSG00000097124	60.2591	31.0331	54.4056	1012.67	1168.03	1211.84	-4.54356
Capg	ENSMUSG00000056737	6314.15	6291	5835.25	955.48	732.425	729.856	2.93104
Mccc1	ENSMUSG00000027709	276.188	214.323	289.834	2438.5	2931.73	2434.49	-3.3225
Pirb	ENSMUSG00000058818	7078.44	5872.05	8118.31	807.573	643.278	685.592	3.30173
Col1a1	ENSMUSG00000001506	280633	418857	368622	24615.7	29012.3	20058.3	3.85753
Ccl2	ENSMUSG00000035385	2621.27	2121.89	1298.81	43.3861	36.4693	47.2144	5.57064
Siglece	ENSMUSG00000030474	771.317	734.128	973.367	37.4698	39.5084	43.2799	4.36526
Sntb1	ENSMUSG00000060429	130.561	104.737	86.0598	2203.82	3915.38	3502.72	-4.9044
Acad11	ENSMUSG00000090150	240.032	138.679	203.774	3412.71	4814.96	3793.87	-4.36784
Clec5a	ENSMUSG00000029915	1080.65	1524.5	1402.68	48.3163	30.3911	59.018	4.86111
Runx1	ENSMUSG00000022952	3028.02	3610.51	3127.83	403.293	290.741	360.993	3.21024
Lpl	ENSMUSG00000015568	9500.86	6022.37	5205.14	127336	156483	156532	-4.40899
Aprt	ENSMUSG00000006589	1754.55	1540.02	1539.19	209.042	227.933	182.956	2.96331
Junb	ENSMUSG00000052837	10730.1	13503.3	8771.18	652.763	393.058	434.766	4.4783
Ahcyl2	ENSMUSG00000029772	645.777	689.518	544.056	4183.8	4872.7	4207.98	-2.81917
Pank3	ENSMUSG00000018846	2261.73	2139.35	1720.21	13437.9	12970.9	14128.9	-2.72737
Cd68	ENSMUSG00000018774	5689.47	5384.25	5031.04	940.689	737.49	786.907	2.70766
Alox5ap	ENSMUSG00000060063	2331.02	1833.86	1877.49	219.889	203.62	169.185	3.34983
Agpat2	ENSMUSG00000026922	625.691	467.437	424.364	6772.17	10650	8975.65	-4.1208
Rab32	ENSMUSG00000019832	2646.38	2419.62	2667.86	487.107	469.036	528.211	2.38119
Bcat1	ENSMUSG00000030268	815.507	987.242	994.14	70.9954	87.1211	73.7725	3.59313
Mme	ENSMUSG00000027820	315.356	236.628	308.628	2810.24	3889.05	3260.74	-3.53301
Chl1	ENSMUSG00000030077	2274.78	2819.17	4194.18	104.521	133.721	122.954	4.6848
N4bp1	ENSMUSG00000031652	4726.32	5067.13	5398.03	1069.86	1142.7	1116.42	2.19015
Ncf2	ENSMUSG00000026480	3233.91	3588.21	3524.5	573.88	437.632	506.571	2.76863
Creb3l1	ENSMUSG00000027230	2722.71	2915.18	2768.75	213.972	331.263	246.892	3.40827
Tmem120b	ENSMUSG00000054434	215.929	162.924	145.411	2377.36	3547.65	2800.4	-4.05722
Ppp1r1a	ENSMUSG00000022490	25.108	15.5166	9.89194	1017.6	1609.71	1037.73	-6.18333
Tarm1	ENSMUSG00000053338	916.943	949.42	1191.98	6.90233	6.07822	4.91817	7.41715
P2ry2	ENSMUSG00000032860	938.034	908.689	1059.43	75.9257	83.069	103.282	3.46959
Fam129b	ENSMUSG00000026796	7249.17	7067.8	5452.44	839.126	843.859	704.281	3.0499
Tpm4	ENSMUSG00000031799	12935.6	13643.9	12531.1	3020.26	3133.32	3385.67	2.03561
Maob	ENSMUSG00000040147	78.3369	75.6433	85.0707	1097.47	1628.96	1180.36	-4.03061
Slc43a2	ENSMUSG00000038178	4398.92	4020.73	4080.42	924.913	795.233	820.35	2.29865
Fcgr3	ENSMUSG00000059498	6572.26	6235.72	5646.32	812.503	927.941	672.805	2.93506
Sirpa	ENSMUSG00000037902	11829.9	10728.7	11413.3	2156.49	1662.39	1850.21	2.58309
Tmem45b	ENSMUSG00000041737	8.03455	0	2.96758	1890.25	1788.01	2520.07	-9.15456
Cd300ld	ENSMUSG00000034641	2273.78	2407.01	2305.81	308.633	223.881	311.812	3.04824
Gpnmb	ENSMUSG00000029816	7282.32	5461.83	4693.72	395.405	367.732	261.646	4.08893
Il13ra1	ENSMUSG00000017057	3179.67	3830.65	3548.24	503.87	408.254	528.211	2.87372
Tnfrsf23	ENSMUSG00000037613	1381.94	1679.67	1723.18	49.3024	46.5997	91.4779	4.67325
B430306N03Rik	ENSMUSG00000043740	674.902	776.798	719.144	59.1628	38.4954	48.198	3.89433
Cdh11	ENSMUSG00000031673	1802.75	2749.34	2942.85	121.284	105.356	150.496	4.31235
Aldh3b1	ENSMUSG00000024885	1477.35	1360.61	1261.22	188.335	157.021	194.759	2.92347
Arg2	ENSMUSG00000021125	814.503	1129.8	1226.6	7.88838	4.05214	6.88543	7.39217
Clec4a2	ENSMUSG00000030148	2703.63	1807.68	2110.94	200.168	199.568	203.612	3.45617
Card19	ENSMUSG00000037960	1855.98	2054.01	1860.67	260.317	281.624	206.563	2.94707
Ifitm1	ENSMUSG00000025491	2851.26	3464.07	5082.48	203.126	140.812	154.43	4.51515
Ivd	ENSMUSG00000027332	579.492	381.126	480.748	5459.74	7555.22	5749.34	-3.70271
Pid1	ENSMUSG00000045658	4265.34	4002.31	3390.96	684.317	633.148	670.838	2.55171
Mettl7a1	ENSMUSG00000054619	420.81	250.205	326.434	5659.91	8049.58	5350.97	-4.25651
Cd300a	ENSMUSG00000034652	1805.77	2080.19	1686.58	222.847	214.764	163.283	3.21343
Pim1	ENSMUSG00000024014	3865.62	5384.25	4072.51	493.024	387.993	381.65	3.39925
F7	ENSMUSG00000031443	654.816	599.328	670.673	3.94419	11.1434	9.83633	6.27459
Hif1a	ENSMUSG00000021109	10479.1	14958.9	14360.1	1528.37	1427.37	1668.24	3.10547
Fcgr2b	ENSMUSG00000026656	9750.93	8530.23	7273.54	1397.23	1316.95	1281.67	2.677
Fes	ENSMUSG00000053158	2722.71	2470.04	2882.51	507.814	515.635	558.704	2.35153
Aqp7	ENSMUSG00000028427	75.3239	27.154	26.7082	2335.95	2832.45	2401.05	-5.87514
Ptk7	ENSMUSG00000023972	1449.23	2285.78	2214.8	99.5908	75.9777	55.0835	4.68914
Fblim1	ENSMUSG00000006219	2079.94	1827.08	1743.95	289.898	332.276	300.008	2.61556
Irs1	ENSMUSG00000055980	58.2505	80.4922	82.1031	1050.14	914.772	831.17	-3.66136
Aoc3	ENSMUSG00000019326	2162.3	1999.7	1461.04	16955.1	22581.6	19459.2	-3.3912
Hspa12a	ENSMUSG00000025092	242.041	215.292	235.428	1416.95	1385.83	1638.73	-2.68092
Olfml3	ENSMUSG00000027848	2668.48	3598.87	4234.74	271.163	322.145	278.368	3.59094
Mpc1-ps	ENSMUSG00000091498	285.227	256.993	267.082	1769.96	2383.67	2111.86	-2.95278
Tnfrsf1b	ENSMUSG00000028599	11336.8	15748.3	15284	1524.43	1058.62	1166.59	3.49814
Slc7a2	ENSMUSG00000031596	2567.04	2646.54	1654.92	167.628	156.008	160.332	3.82694
Gsn	ENSMUSG00000026879	12672.5	11278.6	8146.01	143847	167000	114156	-3.72696
Timd4	ENSMUSG00000055546	34.1468	32.9727	12.8595	1452.45	936.045	1372.17	-5.55519
Klra2	ENSMUSG00000030187	656.825	999.849	1151.42	23.6651	22.2868	27.5417	5.25522
Maff	ENSMUSG00000042622	864.719	1089.07	926.874	79.8698	100.291	99.347	3.36588
Aoah	ENSMUSG00000021322	2273.78	1502.2	1786.48	165.656	170.19	151.48	3.51283
Acsl1	ENSMUSG00000018796	2647.38	1668.03	1476.87	31225.2	39854.9	30616.6	-4.13405
Pfkfb1	ENSMUSG00000025271	68.2937	33.9425	39.5677	1042.25	1414.2	1131.18	-4.66319
Ak4	ENSMUSG00000028527	623.682	604.176	642.976	55.2187	58.7561	41.3126	3.59169
Tcirg1	ENSMUSG00000001750	5543.84	5360.97	5422.76	1237.49	1094.08	986.584	2.29885
Mapkapk2	ENSMUSG00000016528	7215.03	8537.02	7952.13	1830.1	1651.25	1647.59	2.2084
Ctss	ENSMUSG00000038642	24382.9	31520.9	22728.7	3127.74	2222.6	2603.68	3.30534
B3galt2	ENSMUSG00000033849	129.557	74.6735	47.4813	2860.52	2646.05	3099.43	-5.09646
Slc16a7	ENSMUSG00000020102	222.959	205.595	183.001	1435.69	1238.94	1322.99	-2.7088
Sgms2	ENSMUSG00000050931	1479.36	2969.48	2421.55	73.9536	97.2515	82.6252	4.75893
Tdrp	ENSMUSG00000050052	50.2159	16.4864	17.8055	1366.66	1661.38	1717.42	-5.81505
Csf1r	ENSMUSG00000024621	17145.7	17645.2	15474	4032.93	3662.13	3433.86	2.17524
Pnpla2	ENSMUSG00000025509	2450.54	1332.49	1259.24	37092.1	51486.5	38624.3	-4.65698
Tppp	ENSMUSG00000021573	27.1166	35.8821	18.7947	1172.41	1756.6	927.566	-5.55782
Smoc1	ENSMUSG00000021136	167.721	119.284	56.384	4159.15	5288.05	4747.01	-5.3697
Ntrk3	ENSMUSG00000059146	13.0561	17.4561	5.93516	751.368	1224.76	810.514	-6.25413
Ccl9	ENSMUSG00000019122	11017.4	11854.7	8802.83	1125.08	1448.64	1085.93	3.11366
Slc25a35	ENSMUSG00000018740	51.2203	32.0029	32.6434	611.349	741.542	740.676	-4.17742
Mdh1	ENSMUSG00000020321	1456.26	1338.3	1384.87	6736.68	8781	8026.45	-2.49401
Fgfrl1	ENSMUSG00000008090	374.611	284.147	267.082	2530.2	3344.03	3156.48	-3.28628
Pygb	ENSMUSG00000033059	1225.27	1211.26	1163.29	4423.41	4385.43	4135.19	-1.84629
Ptprn	ENSMUSG00000026204	855.68	1054.16	905.112	0	5.06518	8.8527	7.6602
Ctcflos	ENSMUSG00000087382	21.0907	11.6374	7.91355	588.67	753.699	582.311	-5.56916
Pitpnm2	ENSMUSG00000029406	400.723	387.914	363.034	2111.13	2173.98	1833.49	-2.40947
Tmem119	ENSMUSG00000054675	1541.63	1974.48	1740.98	243.554	267.442	221.318	2.84408
Gpr141	ENSMUSG00000053101	583.509	488.772	581.646	30.5675	21.2738	33.4435	4.27525
Cd109	ENSMUSG00000046186	1206.19	1067.73	877.415	103.535	111.434	99.347	3.32592
Agmo	ENSMUSG00000050103	103.445	57.2174	69.2436	1078.74	1358.48	1207.9	-3.98834
Ephx2	ENSMUSG00000022040	191.825	66.9152	93.9734	4894.74	6541.17	4971.28	-5.54068
Cd63	ENSMUSG00000025351	10895.9	10584.2	9730.7	2752.06	2907.41	2670.56	1.90568
Dennd2d	ENSMUSG00000027901	83.3585	77.5829	90.0166	1266.08	859.055	1025.93	-3.65063
Hhipl1	ENSMUSG00000021260	777.343	949.42	1069.32	83.814	89.1472	91.4779	3.40251
Wisp2	ENSMUSG00000027656	1554.69	1213.2	1680.64	176.502	175.255	171.152	3.08864
Mical3	ENSMUSG00000051586	443.909	417.978	434.256	1934.63	2017.97	1803	-2.1508
Steap2	ENSMUSG00000015653	850.658	1045.43	1106.91	119.312	118.525	119.02	3.07305
Miga2	ENSMUSG00000026858	263.132	218.202	211.687	1651.63	2126.36	1711.52	-2.98594
1700017B05Rik	ENSMUSG00000032300	2262.73	2375.01	2303.83	412.168	514.622	457.39	2.32649
Hck	ENSMUSG00000003283	2868.33	2439.01	2825.14	288.912	171.203	257.712	3.50145
Slc7a11	ENSMUSG00000027737	4906.1	10271	6732.45	165.656	66.8604	156.398	5.81536
Emilin2	ENSMUSG00000024053	7473.14	8141.35	7841.34	1279.89	1278.45	925.599	2.75123
Efemp2	ENSMUSG00000024909	2752.84	4288.39	3466.13	357.935	378.875	314.763	3.32094
Thrsp	ENSMUSG00000035686	42.1814	6.7885	31.6542	27176.5	46976.5	37425.3	-10.4361
Ffar2	ENSMUSG00000051314	41.1771	52.3684	52.4273	698.122	920.85	656.083	-3.96118
Abcd2	ENSMUSG00000055782	768.304	443.192	385.786	8834	10496.1	10428.5	-4.21982
Dock9	ENSMUSG00000025558	850.658	684.669	601.43	4932.21	5685.16	4806.03	-2.85174
Plxnb2	ENSMUSG00000036606	9003.72	8537.99	8223.17	1869.55	1473.97	1469.55	2.42033
Il1r1	ENSMUSG00000026072	5358.04	5056.46	5967.81	1201.01	1200.45	1036.75	2.25245
Ddah1	ENSMUSG00000028194	1049.51	1784.41	1846.82	84.8001	78.0038	64.9198	4.36158
Aox1	ENSMUSG00000063558	196.847	144.498	232.461	1810.38	2109.14	1801.03	-3.31795
Hacd2	ENSMUSG00000035376	540.324	427.675	365.012	3264.8	3790.78	3372.88	-2.96795
Efhd2	ENSMUSG00000040659	8356.94	7619.61	6821.48	1295.67	989.736	954.124	2.815
Mcl1	ENSMUSG00000038612	19331.1	20983.3	20017.3	6085.88	5461.28	5569.33	1.81752
Cxcl5	ENSMUSG00000029371	4481.27	7606.03	8337.91	1.97209	3.03911	0	12.0039
Fam214a	ENSMUSG00000034858	262.127	254.084	228.504	1742.35	2247.93	2578.1	-3.1408
Slc25a1	ENSMUSG00000003528	1205.18	899.961	800.258	12620.4	23389	16043.1	-4.16321
Myof	ENSMUSG00000048612	4270.36	5539.42	4623.49	880.54	745.595	749.529	2.60297
P3h1	ENSMUSG00000028641	2264.74	2547.63	2621.36	464.428	541.974	520.342	2.28378
Rnd1	ENSMUSG00000054855	701.015	976.574	1098.99	55.2187	59.7691	43.2799	4.13368
Prkar2b	ENSMUSG00000002997	1636.04	1221.93	948.637	12556.3	13783.4	12956.4	-3.36788
Ltb4r1	ENSMUSG00000046908	543.337	507.198	594.505	32.5396	29.378	46.2308	3.92549
Fosl1	ENSMUSG00000024912	588.531	699.215	573.732	41.414	52.6779	32.4599	3.88048
Alb	ENSMUSG00000029368	4.01728	6.7885	1.97839	707.982	961.371	898.057	-7.64428
Col16a1	ENSMUSG00000040690	3917.85	5936.06	6218.07	434.847	429.527	298.041	3.78949
Ptprd	ENSMUSG00000028399	150.648	187.169	217.623	1543.16	2098	1754.8	-3.27986
Ptgfrn	ENSMUSG00000027864	5459.48	7421.77	7576.23	1030.42	905.654	846.908	2.87793
Gm5150	ENSMUSG00000078780	752.235	563.445	730.025	5.91628	5.06518	4.91817	7.00691
Ostc	ENSMUSG00000041084	2165.31	2284.81	2334.5	613.322	575.404	599.033	1.92406
Net1	ENSMUSG00000021215	658.833	502.349	343.25	7131.1	8966.38	6752.64	-3.92502
Itgav	ENSMUSG00000027087	4219.14	5196.11	4491.93	1048.17	1037.35	1001.34	2.17167
Adhfe1	ENSMUSG00000025911	135.583	48.4893	72.2111	2526.25	3383.54	2769.91	-5.08322
Wsb1	ENSMUSG00000017677	3584.41	4024.61	4298.05	889.415	763.829	857.728	2.24541
Cr2	ENSMUSG00000026616	9.03887	17.4561	8.90274	1660.5	687.851	1316.1	-6.69044
Pxmp4	ENSMUSG00000000876	314.352	272.51	270.05	1456.39	1764.71	1628.9	-2.50095
Slc7a8	ENSMUSG00000022180	2201.47	2030.73	1508.52	159.74	216.79	185.907	3.35182
Kcnk3	ENSMUSG00000049265	26.1123	14.5468	12.8595	874.624	1715.07	900.025	-6.02926
Tst	ENSMUSG00000044986	116.501	77.5829	93.9734	1301.58	1877.16	1211.84	-3.93071
Cib2	ENSMUSG00000037493	149.644	93.0994	125.628	1288.76	1861.96	1576.76	-3.68263
Slc24a3	ENSMUSG00000063873	130.561	155.166	150.357	1065.92	1487.14	1219.71	-3.11251
Specc1	ENSMUSG00000042331	1017.38	1139.5	976.334	165.656	165.125	189.841	2.58918
Scarf2	ENSMUSG00000012017	1802.75	2181.05	2271.19	378.642	381.915	339.354	2.50777
Plek	ENSMUSG00000020120	10309.3	15382.7	11884.2	1072.82	599.717	874.45	3.88285
Cxcl16	ENSMUSG00000018920	2908.51	3148.89	2585.75	408.224	271.494	373.781	3.03603
Cmtm3	ENSMUSG00000031875	2976.8	2979.18	2838	783.908	804.351	706.249	1.93843
Nrg4	ENSMUSG00000032311	182.786	78.5526	120.682	2301.43	2990.48	2863.36	-4.417
Zswim4	ENSMUSG00000035671	1726.42	2473.92	1783.52	230.735	248.194	231.154	3.0752
Mknk2	ENSMUSG00000020190	2750.83	2623.27	2606.53	11002.3	12640.7	10224.9	-2.08534
Ctsk	ENSMUSG00000028111	5921.46	8913.3	7710.76	780.95	893.498	627.558	3.292
Utrn	ENSMUSG00000019820	2017.68	2087.95	1753.84	7696.1	8345.39	7681.19	-2.0174
Sorbs1	ENSMUSG00000025006	527.267	302.573	228.504	6853.03	8031.35	7650.7	-4.41256
Tnfrsf12a	ENSMUSG00000023905	663.855	637.149	540.1	66.0652	69.8995	66.8871	3.18226
Gpr35	ENSMUSG00000026271	1184.09	2170.38	1704.38	99.5908	66.8604	93.4452	4.2822
B4galt6	ENSMUSG00000056124	2071.91	2210.14	1903.21	425.972	335.315	376.732	2.44209
Acox1	ENSMUSG00000020777	2077.94	1488.62	1573.81	12647	16498.3	12556.1	-3.02022
Metrnl	ENSMUSG00000039208	2199.46	2126.74	1597.55	290.884	267.442	256.728	2.86152
Clec4a3	ENSMUSG00000043832	1557.7	1329.58	1635.14	240.596	226.92	275.417	2.60547
Slc5a6	ENSMUSG00000006641	80.3455	76.6131	83.0923	817.433	1282.5	946.255	-3.66561
Gnai1	ENSMUSG00000057614	435.874	360.76	284.888	2562.74	2993.52	3000.08	-2.98409
Arl11	ENSMUSG00000043157	644.773	555.687	534.165	56.2047	36.4693	43.2799	3.67214
Cd79a	ENSMUSG00000003379	36.1555	62.0663	25.719	2510.48	1211.59	1859.07	-5.49136
Mcemp1	ENSMUSG00000013974	1061.57	1546.81	1875.51	59.1628	25.3259	54.0998	5.01417
Kdelr2	ENSMUSG00000079111	3119.41	3252.66	3399.86	797.712	913.758	843.957	1.9352
Ctgf	ENSMUSG00000019997	2547.96	2596.12	1834.95	191.293	261.363	260.663	3.29058
Srgn	ENSMUSG00000020077	10547.4	18216.5	16154.5	1399.2	1287.57	1550.21	3.40618
Fry	ENSMUSG00000056602	466.004	356.881	331.38	2711.63	2862.84	3506.65	-2.97615
Ninj1	ENSMUSG00000037966	6404.54	5612.15	4781.76	869.694	984.671	765.267	2.68099
Upp1	ENSMUSG00000020407	1091.69	2023.94	2470.02	72.9675	65.8473	54.0998	4.85584
Slc25a10	ENSMUSG00000025792	696.997	398.582	469.867	5364.1	6846.1	5836.88	-3.52737
Creg1	ENSMUSG00000040713	5173.25	5526.81	4711.53	1292.71	1323.03	1168.56	2.02598
Ntrk2	ENSMUSG00000055254	364.568	512.047	302.693	3468.91	4052.14	3869.61	-3.27154
Sh3pxd2b	ENSMUSG00000040711	4171.94	5373.58	4998.4	676.429	803.338	568.54	2.8281
Cyp2f2	ENSMUSG00000052974	30.1296	18.4259	59.3516	1836.02	1473.97	1180.36	-5.38001
Bmp6	ENSMUSG00000039004	70.3023	59.1569	47.4813	599.517	765.855	642.313	-3.50465
Mpeg1	ENSMUSG00000046805	21426.1	25375.4	25750.7	3662.18	2305.67	2801.39	3.04846
Dusp1	ENSMUSG00000024190	10657.8	11107	6136.96	669.526	804.351	666.903	3.70421
Tmem245	ENSMUSG00000055296	874.762	820.439	884.339	3536.95	3997.44	4493.24	-2.22122
Fkbp11	ENSMUSG00000003355	447.926	405.37	486.683	35.4977	34.4432	39.3453	3.61548
Slc25a24	ENSMUSG00000040322	1534.6	1655.42	1520.39	395.405	387.993	360.01	2.04262
Aldh1l1	ENSMUSG00000030088	333.434	158.075	171.13	4565.4	6010.34	4237.49	-4.48302
Zbtb20	ENSMUSG00000022708	969.168	1165.68	1101.96	5507.07	7479.24	7329.05	-2.64984
Aldh4a1	ENSMUSG00000028737	101.436	103.767	104.855	815.461	1064.7	786.907	-3.10445
Cybb	ENSMUSG00000015340	9244.76	11300.9	10517.1	1543.16	961.371	1188.23	3.07233
Tmem189	ENSMUSG00000090213	2362.16	2613.57	2408.69	674.456	642.265	605.918	1.94145
Gstm1	ENSMUSG00000058135	852.667	738.977	799.268	3386.09	4170.67	3630.59	-2.22631
Adam17	ENSMUSG00000052593	4821.73	5022.52	5023.13	1507.67	1324.04	1474.47	1.7876
Ugt1a7c	ENSMUSG00000090124	891.835	837.895	810.15	155.795	164.112	139.676	2.46667
Maged2	ENSMUSG00000025268	1599.88	1581.72	1685.59	369.768	420.41	364.928	2.07531
Dbt	ENSMUSG00000000340	332.43	304.513	251.255	1716.71	2075.71	1741.03	-2.63928
Uck1	ENSMUSG00000002550	438.887	384.035	393.699	1911.95	2426.22	2088.25	-2.40124
S100a6	ENSMUSG00000001025	5349	4906.15	4814.41	1024.5	1105.22	829.203	2.34859
Col1a2	ENSMUSG00000029661	212114	318723	296387	32088	34815	24477.7	3.17832
Piwil2	ENSMUSG00000033644	462.991	510.107	356.11	14.7907	13.1695	17.7054	4.86208
S1pr2	ENSMUSG00000043895	1200.16	1519.65	1497.64	204.112	203.62	244.925	2.69184
Mccc2	ENSMUSG00000021646	199.859	138.679	132.552	1426.81	1702.91	1316.1	-3.23894
Lpin2	ENSMUSG00000024052	1660.14	1910.48	1739.99	439.777	425.475	443.619	2.02055
Syt12	ENSMUSG00000049303	22.095	47.5195	36.6002	590.642	855.002	773.136	-4.38213
Klf15	ENSMUSG00000030087	45.1943	10.6676	32.6434	1411.03	1782.94	1119.37	-5.6101
Hsd11b1	ENSMUSG00000016194	557.397	711.823	527.24	4114.78	6211.94	5147.35	-3.10647
P2ry6	ENSMUSG00000048779	1671.19	1340.24	1314.64	233.693	202.607	244.925	2.66648
Vegfb	ENSMUSG00000024962	265.14	218.202	216.633	1525.42	1998.72	1509.88	-2.84654
Pxmp2	ENSMUSG00000029499	18.0777	3.87914	8.90274	447.666	560.209	471.16	-5.59095
Esr1	ENSMUSG00000019768	153.661	192.018	132.552	1668.39	2857.77	1987.92	-3.76741
Has2	ENSMUSG00000022367	673.898	537.261	510.424	36.4838	31.4041	50.1653	3.86473
Col5a1	ENSMUSG00000026837	29533	43255.3	39929.8	5249.72	5321.48	4033.88	2.94819
B4galt5	ENSMUSG00000017929	2823.14	3164.41	3032.87	623.182	480.179	450.504	2.53727
H19	ENSMUSG00000000031	1865.02	1998.73	4808.47	73.9536	64.8343	68.8543	5.38409
Rbp4	ENSMUSG00000024990	583.509	513.017	298.736	5276.34	6275.76	6019.84	-3.65471
Proca1	ENSMUSG00000044122	9.03887	5.81871	14.8379	400.335	501.453	390.502	-5.4459
Mcub	ENSMUSG00000027994	732.148	707.944	633.084	116.354	108.395	101.314	2.66862
Soat2	ENSMUSG00000023045	504.168	362.7	500.532	10.8465	6.07822	13.7709	5.47294
Junos	ENSMUSG00000087366	357.538	454.829	374.904	19.7209	18.2346	23.6072	4.26858
Ltbp4	ENSMUSG00000040488	913.93	758.372	739.917	3955.04	4608.3	3752.56	-2.35218
Gpt2	ENSMUSG00000031700	608.617	422.827	375.894	3591.18	4033.91	3917.81	-3.0362
Gm48832	ENSMUSG00000111840	65.2807	33.9425	28.6866	912.094	1561.09	1551.19	-4.97719
Trp53inp2	ENSMUSG00000038375	2240.64	2143.23	2003.12	8174.33	10456.6	9681.9	-2.14825
Tbc1d9	ENSMUSG00000031709	1789.7	1845.5	1647.01	406.252	327.211	387.552	2.23606
Uap1l1	ENSMUSG00000026956	1501.46	1541.96	1578.75	370.754	360.641	302.959	2.16
AI838599	ENSMUSG00000085180	14.0605	8.72807	11.8703	329.34	399.136	354.108	-4.96797
Clic1	ENSMUSG00000007041	5451.44	5299.88	4877.71	1411.03	1210.58	1148.88	2.05138
Adora2b	ENSMUSG00000018500	403.736	536.291	547.024	36.4838	23.2998	27.5417	4.0887
Tmem45a	ENSMUSG00000022754	575.475	843.714	600.441	40.4279	55.717	45.2471	3.83745
Sec24d	ENSMUSG00000039234	3552.28	3340.91	3217.85	905.192	829.677	970.846	1.90172
Opn3	ENSMUSG00000026525	39.1684	32.9727	23.7406	465.414	494.362	646.247	-4.06683
Pcca	ENSMUSG00000041650	344.481	288.026	262.136	1594.44	1937.94	1675.13	-2.5414
Cacna1d	ENSMUSG00000015968	1571.76	1151.14	1303.76	108.465	50.6518	90.4943	4.01059
Crat	ENSMUSG00000026853	955.107	747.705	897.199	4713.31	6477.35	5194.57	-2.6559
Cd44	ENSMUSG00000005087	7798.54	11922.5	9090.69	1099.44	694.943	965.928	3.38366
Creb3l3	ENSMUSG00000035041	369.589	369.488	491.629	14.7907	20.2607	18.689	4.51839
Lgmn	ENSMUSG00000021190	21610.9	13418	12586.5	1693.04	1427.37	1475.45	3.373
Cxcr2	ENSMUSG00000026180	1707.34	2815.29	3299.95	148.893	74.9647	89.5106	4.64123
Tef	ENSMUSG00000022389	1178.07	900.931	927.864	4705.42	4935.51	4624.06	-2.24629
Sfrp2	ENSMUSG00000027996	5208.4	5560.75	8411.11	755.312	673.669	594.115	3.24499
AI464131	ENSMUSG00000046312	202.872	152.256	211.687	1213.82	1538.8	1329.87	-2.84892
Fzd4	ENSMUSG00000049791	1229.29	759.342	848.728	7041.36	8426.43	8268.42	-3.06462
Map4k4	ENSMUSG00000026074	11723.4	10540.6	10026.5	3099.15	3113.06	2820.08	1.83796
Ganc	ENSMUSG00000062646	181.782	189.108	194.871	873.638	989.736	1044.62	-2.36166
Pstpip1	ENSMUSG00000032322	1938.34	1993.88	2138.64	388.503	262.376	302.959	2.66977
Akr1b8	ENSMUSG00000029762	1185.1	1426.55	1144.5	197.209	229.959	182.956	2.62256
Ppp1r9a	ENSMUSG00000032827	73.3153	38.7914	57.3732	678.401	771.933	643.296	-3.62869
Tnfaip3	ENSMUSG00000019850	6811.29	8970.52	9507.14	925.899	513.609	759.365	3.52353
Myo1f	ENSMUSG00000024300	3502.06	3431.1	3670.9	699.108	465.997	542.966	2.63398
H2-Ob	ENSMUSG00000041538	27.1166	61.0965	29.6758	1813.34	923.889	1452.83	-5.14942
Itpripl2	ENSMUSG00000095115	4660.04	5037.07	4508.74	1319.33	1395.96	1202.98	1.85828
Slc25a19	ENSMUSG00000020744	306.317	274.449	320.499	1479.07	1975.42	1784.31	-2.53931
Slc39a14	ENSMUSG00000022094	6605.41	7837.81	9858.3	450.624	832.716	577.393	3.70728
Pgk1	ENSMUSG00000062070	15501.7	14107.5	12088.9	2340.88	2962.12	2317.44	2.45208
Atp6v0d2	ENSMUSG00000028238	526.263	841.774	703.317	8.87443	22.2868	4.91817	5.85026
Zfp36	ENSMUSG00000044786	7350.61	9524.26	6601.88	1023.52	1251.1	925.599	2.8751
Tkt	ENSMUSG00000021957	4747.42	3790.89	3692.66	23461	35099.7	28791.9	-2.83633
Slc31a1	ENSMUSG00000066150	2535.91	2460.35	2459.14	651.777	750.66	655.1	1.85753
Cyfip1	ENSMUSG00000030447	5737.67	5638.33	5183.37	1515.55	1702.91	1667.26	1.76104
Nxpe5	ENSMUSG00000047592	1606.91	892.203	962.485	70.9954	61.7952	48.198	4.25752
Slc2a6	ENSMUSG00000036067	769.308	1131.74	1160.32	65.0791	37.4823	72.7889	4.12449
Slc18b1	ENSMUSG00000037455	130.561	133.83	112.768	755.312	929.967	774.119	-2.70483
Slc41a2	ENSMUSG00000034591	1022.4	1047.37	864.555	176.502	137.773	157.381	2.6368
Tmem2	ENSMUSG00000024754	1767.6	1982.24	2017.95	496.968	426.488	460.34	2.05927
Pccb	ENSMUSG00000032527	639.751	482.953	513.391	3243.11	4128.12	3148.61	-2.68494
Clec12a	ENSMUSG00000053063	1173.04	1091.98	1233.52	176.502	141.825	209.514	2.72792
Echs1	ENSMUSG00000025465	1003.31	985.302	1044.59	4107.87	5436.96	4555.21	-2.21677
Cyp1b1	ENSMUSG00000024087	6661.65	6252.21	8511.02	1243.41	912.745	1088.88	2.72289
Tlr6	ENSMUSG00000051498	684.945	943.601	1070.31	83.814	63.8213	55.0835	3.73471
Il22ra2	ENSMUSG00000039760	4.01728	6.7885	4.94597	625.154	408.254	509.522	-6.61037
Gadd45b	ENSMUSG00000015312	3363.46	6107.71	6223.02	342.158	183.36	278.368	4.28684
Pdk2	ENSMUSG00000038967	189.816	171.652	225.536	1422.87	2113.19	1548.24	-3.11468
Decr1	ENSMUSG00000028223	557.397	489.742	395.677	2919.69	4045.05	3356.16	-2.83866
Furin	ENSMUSG00000030530	6453.75	6223.11	6712.67	1579.65	1863.99	1501.02	1.97142
Slc39a6	ENSMUSG00000024270	1365.87	1655.42	1304.75	290.884	263.389	276.401	2.38065
Stx1b	ENSMUSG00000030806	33.1425	25.2144	23.7406	349.061	427.501	447.553	-3.89953
Dhtkd1	ENSMUSG00000025815	9.03887	19.3957	9.89194	343.145	364.693	340.337	-4.76818
Cd59a	ENSMUSG00000032679	201.868	156.135	136.509	1118.18	1400.02	1210.85	-2.91513
Chst11	ENSMUSG00000034612	2415.39	3049.98	2653.02	394.419	392.045	524.277	2.63068
F630028O10Rik	ENSMUSG00000078122	1137.89	1269.45	1796.38	101.563	146.89	109.183	3.55573
Lpcat2	ENSMUSG00000033192	1797.73	1956.06	2265.25	147.907	71.9256	159.349	3.98768
Cd14	ENSMUSG00000051439	11084.7	19955.3	13779.5	931.815	1185.25	643.296	4.02129
Actg1	ENSMUSG00000062825	25384.2	25850.6	22023.4	6736.68	6502.68	7303.48	1.83435
F8	ENSMUSG00000031196	29.1252	17.4561	32.6434	762.215	455.866	644.28	-4.55701
Itgb2	ENSMUSG00000000290	9353.22	11227.2	9370.63	1933.64	1357.47	1770.54	2.56486
Echdc1	ENSMUSG00000019883	80.3455	77.5829	46.4921	1009.71	1766.73	1122.33	-4.25333
Slc37a2	ENSMUSG00000032122	2178.37	2646.54	2161.39	380.614	244.142	285.254	2.94031
Sirpb1b	ENSMUSG00000095028	434.87	454.829	649.9	10.8465	4.05214	16.7218	5.59982
Jdp2	ENSMUSG00000034271	2134.18	2092.8	2429.46	355.963	427.501	290.172	2.63258
Fhl3	ENSMUSG00000032643	635.734	578.962	653.857	107.479	90.1602	83.6088	2.73179
Ptgs2	ENSMUSG00000032487	3505.07	11492.9	7416.97	14.7907	23.2998	13.7709	8.75663
Prodh	ENSMUSG00000003526	112.484	123.163	71.2219	1121.14	1483.08	1053.47	-3.57491
Ampd3	ENSMUSG00000005686	2004.62	2097.65	2187.11	578.81	637.2	576.409	1.81117
Rilpl2	ENSMUSG00000029401	1313.65	1330.55	1290.9	325.396	266.428	257.712	2.21152
Mturn	ENSMUSG00000038065	288.24	393.733	332.369	1784.75	1868.04	1655.45	-2.38725
Rcn1	ENSMUSG00000005973	3774.23	4506.59	5081.49	920.968	954.28	836.088	2.30116
Dmxl2	ENSMUSG00000041268	3599.48	3342.85	4336.62	691.219	668.604	817.399	2.37297
Fcrlb	ENSMUSG00000070524	699.006	482.953	413.483	11.8326	4.05214	5.9018	6.19021
Nrp2	ENSMUSG00000025969	5497.64	6716.74	6300.17	1696.99	1698.86	1597.42	1.89064
Slc39a4	ENSMUSG00000063354	418.801	477.135	374.904	42.4	36.4693	38.3617	3.43803
Tpcn2	ENSMUSG00000048677	1300.59	1188.96	1167.25	302.717	314.041	314.763	1.9729
Aldh1a1	ENSMUSG00000053279	307.322	192.018	165.195	2406.94	2203.35	2259.41	-3.37033
Il4ra	ENSMUSG00000030748	11311.6	10123.6	12216.5	2190.01	1471.94	1626.93	2.66959
Mycl	ENSMUSG00000028654	54.2332	48.4893	27.6974	600.503	953.267	827.236	-4.19051
Mut	ENSMUSG00000023921	603.596	484.893	440.191	2566.68	3073.55	2737.45	-2.45442
Gda	ENSMUSG00000058624	9905.6	8519.57	8902.74	2714.59	2890.19	2786.63	1.70339
Smim3	ENSMUSG00000038059	967.159	1352.85	1175.16	51.2745	93.1993	40.329	4.24315
Ncf4	ENSMUSG00000071715	2529.88	2406.04	2728.2	491.052	327.211	353.124	2.70968
Adcy5	ENSMUSG00000022840	301.296	267.661	212.677	1798.55	2788.89	2360.72	-3.15213
Nudt12	ENSMUSG00000024228	47.203	30.0634	20.7731	519.647	748.634	669.854	-4.30677
Aifm2	ENSMUSG00000020085	556.393	508.168	434.256	3050.83	4304.39	3077.79	-2.79927
Surf4	ENSMUSG00000014867	7898.97	8381.86	8028.3	2740.23	2966.17	2767.94	1.52037
Znrf2	ENSMUSG00000058446	1185.1	1183.14	1181.1	3672.04	4282.1	3886.34	-1.73808
Ccl4	ENSMUSG00000018930	2579.09	5069.07	5376.27	9.86047	21.2738	6.88543	8.42308
Gcnt2	ENSMUSG00000021360	1621.97	1807.68	1978.39	295.814	379.889	288.205	2.48854
Stx11	ENSMUSG00000039232	1328.71	2057.89	2108.96	189.321	120.551	158.365	3.55255
AC160637.1	ENSMUSG00000111394	1781.66	2802.68	3067.49	220.875	264.402	274.434	3.33237
Ifitm2	ENSMUSG00000060591	5085.87	4265.12	5060.71	830.252	967.449	1105.6	2.31144
Atp1a1	ENSMUSG00000033161	10619.7	10054.7	8952.2	2891.09	2494.09	2566.3	1.89757
Esd	ENSMUSG00000021996	5715.58	7148.29	5729.41	1195.09	1429.39	1380.04	2.21514
Pdlim7	ENSMUSG00000021493	1515.52	1893.02	1844.85	352.019	371.784	396.404	2.22953
Mdga1	ENSMUSG00000043557	324.395	404.401	482.726	8.87443	16.2086	7.86907	5.20494
Cdk1	ENSMUSG00000019942	869.74	629.391	738.928	99.5908	72.9386	77.707	3.16025
Tenm4	ENSMUSG00000048078	135.583	48.4893	50.4489	2157.47	2319.85	2381.38	-4.87154
Ucp3	ENSMUSG00000032942	13.0561	9.69786	30.665	570.921	1036.34	766.25	-5.47453
Sat1	ENSMUSG00000025283	4145.83	4732.55	4511.71	1402.16	1293.65	1251.18	1.76236
Snx18	ENSMUSG00000042364	3986.14	4808.2	4803.52	1133.95	1238.94	1169.54	1.94064
Rai14	ENSMUSG00000022246	2050.82	2928.75	2749.96	377.656	454.853	387.552	2.66364
Naip2	ENSMUSG00000078945	1695.29	2061.76	1446.2	303.703	260.35	265.581	2.64881
Bcl3	ENSMUSG00000053175	1419.1	1658.33	1700.42	302.717	207.672	236.072	2.67792
Pde3b	ENSMUSG00000030671	1205.18	1213.2	727.057	8310.41	8476.07	8166.12	-2.98784
Il18rap	ENSMUSG00000026068	1277.49	1580.75	2120.83	148.893	90.1602	140.66	3.71227
Cntnap1	ENSMUSG00000017167	34.1468	29.0936	45.5029	402.307	452.827	387.552	-3.51512
Thbs2	ENSMUSG00000023885	7409.86	15516.6	11114.6	1004.78	943.137	903.959	3.5773
Ctsl	ENSMUSG00000021477	39467.7	34381.8	26748.8	5759.5	6531.04	6097.54	2.45177
Tceal9	ENSMUSG00000042712	1835.89	1915.33	2295.92	424.986	473.088	412.142	2.20661
Lamc3	ENSMUSG00000026840	30.1296	19.3957	16.8163	346.103	399.136	342.304	-4.03722
Nr4a1	ENSMUSG00000023034	1631.01	2114.13	1381.9	221.861	160.06	152.463	3.26205
Eci3	ENSMUSG00000021416	11.0475	8.72807	5.93516	295.814	406.227	351.157	-5.35759
Marcks	ENSMUSG00000069662	9109.17	10174	9912.71	3062.66	2567.03	2735.48	1.80327
Soat1	ENSMUSG00000026600	3750.13	4198.2	4737.25	718.829	450.801	598.049	2.84307
Hsdl2	ENSMUSG00000028383	459.978	338.455	340.283	2071.69	2700.75	2573.18	-2.68973
Tuba1c	ENSMUSG00000043091	2865.32	2462.29	2143.58	450.624	315.054	370.83	2.71648
Pkm	ENSMUSG00000032294	41891.1	40031.8	37142.2	8198	10528.5	8055.96	2.15241
Mical2	ENSMUSG00000038244	1455.26	1860.05	1590.62	317.507	364.693	331.484	2.27517
Abr	ENSMUSG00000017631	3693.88	4753.89	4409.83	812.503	599.717	803.628	2.53655
Nudt7	ENSMUSG00000031767	183.79	138.679	139.476	889.415	1121.43	1094.78	-2.7496
Ncf1	ENSMUSG00000015950	3732.05	3593.06	4227.81	930.829	695.956	788.874	2.25764
Tbxas1	ENSMUSG00000029925	1072.61	941.662	829.933	158.754	163.099	128.856	2.65804
Atp6v1a	ENSMUSG00000052459	6108.27	5980.67	5637.41	1806.44	2033.16	1945.63	1.61549
Tnip3	ENSMUSG00000044162	495.129	379.186	339.293	19.7209	17.2216	25.5745	4.2773
Gsta4	ENSMUSG00000032348	32.1382	36.8519	31.6542	357.935	509.557	425.913	-3.68302
Loxl2	ENSMUSG00000034205	4670.08	7961.94	5900.54	841.098	723.308	691.494	3.03829
Acbd4	ENSMUSG00000056938	178.769	204.625	160.249	1132.97	1665.43	1285.61	-2.90893
4931406C07Rik	ENSMUSG00000031938	560.41	398.582	389.742	2946.31	4175.73	3314.84	-2.9522
Csgalnact1	ENSMUSG00000036356	1430.15	2332.33	2645.1	130.158	184.373	180.989	3.69298
Pira2	ENSMUSG00000089942	369.589	357.851	351.164	36.4838	21.2738	25.5745	3.6924
Hadh	ENSMUSG00000027984	809.481	486.832	524.273	5061.38	6939.3	5364.74	-3.25393
Fnip2	ENSMUSG00000061175	3379.53	3333.15	4460.27	604.447	600.73	437.717	2.7658
Dmtn	ENSMUSG00000022099	99.4276	51.3986	52.4273	808.559	904.641	939.37	-3.70765
Slc6a6	ENSMUSG00000030096	8224.37	8088.98	7836.39	2981.81	2685.56	2734.5	1.5232
Gk	ENSMUSG00000025059	1147.94	1490.56	2066.43	127.2	160.06	126.889	3.50633
B3gnt9	ENSMUSG00000069920	636.738	790.375	828.944	112.409	113.46	89.5106	2.83911
Hibadh	ENSMUSG00000029776	1001.31	833.046	764.647	3801.21	4718.72	4168.64	-2.28758
Irs3	ENSMUSG00000047182	20.0864	27.154	24.7298	442.735	700.008	418.044	-4.43734
Tfpi2	ENSMUSG00000029664	568.444	923.236	670.673	51.2745	46.5997	65.9034	3.72222
Plscr1	ENSMUSG00000032369	651.803	675.941	742.884	137.061	117.512	108.2	2.51287
Ggta1	ENSMUSG00000035778	2911.52	2913.24	3189.16	1000.84	989.736	961.01	1.61067
Pgs1	ENSMUSG00000017715	2334.04	2223.72	2655	606.419	670.63	605.918	1.93764
Ikbip	ENSMUSG00000019975	1673.2	1876.54	2016.97	364.838	395.084	455.422	2.19542
Fitm2	ENSMUSG00000048486	420.81	260.872	243.342	3210.57	4975.02	3398.45	-3.64677
Ifnar1	ENSMUSG00000022967	4728.33	4748.07	4726.37	1768.97	1624.91	1728.24	1.47131
Car12	ENSMUSG00000032373	351.512	535.322	389.742	19.7209	12.1564	22.6236	4.54742
Pik3r5	ENSMUSG00000020901	4177.97	3052.89	3671.89	692.205	503.479	602.967	2.59952
Slfn2	ENSMUSG00000072620	4941.25	6160.08	5994.51	1242.42	915.785	940.353	2.46393
Col5a2	ENSMUSG00000026042	27716.2	48163.4	41992.3	4796.13	5452.16	4600.45	2.98882
Pdha1	ENSMUSG00000031299	1745.51	1619.54	1651.95	7679.34	11088.7	8195.63	-2.42612
P4ha3	ENSMUSG00000051048	756.252	1251.99	1629.2	0.986047	4.05214	1.96727	9.02884
Als2cl	ENSMUSG00000044037	311.339	226.93	278.953	1696.99	1612.75	1362.33	-2.51567
Cyba	ENSMUSG00000006519	6671.69	5690.7	5615.65	1303.55	914.772	972.813	2.49401
Raver2	ENSMUSG00000035275	52.2246	32.0029	58.3624	472.317	554.131	531.162	-3.45095
Emp3	ENSMUSG00000040212	2606.21	2417.68	2240.52	659.666	533.87	582.311	2.03217
Aco1	ENSMUSG00000028405	1299.59	1082.28	964.464	4740.92	5243.47	4795.21	-2.14303
Ptpre	ENSMUSG00000041836	1532.59	1765.01	1600.52	377.656	302.898	384.601	2.20089
Rbp1	ENSMUSG00000046402	741.187	1013.43	792.344	88.7443	121.564	85.5761	3.10665
Tgif1	ENSMUSG00000047407	1592.85	2452.59	2325.59	268.205	173.229	227.219	3.2519
AA467197	ENSMUSG00000033213	552.375	660.424	371.937	4.93024	7.09125	1.96727	6.82995
Echdc2	ENSMUSG00000028601	71.3066	95.039	82.1031	844.057	1271.36	769.201	-3.53663
Ccdc69	ENSMUSG00000049588	47.203	57.2174	45.5029	393.433	394.071	386.568	-2.96829
Isoc1	ENSMUSG00000024601	822.537	921.296	888.296	2651.48	2856.76	2863.36	-1.66915
Tlr8	ENSMUSG00000040522	1034.45	1096.83	973.367	249.47	222.868	198.694	2.21003
Etl4	ENSMUSG00000036617	201.868	203.655	232.461	884.485	1024.18	971.83	-2.17467
Sel1l3	ENSMUSG00000029189	780.356	612.905	354.131	10.8465	7.09125	14.7545	5.73717
Hs3st3b1	ENSMUSG00000070407	91.393	101.827	66.276	749.396	766.868	613.787	-3.03664
S100a9	ENSMUSG00000056071	15768.8	19048.5	34937.3	73.9536	108.395	180.005	7.58867
Atp2a3	ENSMUSG00000020788	191.825	305.482	231.471	2522.31	1724.19	2107.93	-3.12378
S100a8	ENSMUSG00000056054	12323	11527.8	20285.4	53.2466	43.5605	115.085	7.7021
Eepd1	ENSMUSG00000036611	336.447	288.026	306.65	1185.23	1143.72	1206.92	-1.92535
Plekho2	ENSMUSG00000050721	3514.11	4202.08	3588.79	979.145	773.96	841.007	2.12358
Cald1	ENSMUSG00000029761	6499.95	7849.44	6737.4	1989.84	2121.3	2042.02	1.77698
Mmd	ENSMUSG00000003948	1398.01	1218.05	881.372	6778.09	7951.32	8331.37	-2.72111
Zfp469	ENSMUSG00000043903	404.741	582.841	508.446	27.6093	36.4693	15.7381	4.23095
mt-Nd2	ENSMUSG00000064345	9732.85	10928.5	11158.1	45835.4	64764.4	68293.7	-2.49111
Ifngr2	ENSMUSG00000022965	2516.82	2717.34	2849.87	818.419	693.93	713.134	1.86089
Mxd1	ENSMUSG00000001156	4846.84	8650.49	9863.25	730.661	628.082	717.069	3.4923
Podn	ENSMUSG00000028600	641.76	914.508	829.933	4123.65	5061.13	4138.15	-2.48094
Unc5b	ENSMUSG00000020099	1370.9	1523.53	1289.91	300.744	348.484	281.319	2.16921
Nek6	ENSMUSG00000026749	2507.78	2624.24	2957.69	463.442	420.41	601.984	2.44461
Pi4k2b	ENSMUSG00000029186	1101.74	1256.84	1382.89	227.777	273.52	264.597	2.28861
Arhgef10l	ENSMUSG00000040964	1354.83	1508.99	1332.44	260.317	173.229	170.169	2.79692
Cpt2	ENSMUSG00000028607	561.414	457.739	414.472	2480.9	3531.44	3005.98	-2.6533
P4hb	ENSMUSG00000025130	19279.9	19742.9	19511.8	5894.59	6867.37	5761.14	1.65999
Cbx7	ENSMUSG00000053411	216.933	187.169	197.839	1609.23	1156.89	1151.83	-2.70267
Ccbe1	ENSMUSG00000046318	780.356	1468.26	1665.8	71.9815	43.5605	35.4108	4.69635
Gsap	ENSMUSG00000039934	1677.21	2195.59	2465.07	226.791	136.76	240.007	3.39194
Sdcbp	ENSMUSG00000028249	11742.5	10955.7	10486.4	3875.17	4044.04	4032.9	1.47325
Glycam1	ENSMUSG00000022491	11.0475	21.3353	34.6218	1007.74	528.805	1020.03	-5.25266
Nrbp2	ENSMUSG00000075590	197.851	127.042	173.109	1225.66	1798.14	1362.33	-3.13924
Mpc1	ENSMUSG00000023861	159.687	137.71	152.336	786.866	1111.3	975.764	-2.67609
Rcn3	ENSMUSG00000019539	4002.21	5635.42	6187.41	812.503	811.442	627.558	2.81332
Slc8a1	ENSMUSG00000054640	562.419	671.092	527.24	94.6606	79.0168	74.7561	2.82521
Sort1	ENSMUSG00000068747	1897.16	1404.25	1431.36	7363.8	8633.09	7302.49	-2.29961
Dbp	ENSMUSG00000059824	155.669	141.589	140.465	939.703	747.621	747.561	-2.47604
Acadm	ENSMUSG00000062908	1096.72	827.227	816.085	4878.96	6651.59	5106.04	-2.60218
Lctl	ENSMUSG00000032401	8.03455	2.90936	1.97839	375.684	584.522	420.995	-6.74764
Atpif1	ENSMUSG00000054428	850.658	824.318	818.063	188.335	204.633	218.367	2.02784
Adgra2	ENSMUSG00000031486	2567.04	3060.64	3010.12	576.838	580.47	412.142	2.46057
Pex19	ENSMUSG00000003464	1109.77	1053.19	1008.98	3443.28	4288.18	3978.8	-1.88434
Cdkn1a	ENSMUSG00000023067	3485.99	4108.98	3671.89	532.466	748.634	476.079	2.68102
Rab44	ENSMUSG00000064147	804.459	1523.53	1408.61	70.0094	54.7039	28.5254	4.60826
Mxra8	ENSMUSG00000029070	3439.79	4964.33	4804.51	824.336	780.038	864.614	2.41948
Nfam1	ENSMUSG00000058099	2593.15	2683.4	3073.42	742.494	644.291	584.278	2.08279
Il1r2	ENSMUSG00000026073	1639.05	2131.59	2221.73	405.265	320.119	356.075	2.47002
Carmil2	ENSMUSG00000050357	32.1382	40.731	23.7406	681.359	403.188	562.638	-4.09078
Slc6a13	ENSMUSG00000030108	39.1684	24.2446	16.8163	410.196	506.518	605.918	-4.24825
Nnmt	ENSMUSG00000032271	478.056	421.857	415.461	1486.96	1646.18	1625.95	-1.85536
Aldh5a1	ENSMUSG00000035936	49.2116	30.0634	34.6218	405.265	521.714	409.191	-3.55405
Olr1	ENSMUSG00000030162	383.65	559.566	336.326	3.94419	8.10429	3.93453	6.32875
Sirpb1a	ENSMUSG00000095788	392.689	461.618	536.143	31.5535	11.1434	14.7545	4.59444
Fbn1	ENSMUSG00000027204	13133.5	19867	12810.1	2493.71	2048.36	2030.22	2.80121
Sbno2	ENSMUSG00000035673	6814.3	6730.31	8330	1864.62	1467.89	1550.21	2.16346
Ms4a4a	ENSMUSG00000101389	3548.26	2391.49	2644.11	234.679	362.667	201.645	3.42578
Mfn2	ENSMUSG00000029020	1102.74	1012.46	1076.24	3648.38	4551.57	3790.92	-1.90967
Kcnk13	ENSMUSG00000045404	812.494	537.261	575.711	70.9954	68.8864	60.0016	3.26799
Dbn1	ENSMUSG00000034675	1445.21	1638.94	1411.58	396.391	400.149	345.255	1.97744
Mafb	ENSMUSG00000074622	6421.61	5029.31	4306.95	931.815	974.541	781.005	2.55185
Gpr174	ENSMUSG00000073008	16.0691	27.154	16.8163	564.019	326.198	523.293	-4.55498
Agtrap	ENSMUSG00000029007	1729.44	1662.21	1718.23	533.452	520.701	457.39	1.75734
Tns1	ENSMUSG00000055322	4078.54	2795.89	2287.02	23936.3	26830.3	21833.7	-2.98636
Card9	ENSMUSG00000026928	630.712	484.893	587.581	87.7582	89.1472	75.7398	2.7532
AC161607.1	ENSMUSG00000116903	4.01728	4.84893	12.8595	303.703	373.81	293.123	-5.48124
Pdhb	ENSMUSG00000021748	1111.78	1069.67	1063.38	4673.86	7287.78	6518.54	-2.50976
Pdia5	ENSMUSG00000022844	879.783	1077.43	1193.96	197.209	188.425	161.316	2.52659
Ptpn4	ENSMUSG00000026384	355.529	291.905	267.082	1732.49	2759.51	2524.99	-2.9399
Lilra6	ENSMUSG00000030427	325.399	493.621	430.299	33.5256	24.3129	32.4599	3.78925
Pdgfrl	ENSMUSG00000031595	659.838	960.088	1203.85	37.4698	60.7822	71.8052	4.05374
Arhgef19	ENSMUSG00000028919	288.24	464.527	570.765	14.7907	12.1564	14.7545	4.98729
BC067074	ENSMUSG00000021763	52.2246	57.2174	62.3192	397.377	539.948	482.964	-3.0473
Fxyd5	ENSMUSG00000009687	4213.12	5705.25	4962.78	925.899	598.704	748.545	2.71061
Acly	ENSMUSG00000020917	4198.05	3690.03	3059.58	19587.8	30695	30853.6	-2.88973
Tnn	ENSMUSG00000026725	367.581	700.185	991.172	11.8326	7.09125	15.7381	5.88969
Wscd2	ENSMUSG00000063430	8.03455	7.75829	2.96758	263.275	353.55	350.173	-5.68747
Abcc3	ENSMUSG00000020865	1397.01	1244.23	965.453	212.986	203.62	190.825	2.56988
Ccnb1	ENSMUSG00000041431	646.781	515.926	615.278	74.9396	39.5084	52.1326	3.41456
Fmo5	ENSMUSG00000028088	74.3196	96.0088	58.3624	601.489	670.63	562.638	-3.00315
Dbi	ENSMUSG00000026385	2367.18	1574.93	1745.93	12022.9	17589.3	12728.2	-2.89608
Enpp5	ENSMUSG00000023960	216.933	105.707	92.9842	1904.06	2472.82	2280.06	-4.00224
Pdgfrb	ENSMUSG00000024620	4864.92	5531.66	5293.18	1612.19	1751.54	1505.94	1.68801
Prdx5	ENSMUSG00000024953	10839.6	11334.9	9467.57	1966.18	2687.58	2065.63	2.23551
A530053G22Rik	ENSMUSG00000046764	8.03455	2.90936	0	361.879	487.27	506.571	-6.96205
Vps13a	ENSMUSG00000046230	601.587	499.44	467.889	2135.78	2029.11	2322.36	-2.04805
Tspan7	ENSMUSG00000058254	452.948	470.346	535.154	1640.78	1830.56	1812.84	-1.85719
Sfxn3	ENSMUSG00000025212	1545.65	1763.07	1662.83	515.703	471.062	480.013	1.76103
Lst1	ENSMUSG00000073412	583.509	506.228	771.571	68.0373	68.8864	74.7561	3.13617
Fstl1	ENSMUSG00000022816	23487	34946.2	29214.8	5940.94	6132.92	5313.59	2.33369
Steap1	ENSMUSG00000015652	286.231	248.265	300.715	5.91628	6.07822	7.86907	5.39275
Bcl10	ENSMUSG00000028191	1815.81	1800.89	1796.38	629.098	613.9	644.28	1.52008
Acadsb	ENSMUSG00000030861	1159.99	1185.08	1153.4	4006.31	5169.52	4213.89	-1.93628
Fuca2	ENSMUSG00000019810	1339.76	1297.57	1477.86	392.447	410.28	387.552	1.78973
Slc27a1	ENSMUSG00000031808	2636.34	1750.46	1597.55	13806.6	17288.5	13559.4	-2.89959
Clstn3	ENSMUSG00000008153	9.03887	8.72807	3.95677	328.354	355.576	250.827	-5.42696
Hcar2	ENSMUSG00000045502	4385.86	8493.38	8839.43	700.094	643.278	531.162	3.53436
Ptpn1	ENSMUSG00000027540	5148.14	4771.35	5010.27	1586.55	1770.79	1511.84	1.6165
Hdc	ENSMUSG00000027360	3461.89	9735.68	8784.04	64.0931	62.8082	38.3617	7.05559
Renbp	ENSMUSG00000031387	803.455	822.378	787.398	222.847	209.698	202.628	1.92574
M6pr	ENSMUSG00000007458	6416.59	6799.17	6126.08	2452.3	2386.71	2348.92	1.42809
Unc5a	ENSMUSG00000025876	129.557	87.2807	89.0274	679.387	904.641	834.121	-2.98374
Csad	ENSMUSG00000023044	391.684	278.328	314.564	1995.76	2837.51	2011.53	-2.79767
Ptprb	ENSMUSG00000020154	1644.07	1422.68	1382.89	5086.03	6379.09	6116.23	-1.98233
Rtn4rl2	ENSMUSG00000050896	556.393	513.986	490.64	93.6745	67.8734	66.8871	2.7721
Prdx4	ENSMUSG00000025289	1384.96	1469.23	1593.59	404.279	422.436	447.553	1.80341
Fah	ENSMUSG00000030630	244.049	173.592	177.066	1247.35	1926.79	1543.32	-2.9881
Cyp7b1	ENSMUSG00000039519	433.866	589.63	857.631	32.5396	18.2346	33.4435	4.47954
Ppic	ENSMUSG00000024538	3170.63	3985.82	3684.75	882.512	1024.18	922.648	1.93811
Crtap	ENSMUSG00000032431	3042.08	2804.62	2740.07	826.308	920.85	949.206	1.6711
Ptafr	ENSMUSG00000056529	3271.07	4659.82	3813.34	588.67	423.449	330.501	3.12883
Ctsz	ENSMUSG00000016256	11100.7	10778.2	10073.9	3115.91	3471.67	2762.04	1.77301
Slc25a42	ENSMUSG00000002346	89.3844	96.0088	90.0166	547.256	733.438	559.687	-2.73997
Jun	ENSMUSG00000052684	5340.97	6330.76	4215.94	649.805	908.693	868.548	2.71071
Acod1	ENSMUSG00000022126	9816.21	20292.8	18480.1	0.986047	0	0.983633	14.5774
Dpt	ENSMUSG00000026574	2271.77	2445.8	1785.49	9688.9	10051.3	8607.78	-2.12403
Eci1	ENSMUSG00000024132	322.386	294.815	215.644	1982.94	2832.45	1876.77	-3.00636
Ldhd	ENSMUSG00000031958	21.0907	16.4864	41.5461	503.87	687.851	461.324	-4.38564
Rhbdf2	ENSMUSG00000020806	1603.9	2074.37	1939.81	472.317	410.28	425.913	2.10212
Idh3a	ENSMUSG00000032279	1038.47	919.357	871.48	3419.61	4455.33	3858.79	-2.05218
Srebf1	ENSMUSG00000020538	1958.42	1425.58	1335.41	7796.68	9610.67	8330.39	-2.44727
Calu	ENSMUSG00000029767	12498.7	14043.5	13148.4	4052.65	4733.92	4299.46	1.6008
Lipa	ENSMUSG00000024781	4707.24	4838.26	4167.47	1398.22	1459.78	1550.21	1.63728
Myd88	ENSMUSG00000032508	1541.63	1578.81	1590.62	526.549	523.74	475.095	1.62698
Rab11fip1	ENSMUSG00000031488	1677.21	3494.14	3305.89	232.707	137.773	152.463	4.01867
H3f3b	ENSMUSG00000016559	11011.4	10865.5	8759.31	2985.75	2661.25	2711.88	1.87384
Tlcd1	ENSMUSG00000019437	126.544	111.525	157.282	696.149	858.042	842.974	-2.60037
Ptprj	ENSMUSG00000025314	4081.55	3986.79	3787.62	1151.7	851.963	1005.27	1.97816
mt-Tp	ENSMUSG00000064372	503.164	470.346	440.191	1723.61	1851.83	2194.49	-2.02916
Ctsa	ENSMUSG00000017760	8504.57	7546.87	7656.36	2913.77	2758.5	2671.55	1.50657
Skap2	ENSMUSG00000059182	2819.12	2748.37	2963.62	988.02	887.42	998.388	1.56965
Dkk3	ENSMUSG00000030772	991.263	2762.92	3249.5	90.7164	62.8082	65.9034	4.99609
Retnla	ENSMUSG00000061100	6.02591	21.3353	3.95677	3538.92	3873.85	3436.81	-8.43261
Lonp2	ENSMUSG00000047866	827.559	764.191	670.673	2595.28	3121.16	2906.64	-1.93036
Gm2682	ENSMUSG00000115681	6.02591	17.4561	13.8487	376.67	262.376	360.01	-4.73749
Acat2	ENSMUSG00000023832	379.633	276.389	330.391	2008.58	3579.06	2852.54	-3.09718
Map4k2	ENSMUSG00000024948	619.665	601.267	594.505	2473.99	2006.82	2071.53	-1.85176
Plk3	ENSMUSG00000028680	803.455	1277.21	904.123	139.033	109.408	110.167	3.05706
Dhrs9	ENSMUSG00000027068	283.218	348.153	377.872	29.5814	17.2216	15.7381	4.01133
Gnpat	ENSMUSG00000031985	948.077	911.598	942.702	2935.46	3648.96	3101.4	-1.78921
Mfsd1	ENSMUSG00000027775	4868.94	4130.32	4356.41	1464.28	1399	1290.53	1.68493
Foxo1	ENSMUSG00000044167	569.449	515.926	389.742	2281.71	2367.47	2259.41	-2.22762
Pik3ap1	ENSMUSG00000025017	3218.84	4059.52	3938.97	718.829	434.592	522.309	2.74272
Atp6v0c	ENSMUSG00000024121	2024.71	2143.23	2235.58	741.508	758.764	731.823	1.52053
Gpc1	ENSMUSG00000034220	1421.11	2571.87	2309.77	271.163	237.05	230.17	3.09356
Il1rap	ENSMUSG00000022514	1220.25	2133.53	2205.9	220.875	180.32	177.054	3.2652
Il33	ENSMUSG00000024810	2122.13	2429.31	2191.06	413.154	301.885	478.046	2.49828
Fmn1	ENSMUSG00000044042	670.885	926.145	815.096	116.354	66.8604	90.4943	3.13882
Apobr	ENSMUSG00000042759	1175.05	1639.91	1601.5	253.414	227.933	173.119	2.75468
Vat1l	ENSMUSG00000046844	20.0864	35.8821	18.7947	330.326	473.088	383.617	-3.986
Sbk1	ENSMUSG00000042978	222.959	336.516	299.726	1428.78	1448.64	1514.8	-2.3534
Ntng2	ENSMUSG00000035513	1338.76	1840.65	2189.09	242.568	208.685	278.368	2.8791
Bach1	ENSMUSG00000025612	3571.36	3909.21	3838.07	1165.51	1024.18	892.155	1.87686
Vasp	ENSMUSG00000030403	6339.26	6668.25	6499	1863.63	1523.61	1319.05	2.05129
Pla2g2d	ENSMUSG00000041202	49.2116	15.5166	16.8163	1040.28	628.082	958.059	-5.01254
Hapln4	ENSMUSG00000007594	258.11	291.905	348.196	5.91628	8.10429	1.96727	5.8183
mt-Nd4	ENSMUSG00000064363	13100.3	13954.2	15541.2	53817.5	71117.2	79275.9	-2.26127
Igf2r	ENSMUSG00000023830	5667.37	6540.23	6296.22	2146.63	2053.42	1883.66	1.60483
Crispld2	ENSMUSG00000031825	1884.1	2244.08	2937.91	400.335	425.475	353.124	2.58356
Sap30	ENSMUSG00000031609	481.069	434.464	503.5	82.828	94.2124	80.6579	2.46159
Ormdl3	ENSMUSG00000038150	1152.96	913.538	951.604	4163.09	5011.49	3900.11	-2.11514
Pgm1	ENSMUSG00000029171	889.827	886.384	868.512	257.358	213.751	226.236	1.9229
Frrs1	ENSMUSG00000033386	1000.3	1227.75	1276.06	249.47	269.468	282.303	2.12883
Chil1	ENSMUSG00000064246	1816.81	1509.96	3680.79	1.97209	3.03911	6.88543	9.20009
Aspa	ENSMUSG00000020774	42.1814	12.6072	14.8379	539.368	808.403	678.707	-4.86698
P3h4	ENSMUSG00000006931	836.598	1045.43	1168.24	189.321	184.373	149.512	2.54373
Adamts14	ENSMUSG00000059901	742.192	671.092	771.571	165.656	122.577	127.872	2.39206
Negr1	ENSMUSG00000040037	76.3282	30.0634	21.7623	977.173	1212.6	1060.36	-4.66655
Sybu	ENSMUSG00000022340	21.0907	14.5468	16.8163	346.103	240.09	292.139	-4.06774
Mxi1	ENSMUSG00000025025	1705.33	1797.98	1554.02	362.865	465.997	360.993	2.08794
Hadhb	ENSMUSG00000059447	1019.38	895.112	864.555	3901.79	6045.8	5086.37	-2.43558
Aldoc	ENSMUSG00000017390	308.326	253.114	228.504	12.8186	8.10429	6.88543	4.82704
Lrrc39	ENSMUSG00000027961	24.1037	23.2749	16.8163	243.554	297.833	315.746	-3.739
Lgr4	ENSMUSG00000050199	279.201	261.842	235.428	1003.8	922.876	1046.59	-1.93722
Strip2	ENSMUSG00000039629	17.0734	55.2778	25.719	734.605	590.6	768.218	-4.41268
Lcp2	ENSMUSG00000002699	2782.97	3055.79	3123.87	724.745	484.231	637.394	2.27903
Ostf1	ENSMUSG00000024725	5009.54	4533.75	4637.34	1686.14	1436.49	1588.57	1.58967
Adgre1	ENSMUSG00000004730	9606.31	5258.18	6166.63	946.606	871.211	737.725	3.04082
Picalm	ENSMUSG00000039361	15222.5	17102.2	15755.9	5497.21	6049.85	6027.71	1.45196
Alad	ENSMUSG00000028393	186.803	171.652	159.26	858.847	1134.6	840.023	-2.45235
Acads	ENSMUSG00000029545	618.66	559.566	572.743	1990.83	2453.57	2017.43	-1.88382
Gmfg	ENSMUSG00000060791	1369.89	1172.47	1291.89	373.712	320.119	317.714	1.9222
Cdip1	ENSMUSG00000004071	515.216	519.805	503.5	1527.39	1507.4	1430.2	-1.53708
C130074G19Rik	ENSMUSG00000039349	636.738	424.766	519.327	2701.77	3254.88	2586.96	-2.43439
P3h3	ENSMUSG00000023191	1744.5	2219.84	2146.55	443.721	477.14	355.092	2.26005
Pla2g4a	ENSMUSG00000056220	919.956	1044.46	874.447	180.447	118.525	173.119	2.58752
Sgcd	ENSMUSG00000020354	100.432	101.827	99.9086	480.205	502.466	452.471	-2.24763
Ifi27	ENSMUSG00000064215	1389.98	1188.96	1175.16	5525.81	7184.45	5044.07	-2.24166
Tmem164	ENSMUSG00000047045	2355.13	2081.16	2294.93	743.48	696.969	634.444	1.69781
Selenon	ENSMUSG00000050989	2158.28	2826.93	2678.74	676.429	657.46	604.935	1.98299
Gm15832	ENSMUSG00000085894	407.753	682.729	948.637	35.4977	37.4823	36.3944	4.22079
Slit2	ENSMUSG00000031558	522.246	590.599	430.299	44.3721	28.365	59.018	3.54817
Rbpms2	ENSMUSG00000032387	67.2894	78.5526	65.2868	433.861	601.743	481.98	-2.84489
Smarca2	ENSMUSG00000024921	1259.42	1160.83	1326.51	3628.65	3402.79	3478.13	-1.48806
Npc1	ENSMUSG00000024413	3565.33	3390.37	2973.52	1067.89	1022.15	940.353	1.71218
Spred3	ENSMUSG00000037239	371.598	402.461	357.099	60.1489	66.8604	55.0835	2.6358
Mrc2	ENSMUSG00000020695	3568.34	5383.28	4774.84	852.931	892.485	681.658	2.49977
Ripk3	ENSMUSG00000022221	1062.57	905.78	864.555	212.986	152.968	175.087	2.38799
Fosl2	ENSMUSG00000029135	5401.23	7928	7594.04	1208.89	1309.86	917.73	2.60618
Havcr2	ENSMUSG00000020399	624.686	855.351	581.646	105.507	83.069	91.4779	2.8798
Gpx7	ENSMUSG00000028597	976.198	1045.43	1239.46	171.572	235.024	219.35	2.38155
1700037H04Rik	ENSMUSG00000027327	443.909	350.093	315.553	2293.55	3761.4	2498.43	-2.94661
Tmem135	ENSMUSG00000039428	641.76	519.805	531.197	2036.19	2560.96	2510.23	-2.07008
Rxrg	ENSMUSG00000015843	14.0605	7.75829	7.91355	226.791	254.272	219.35	-4.56179
Rasgrp2	ENSMUSG00000032946	502.159	320.029	358.088	2293.55	2170.94	2026.28	-2.45963
Palmd	ENSMUSG00000033377	206.89	142.558	150.357	992.95	1545.89	1513.81	-3.01985
Sspn	ENSMUSG00000030255	442.905	402.461	368.969	1312.43	1383.81	1450.86	-1.77207
Bcl2l11	ENSMUSG00000027381	2038.77	3142.11	2621.36	479.219	342.406	423.946	2.64695
Lmnb1	ENSMUSG00000024590	1909.21	2814.32	2866.68	497.954	423.449	449.52	2.46896
Aebp1	ENSMUSG00000020473	10999.3	16612.4	13736.9	3016.32	2812.19	2420.72	2.32553
Treml4	ENSMUSG00000051682	289.244	377.247	369.958	38.4559	21.2738	25.5745	3.60148
Csf3	ENSMUSG00000038067	926.986	1423.65	1381.9	0.986047	0	2.9509	9.87522
Tmtc1	ENSMUSG00000030306	95.4103	82.4318	93.9734	478.233	655.434	542.966	-2.62511
Tnfsf9	ENSMUSG00000035678	406.749	252.144	321.488	12.8186	22.2868	18.689	4.18928
Prelid1	ENSMUSG00000021486	5758.76	4893.54	4513.69	1504.71	1554	1498.07	1.73475
Arhgef18	ENSMUSG00000004568	375.615	421.857	426.342	1851.8	1416.22	1717.42	-2.02629
Ccr2	ENSMUSG00000049103	3811.39	3554.26	3589.78	1017.6	757.751	1013.14	1.97392
Mgst3	ENSMUSG00000026688	380.637	227.9	217.623	2118.03	2808.14	2092.19	-3.08699
Gimap8	ENSMUSG00000064262	264.136	311.301	252.244	1817.29	1220.71	1560.04	-2.47374
Ssr3	ENSMUSG00000027828	8770.72	9003.49	8800.86	3222.4	3611.47	3583.38	1.35112
St8sia1	ENSMUSG00000030283	19.0821	13.577	12.8595	344.131	231.985	263.614	-4.20735
Tnfrsf11a	ENSMUSG00000026321	1026.41	945.541	929.842	280.037	223.881	241.974	1.95958
Gm14005	ENSMUSG00000074813	306.317	312.271	258.18	30.5675	33.4302	35.4108	3.14081
Reep6	ENSMUSG00000035504	24.1037	10.6676	5.93516	370.754	575.404	372.797	-5.02182
Ehd2	ENSMUSG00000074364	4317.57	3618.27	3304.9	12282.2	13870.5	13631.2	-1.82347
Gm15922	ENSMUSG00000081665	248.067	237.597	292.801	20.707	21.2738	12.7872	3.83073
Cpz	ENSMUSG00000036596	886.814	1047.37	1367.07	194.251	166.138	156.398	2.67534
Vtn	ENSMUSG00000017344	80.3455	80.4922	78.1463	556.131	456.879	422.962	-2.58707
F3	ENSMUSG00000028128	1229.29	1331.52	1540.17	356.949	381.915	339.354	1.92749
Fads3	ENSMUSG00000024664	1351.81	848.562	777.506	6161.81	7900.67	7718.57	-2.87082
Erh	ENSMUSG00000021131	1277.49	1379.04	1363.11	430.903	445.736	467.226	1.5807
D10Jhu81e	ENSMUSG00000053329	321.382	293.845	354.131	1435.69	1830.56	1334.79	-2.24688
Ghr	ENSMUSG00000055737	2198.45	1234.54	1168.24	11643.2	16090.1	16326.3	-3.25944
Peg13	ENSMUSG00000106847	530.28	522.714	476.791	1727.56	2049.37	1669.23	-1.83184
Etv6	ENSMUSG00000030199	1763.58	1853.26	1845.84	642.903	554.131	625.591	1.58344
Aco2	ENSMUSG00000022477	2194.44	2055.95	2130.72	7939.65	11226.5	8209.4	-2.101
Srxn1	ENSMUSG00000032802	1657.13	2346.88	1783.52	318.493	416.358	358.043	2.40506
Bcl11a	ENSMUSG00000000861	22.095	23.2749	27.6974	559.089	280.611	511.489	-4.20895
Tpbg	ENSMUSG00000035274	235.011	383.065	424.364	14.7907	19.2477	18.689	4.30606
Celsr3	ENSMUSG00000023473	266.145	219.172	259.169	19.7209	20.2607	23.6072	3.54876
Tnip1	ENSMUSG00000020400	3396.61	3663.85	4159.56	1168.47	953.267	1006.26	1.84271
Ikzf3	ENSMUSG00000018168	48.2073	112.495	61.33	1784.75	917.811	1291.51	-4.16783
Pcsk9	ENSMUSG00000044254	348.499	244.386	364.023	3.94419	1.01304	6.88543	6.3273
Card11	ENSMUSG00000036526	33.1425	49.4591	42.5353	720.801	384.954	541.982	-3.71796
Evi2a	ENSMUSG00000078771	1183.09	1171.5	920.939	262.289	221.855	250.827	2.15574
Adrb3	ENSMUSG00000031489	19.0821	2.90936	3.95677	5109.7	5329.58	5356.87	-9.25377
Fam107a	ENSMUSG00000021750	20.0864	11.6374	22.7515	271.163	478.153	347.223	-4.33314
Prkcd	ENSMUSG00000021948	4248.27	4818.86	4590.85	1453.43	1098.13	1213.8	1.85881
Dnase1l1	ENSMUSG00000019088	1126.85	1221.93	1093.06	345.117	348.484	296.074	1.79837
Cd22	ENSMUSG00000030577	128.553	184.259	104.855	2396.1	1151.82	1893.49	-3.7032
Vnn3	ENSMUSG00000020010	62.2678	114.435	78.1463	716.856	970.489	690.511	-3.22064
Ccna2	ENSMUSG00000027715	776.338	597.388	697.382	143.963	104.343	114.101	2.51414
Gm42462	ENSMUSG00000104728	323.391	224.99	242.352	3.94419	5.06518	5.9018	5.72849
Acss1	ENSMUSG00000027452	94.406	71.7641	50.4489	728.689	613.9	544.933	-3.12392
Acsf2	ENSMUSG00000076435	273.175	299.664	260.158	1137.9	1376.72	1046.59	-2.09573
Ccdc3	ENSMUSG00000026676	20.0864	27.154	18.7947	279.051	320.119	233.121	-3.65396
Tns3	ENSMUSG00000020422	4748.42	4806.26	3831.15	1288.76	1034.31	1038.72	1.99336
Hmmr	ENSMUSG00000020330	414.784	353.002	440.191	61.1349	71.9256	59.018	2.65339
Ly6d	ENSMUSG00000034634	12.0518	36.8519	32.6434	811.517	439.658	603.951	-4.50529
Pdzd2	ENSMUSG00000022197	565.432	359.79	305.661	3573.44	2928.69	2847.62	-2.92548
Ermp1	ENSMUSG00000046324	931.004	1084.22	970.399	2849.68	2975.29	2748.27	-1.52166
B4galt2	ENSMUSG00000028541	579.492	560.536	683.533	107.479	127.643	133.774	2.30556
Akt2	ENSMUSG00000004056	2084.97	2199.47	1990.26	5355.22	6084.29	5561.46	-1.43796
Tagln2	ENSMUSG00000026547	6447.73	6746.8	5445.51	2077.6	1944.02	1869.89	1.6617
Gas2l3	ENSMUSG00000074802	599.578	569.264	621.214	134.102	143.851	159.349	2.03316
Adipor2	ENSMUSG00000030168	3160.59	2321.67	2073.35	12941.9	20032.8	15846.3	-2.69191
Arpc3	ENSMUSG00000029465	4229.19	4079.89	3871.7	1534.29	1640.11	1482.34	1.38727
Ablim1	ENSMUSG00000025085	1585.82	1092.95	1053.49	6342.26	5740.88	6010.98	-2.27751
Colgalt1	ENSMUSG00000034807	4616.85	5020.58	4890.57	1976.04	1775.85	1818.74	1.38291
Dgkd	ENSMUSG00000070738	1509.49	1526.44	1342.34	5280.28	4733.92	4248.31	-1.70379
Blk	ENSMUSG00000014453	18.0777	28.1238	31.6542	536.41	299.859	398.372	-3.98601
Ptpn14	ENSMUSG00000026604	589.535	558.597	629.127	1810.38	1867.03	1657.42	-1.58582
Bckdhb	ENSMUSG00000032263	167.721	94.0692	89.0274	933.787	1073.82	963.961	-3.08333
Susd6	ENSMUSG00000021133	4316.56	5071.98	5439.58	1601.34	1471.94	1556.11	1.67943
A430078G23Rik	ENSMUSG00000074497	23.0993	24.2446	15.8271	466.4	268.455	323.615	-4.06638
Tmem165	ENSMUSG00000029234	2027.72	2215.96	1894.31	666.568	714.19	684.609	1.57147
Il34	ENSMUSG00000031750	77.3326	84.3714	62.3192	456.54	669.617	522.309	-2.87894
Pnpla3	ENSMUSG00000041653	18.0777	2.90936	3.95677	4206.48	6904.85	6989.7	-9.50697
Mmp23	ENSMUSG00000029061	1152.96	1257.81	1332.44	334.27	322.145	250.827	2.04492
Aff3	ENSMUSG00000037138	47.203	70.7944	44.5137	763.201	454.853	561.655	-3.452
Coq9	ENSMUSG00000031782	477.051	490.712	510.424	1661.49	2180.05	1760.7	-1.92208
Ptpn12	ENSMUSG00000028771	2471.63	2690.19	2499.69	716.856	805.364	891.172	1.66658
Smpdl3b	ENSMUSG00000028885	403.736	545.989	412.494	70.9954	50.6518	56.0671	2.93785
Mfap4	ENSMUSG00000042436	1144.92	2642.67	3923.14	20.707	16.2086	21.6399	7.04044
Mfap2	ENSMUSG00000060572	771.317	1084.22	1181.1	122.27	175.255	140.66	2.79341
Rab8b	ENSMUSG00000036943	4745.41	6334.64	5633.46	1576.69	1288.58	1466.6	1.94792
Ralgds	ENSMUSG00000026821	3127.45	2788.13	2902.29	1117.19	1001.89	1068.23	1.46799
Tob1	ENSMUSG00000037573	316.36	384.035	338.304	2391.17	1658.34	1618.08	-2.44781
Klhl2	ENSMUSG00000031605	1119.82	980.453	983.258	3220.43	4128.12	3499.77	-1.81485
Apaf1	ENSMUSG00000019979	1879.08	1983.21	2057.52	626.14	502.466	622.64	1.75696
Ikbke	ENSMUSG00000042349	3606.51	3102.34	3819.28	815.461	502.466	619.689	2.44172
Tbc1d4	ENSMUSG00000033083	349.503	450.95	332.369	1749.25	2740.26	2380.39	-2.60013
Snx24	ENSMUSG00000024535	469.017	409.25	422.386	85.7861	95.2254	85.5761	2.28681
mt-Cytb	ENSMUSG00000064370	31323.7	35463.1	38190.8	123919	167480	184742	-2.18131
Arl4a	ENSMUSG00000047446	335.443	267.661	221.579	1630.92	3054.3	2734.5	-3.16957
Insr	ENSMUSG00000005534	1269.46	1201.56	1355.2	3321.99	3462.56	3242.06	-1.38987
H2-DMb2	ENSMUSG00000037548	38.1641	89.2203	38.5786	1343.98	760.79	935.435	-4.19365
1700071M16Rik	ENSMUSG00000090307	294.265	420.887	653.857	18.7349	6.07822	6.88543	5.42995
Gm36161	ENSMUSG00000114608	543.337	630.361	672.652	92.6885	97.2515	131.807	2.52033
Anpep	ENSMUSG00000039062	2636.34	3038.34	2720.28	827.294	946.176	763.299	1.7267
Retsat	ENSMUSG00000056666	497.138	392.763	369.958	2097.32	3132.31	2180.72	-2.55638
Phlda3	ENSMUSG00000041801	932.008	630.361	637.041	3481.73	4862.57	4611.27	-2.55852
Abhd6	ENSMUSG00000025277	68.2937	43.6404	38.5786	394.419	557.17	526.244	-3.29676
Btla	ENSMUSG00000052013	58.2505	118.314	57.3732	1809.4	861.081	1712.51	-4.22679
Spats2	ENSMUSG00000051934	561.414	499.44	538.121	127.2	128.656	136.725	2.02588
Cln8	ENSMUSG00000026317	1653.11	1490.56	1353.22	452.596	464.984	469.193	1.69716
Uck2	ENSMUSG00000026558	1869.04	2895.78	2246.46	489.08	484.231	458.373	2.29205
Cacna1i	ENSMUSG00000022416	1.00432	8.72807	6.92436	422.028	237.05	291.155	-5.82594
Cd63-ps	ENSMUSG00000085939	1036.46	1037.67	962.485	311.591	343.419	311.812	1.65135
Cpt1a	ENSMUSG00000024900	3685.85	3419.46	3324.68	1356.8	1407.11	1335.77	1.34717
Rhoc	ENSMUSG00000002233	2433.46	2360.46	1967.51	623.182	703.047	595.098	1.81535
Prdm1	ENSMUSG00000038151	599.578	1079.37	903.134	113.395	103.33	108.2	2.99038
Hcls1	ENSMUSG00000022831	4312.55	4318.46	4566.12	1362.72	1024.18	973.797	1.97334
P2rx5	ENSMUSG00000005950	23.0993	21.3353	30.665	244.54	347.471	275.417	-3.53007
Hnmt	ENSMUSG00000026986	117.505	152.256	139.476	573.88	688.864	631.493	-2.2099
D3Ertd751e	ENSMUSG00000025766	70.3023	80.4922	76.1679	382.586	446.749	512.473	-2.56326
Rbms1	ENSMUSG00000026970	4267.35	4768.44	4412.79	1758.12	1621.87	1771.52	1.38436
Thbs1	ENSMUSG00000040152	25374.1	66383.8	23257.9	415.126	326.198	355.092	6.71287
Ftl1-ps1	ENSMUSG00000062382	864.719	744.795	616.268	132.13	114.473	84.5925	2.74868
Tifa	ENSMUSG00000046688	1165.01	1274.3	1375.97	288.912	200.581	294.106	2.28315
Cfl1	ENSMUSG00000056201	21433.2	17842.1	16743.1	6073.07	6055.93	5627.37	1.65756
App	ENSMUSG00000022892	21749.5	20946.4	17962.8	6795.84	7446.83	6802.81	1.52721
Dlat	ENSMUSG00000000168	882.796	951.36	848.728	3162.25	4481.67	3441.73	-2.04676
Cxcl3	ENSMUSG00000029379	4945.27	7988.12	4670.97	0	0	0	14.9698
Ets2	ENSMUSG00000022895	3847.55	5725.61	5517.72	1122.12	1141.69	1142	2.14764
Ctps	ENSMUSG00000028633	1176.06	1368.37	1518.41	387.517	352.537	360.993	1.88359
Cspg4	ENSMUSG00000032911	427.84	351.062	244.331	1961.25	2808.14	2326.29	-2.7939
AI427809	ENSMUSG00000086712	221.954	378.216	329.401	21.693	18.2346	22.6236	3.89284
Trib1	ENSMUSG00000032501	1760.57	2283.85	1821.11	522.605	515.635	558.704	1.87697
Chmp4b	ENSMUSG00000038467	4866.93	4755.83	4292.11	1667.41	1785.98	1559.06	1.47309
Tmem182	ENSMUSG00000079588	90.3887	39.7612	117.714	991.964	1256.16	1322.99	-3.84964
Pilrb2	ENSMUSG00000066682	293.261	363.67	457.007	44.3721	32.4172	33.4435	3.33653
Col12a1	ENSMUSG00000032332	13127.5	41098.5	38384.7	460.484	399.136	321.648	6.29277
Cgref1	ENSMUSG00000029161	251.08	315.18	472.835	17.7489	23.2998	15.7381	4.19525
Arhgef9	ENSMUSG00000025656	42.1814	50.4289	43.5245	281.024	295.807	296.074	-2.67996
Gm26809	ENSMUSG00000097815	732.148	1324.73	1074.26	135.088	138.786	149.512	2.88672
Pde1a	ENSMUSG00000059173	267.149	207.534	289.834	1009.71	1047.48	1063.31	-2.02955
Slpi	ENSMUSG00000017002	4486.29	7338.37	7336.85	11.8326	14.1825	48.198	8.01148
Elk3	ENSMUSG00000008398	2320.98	2776.5	2434.41	844.057	809.416	879.368	1.57225
Nsg2	ENSMUSG00000020297	4.01728	14.5468	2.96758	353.991	264.402	246.892	-5.31981
Slc9b2	ENSMUSG00000037994	393.693	313.241	247.298	28.5954	29.378	29.509	3.44717
Prkce	ENSMUSG00000045038	363.563	428.645	376.883	1391.31	1962.25	1795.13	-2.13861
Kyat3	ENSMUSG00000040213	57.2462	54.308	41.5461	308.633	349.497	332.468	-2.69386
St3gal6	ENSMUSG00000022747	303.304	383.065	340.283	1191.15	1432.43	1249.21	-1.91505
Cd8a	ENSMUSG00000053977	15.0648	55.2778	29.6758	1250.31	607.822	844.941	-4.7538
Gm12002	ENSMUSG00000086584	6.02591	5.81871	5.93516	175.516	224.894	230.17	-5.14852
Adam9	ENSMUSG00000031555	7246.16	6538.29	6140.91	2115.07	2464.72	2173.83	1.56091
Kif1b	ENSMUSG00000063077	2258.71	2443.86	2286.03	5490.31	6115.7	6039.51	-1.33618
Rhog	ENSMUSG00000073982	3278.1	3774.41	3387.99	1010.7	869.185	700.347	2.01666
Adgrl2	ENSMUSG00000028184	1630.01	1749.49	1581.72	570.921	559.196	481.98	1.62188
Shc2	ENSMUSG00000020312	548.358	631.33	519.327	133.116	134.734	117.052	2.14249
Col6a3	ENSMUSG00000048126	25226.5	26998.8	24536.9	9688.9	10209.4	8606.79	1.42919
Ppib	ENSMUSG00000032383	2070.91	1983.21	1990.26	744.466	801.311	703.298	1.42637
Apol7c	ENSMUSG00000044309	24.1037	52.3684	60.3408	998.866	515.635	937.403	-4.16258
Ephx1	ENSMUSG00000038776	408.758	361.73	307.639	1300.6	1373.68	1246.26	-1.86264
mt-Nd6	ENSMUSG00000064368	5027.62	5262.06	5492.99	14672.4	16676.6	19324.5	-1.68289
Gapdh	ENSMUSG00000057666	558.401	621.633	507.456	96.6326	78.0038	119.02	2.5219
Rasal3	ENSMUSG00000052142	202.872	277.359	216.633	2190.01	1235.9	1630.86	-2.85904
Cmbl	ENSMUSG00000022235	136.587	49.4591	44.5137	1356.8	1650.24	1401.68	-4.25839
Tmem143	ENSMUSG00000002781	191.825	127.042	133.541	903.219	1205.51	855.761	-2.7126
Cdkl2	ENSMUSG00000029403	53.2289	61.0965	54.4056	318.493	351.524	420.995	-2.69243
Plce1	ENSMUSG00000024998	220.95	226.93	177.066	1286.79	2111.17	1240.36	-2.89167
Ifitm3	ENSMUSG00000025492	6095.21	7382.98	6555.39	2224.52	2247.93	1887.59	1.65536
Slc9a3r1	ENSMUSG00000020733	2021.69	2257.66	2373.08	687.275	536.909	514.44	1.93588
mt-Nd5	ENSMUSG00000064367	18773.7	19823.4	19989.6	57135.5	67470.2	79844.5	-1.8031
Antxr2	ENSMUSG00000029338	3409.66	4465.86	3760.91	1198.05	1070.78	1171.51	1.75802
Nipa2	ENSMUSG00000030452	1280.51	1214.17	1240.45	467.386	449.788	465.259	1.43384
Vat1	ENSMUSG00000034993	4823.74	4436.77	3845.98	1419.91	1372.66	1197.08	1.71596
1300002E11Rik	ENSMUSG00000097290	90.3887	77.5829	79.1355	418.084	460.931	377.715	-2.3468
Zyx	ENSMUSG00000029860	4365.77	4387.31	4084.38	1661.49	1739.38	1505.94	1.38756
Pde7a	ENSMUSG00000069094	338.455	361.73	379.85	1347.93	1092.05	1296.43	-1.79058
Cd79b	ENSMUSG00000040592	73.3153	128.012	56.384	1692.06	846.898	1346.59	-3.91352
Heph	ENSMUSG00000031209	210.907	204.625	90.0166	1585.56	1792.06	1669.23	-3.31943
Sfxn1	ENSMUSG00000021474	1073.62	844.683	866.534	3032.1	3824.21	3494.85	-1.89422
Selenom	ENSMUSG00000075702	1064.58	1014.4	1154.39	254.4	309.989	221.318	2.0414
Zfp516	ENSMUSG00000058881	1411.07	1688.4	1518.41	494.01	402.175	409.191	1.8227
Prnp	ENSMUSG00000079037	2340.06	2096.68	1708.34	7081.79	7691.98	6814.61	-1.81277
Tgfb2	ENSMUSG00000039239	328.412	509.137	409.526	57.1908	50.6518	55.0835	2.93619
Pde4b	ENSMUSG00000028525	2285.83	3072.28	2988.35	660.652	481.192	644.28	2.22419
Scp2	ENSMUSG00000028603	3139.5	2421.55	2194.03	10775.5	14222	10938	-2.21222
Mgst1	ENSMUSG00000008540	2642.36	2341.06	2213.82	9054.87	12457.3	8764.17	-2.07268
Spib	ENSMUSG00000008193	25.108	80.4922	56.384	1498.79	744.581	1103.64	-4.36746
Tcf7	ENSMUSG00000000782	78.3369	154.196	68.2544	1647.69	981.632	1298.4	-3.70599
Syne2	ENSMUSG00000063450	1001.31	767.1	712.219	3813.05	4480.66	3274.52	-2.22147
Gm4759	ENSMUSG00000053541	17.0734	44.6101	24.7298	837.154	409.267	546.9	-4.37277
Nfil3	ENSMUSG00000056749	1529.58	1647.67	2032.79	293.842	376.849	420.011	2.25608
Dnase1l3	ENSMUSG00000025279	18.0777	47.5195	26.7082	737.563	383.941	633.46	-4.24645
Bank1	ENSMUSG00000037922	32.1382	56.2476	24.7298	964.354	438.645	963.961	-4.38585
Hk1	ENSMUSG00000037012	2516.82	2535.99	2376.04	871.666	800.298	677.723	1.66071
1810055G02Rik	ENSMUSG00000035372	653.812	689.518	604.397	142.977	165.125	180.005	1.99659
Apoc1	ENSMUSG00000040564	75.3239	77.5829	38.5786	864.764	1496.25	699.363	-3.99819
Wsb2	ENSMUSG00000029364	2069.9	2237.3	2076.32	825.322	851.963	778.054	1.37854
Mpzl1	ENSMUSG00000026566	685.95	700.185	752.776	208.056	221.855	192.792	1.78054
Casp4	ENSMUSG00000033538	1149.95	1541.96	1830.01	285.954	217.803	279.352	2.52943
Mcur1	ENSMUSG00000021371	1016.37	903.84	813.117	2777.7	3291.35	2883.03	-1.7116
Il6	ENSMUSG00000025746	484.082	870.868	370.948	2.95814	0	2.9509	8.17868
Abca2	ENSMUSG00000026944	606.609	695.336	515.37	2243.26	2191.2	1998.74	-1.82358
43891	ENSMUSG00000026621	5.02159	5.81871	6.92436	182.419	210.711	295.09	-5.27518
Atp6ap2	ENSMUSG00000031007	2908.51	2924.87	2803.37	1223.68	1249.07	1254.13	1.21253
Cd38	ENSMUSG00000029084	5682.44	4108.98	4789.68	1189.17	846.898	1124.29	2.20581
Ncs1	ENSMUSG00000062661	251.08	265.721	244.331	38.4559	37.4823	32.4599	2.81221
Cysltr1	ENSMUSG00000052821	750.226	626.482	618.246	160.726	170.19	175.087	1.97903
Myh11	ENSMUSG00000018830	316.36	413.129	420.407	1683.18	1534.75	1374.14	-1.99738
Ak3	ENSMUSG00000024782	1427.14	1121.07	1186.04	4053.64	5363.01	5165.06	-1.96534
Chpf	ENSMUSG00000032997	1706.34	2024.91	1872.54	572.894	627.069	509.522	1.71306
Nectin2	ENSMUSG00000062300	1199.16	1160.83	1155.38	406.252	437.632	382.633	1.51929
Adgb	ENSMUSG00000050994	301.296	427.675	378.861	54.2326	50.6518	38.3617	2.9518
Abhd15	ENSMUSG00000000686	58.2505	28.1238	37.5894	356.949	503.479	424.93	-3.37621
Sec23a	ENSMUSG00000020986	2169.33	2240.2	2146.55	853.917	829.677	917.73	1.33353
Eml5	ENSMUSG00000051166	47.203	76.6131	56.384	418.084	361.654	421.979	-2.73598
Prrx1	ENSMUSG00000026586	4016.27	4775.22	4759.01	1540.21	1250.09	1243.31	1.74819
Per2	ENSMUSG00000055866	323.391	224.99	155.303	1764.04	2555.89	1850.21	-3.13253
Zkscan3	ENSMUSG00000021327	787.386	786.496	1045.58	3947.15	3500.04	3108.28	-2.01066
Gm36927	ENSMUSG00000103368	3.01296	1.93957	7.91355	191.293	270.481	320.664	-5.92878
Cluh	ENSMUSG00000020741	1425.13	1290.78	1182.09	4737.96	5540.29	4061.42	-1.87921
Aif1	ENSMUSG00000024397	1348.8	1161.8	1472.91	299.758	180.32	241.974	2.46341
Ncapg2	ENSMUSG00000042029	1194.14	983.363	1029.75	304.689	256.298	310.828	1.87886
Gm15931	ENSMUSG00000081723	212.916	304.513	293.791	29.5814	20.2607	19.6727	3.54418
Txnrd1	ENSMUSG00000020250	5231.5	7376.19	5924.28	1458.36	1747.49	1452.83	1.9921
Aldh2	ENSMUSG00000029455	3117.41	2713.46	2667.86	12805.8	16693.8	10389.1	-2.23067
Arap1	ENSMUSG00000032812	5300.8	4443.56	5217.01	1620.08	1240.97	1251.18	1.86319
Cdk4	ENSMUSG00000006728	2512.81	2539.87	2640.16	989.992	901.602	804.612	1.5126
Tubb3	ENSMUSG00000062380	233.002	353.002	350.175	28.5954	12.1564	16.7218	4.02374
Zfp366	ENSMUSG00000050919	203.877	274.449	258.18	923.926	1045.45	926.583	-1.97476
Sptbn1	ENSMUSG00000020315	7673	6428.71	5529.59	21618.1	25468.7	23129.2	-1.83865
Fam114a1	ENSMUSG00000029185	1697.3	1965.76	2160.4	631.07	597.691	599.033	1.67178
Mpdz	ENSMUSG00000028402	660.842	705.034	609.343	1743.33	1936.92	1864.97	-1.48912
Itgae	ENSMUSG00000005947	18.0777	9.69786	17.8055	356.949	199.568	322.632	-4.2724
4930523C07Rik	ENSMUSG00000090394	297.278	302.573	253.234	897.303	905.654	921.664	-1.67524
F730311O21Rik	ENSMUSG00000100658	35.1512	34.9123	52.4273	560.075	469.036	316.73	-3.45784
Igf1	ENSMUSG00000020053	1704.33	1614.69	1447.19	5324.66	7736.56	7961.53	-2.14104
Ralb	ENSMUSG00000004451	2199.46	2191.72	2194.03	827.294	907.68	781.989	1.38768
Kcne4	ENSMUSG00000047330	784.373	657.515	609.343	146.921	93.1993	112.134	2.54111
Rap2b	ENSMUSG00000036894	886.814	825.288	897.199	267.219	297.833	284.27	1.61938
Trac	ENSMUSG00000076928	45.1943	96.0088	57.3732	655.722	523.74	609.853	-3.16999
Fam189a2	ENSMUSG00000071604	67.2894	57.2174	52.4273	319.479	353.55	314.763	-2.48145
Rnh1	ENSMUSG00000038650	4497.34	4113.83	4106.14	1786.72	1765.72	1651.52	1.28911
Cttnbp2nl	ENSMUSG00000062127	2030.73	1877.5	1755.82	628.112	597.691	695.429	1.55966
Acot4	ENSMUSG00000052392	62.2678	38.7914	52.4273	323.424	433.579	444.602	-2.97013
Jak2	ENSMUSG00000024789	4428.04	5020.58	4995.43	1599.37	1331.13	1688.9	1.64463
Sh3glb2	ENSMUSG00000026860	764.287	518.835	521.305	2928.56	3917.41	2883.03	-2.4309
Trhde	ENSMUSG00000050663	8.03455	6.7885	0	203.126	239.077	309.845	-5.6657
S100a1	ENSMUSG00000044080	506.177	420.887	373.915	1791.65	2655.17	2030.22	-2.3158
Rnf19b	ENSMUSG00000028793	4709.25	5130.17	4459.28	1441.6	1015.06	1014.13	2.0425
Rab7b	ENSMUSG00000052688	1635.03	1502.2	1231.55	400.335	385.967	328.534	1.97046
Mark1	ENSMUSG00000026620	549.362	553.748	607.365	143.963	101.304	103.282	2.29453
Apmap	ENSMUSG00000033096	763.282	548.899	508.446	2538.09	3135.35	2724.66	-2.20578
Aldh18a1	ENSMUSG00000025007	1024.41	1051.25	1080.2	378.642	355.576	322.632	1.57832
Lef1	ENSMUSG00000027985	14.0605	30.0634	6.92436	491.052	328.224	366.895	-4.53464
Vnn1	ENSMUSG00000037440	7.03023	19.3957	11.8703	203.126	327.211	354.108	-4.52495
Ankrd66	ENSMUSG00000096140	183.79	196.866	242.352	5.91628	3.03911	3.93453	5.59185
Tmcc3	ENSMUSG00000020023	711.058	509.137	490.64	2491.74	3412.92	2683.35	-2.32776
Lck	ENSMUSG00000000409	106.458	160.984	89.0274	1352.86	845.885	928.55	-3.13247
Bcl11b	ENSMUSG00000048251	22.095	55.2778	36.6002	780.95	441.684	507.555	-3.92213
Pxylp1	ENSMUSG00000043587	453.952	574.113	593.516	85.7861	61.7952	101.314	2.70288
Kdm6b	ENSMUSG00000018476	2825.15	4042.07	3582.86	922.94	969.475	892.155	1.90807
Ankrd28	ENSMUSG00000014496	1494.43	1620.51	1425.43	563.033	558.183	559.687	1.43361
Vmp1	ENSMUSG00000018171	5899.37	6060.19	7151.87	2133.81	1708.99	1664.31	1.79504
Amotl1	ENSMUSG00000013076	1414.08	1291.75	1227.59	5190.55	8053.64	5435.56	-2.24761
Tnfsf10	ENSMUSG00000039304	298.283	328.757	299.726	1016.61	893.498	1031.83	-1.66641
Entpd5	ENSMUSG00000021236	605.604	591.569	491.629	1824.19	2119.27	1764.64	-1.75696
Cebpb	ENSMUSG00000056501	8695.39	9840.41	8475.41	715.87	1489.16	685.592	3.22425
Ccnb2	ENSMUSG00000032218	457.969	361.73	368.969	57.1908	48.6257	73.7725	2.72542
Lhfpl2	ENSMUSG00000045312	3471.93	3483.47	3295	736.577	412.306	683.625	2.48357
Cers6	ENSMUSG00000027035	1703.32	2139.35	2238.55	596.559	592.626	524.277	1.82755
Pparg	ENSMUSG00000000440	381.641	160.015	118.703	3646.4	3391.64	3502.72	-3.99701
Hmga1	ENSMUSG00000046711	2533.9	2168.44	1710.32	436.819	259.337	330.501	2.64271
Stab2	ENSMUSG00000035459	26.1123	18.4259	6.92436	660.652	300.872	454.439	-4.78345
Chga	ENSMUSG00000021194	357.538	381.126	215.644	3.94419	1.01304	2.9509	6.90802
Adamts2	ENSMUSG00000036545	7003.12	7145.38	5945.05	2073.66	2388.74	1924.97	1.6535
Mmp28	ENSMUSG00000020682	79.3412	44.6101	42.5353	446.679	426.488	431.815	-2.97223
Fam57b	ENSMUSG00000058966	36.1555	23.2749	15.8271	303.703	554.131	364.928	-4.02349
Clic5	ENSMUSG00000023959	82.3541	37.8216	101.887	707.982	977.58	923.632	-3.55555
Npr1	ENSMUSG00000027931	378.628	313.241	250.266	1340.04	1567.17	1292.49	-2.15642
Fst	ENSMUSG00000021765	927.991	1013.43	1041.62	295.814	243.129	209.514	1.9948
Nfe2	ENSMUSG00000058794	175.756	221.111	220.59	16.7628	14.1825	7.86907	3.99296
Arpc5	ENSMUSG00000008475	8998.7	7790.29	7520.84	3124.78	2969.21	3137.79	1.39683
Gna13	ENSMUSG00000020611	4461.18	5127.26	4943	1879.41	1578.31	1592.5	1.52474
A430046D13Rik	ENSMUSG00000097353	38.1641	41.7008	39.5677	279.051	264.402	237.056	-2.70779
Inca1	ENSMUSG00000057054	30.1296	18.4259	26.7082	212.986	281.624	254.761	-3.31759
Mpp2	ENSMUSG00000017314	98.4233	82.4318	90.0166	442.735	492.336	386.568	-2.287
Fyb	ENSMUSG00000022148	4578.69	3450.5	4711.53	1064.93	705.073	815.432	2.30085
Tnfrsf25	ENSMUSG00000024793	23.0993	25.2144	32.6434	251.442	237.05	210.498	-3.10977
Laptm4b	ENSMUSG00000022257	344.481	418.947	360.066	1150.72	1403.05	1340.69	-1.79313
Zscan26	ENSMUSG00000022228	494.125	548.899	509.435	1362.72	1569.19	1498.07	-1.51256
Vwa8	ENSMUSG00000058997	673.898	527.563	525.262	1901.1	2220.57	1946.61	-1.81341
Trf	ENSMUSG00000032554	269.157	357.851	177.066	1816.3	1935.91	2641.06	-2.99093
Tsku	ENSMUSG00000049580	766.295	1101.68	1042.61	122.27	195.516	153.447	2.62741
Fbxo21	ENSMUSG00000032898	469.017	449.011	428.321	2428.63	1615.79	1817.75	-2.12246
Zbtb46	ENSMUSG00000027583	199.859	179.41	153.325	636.001	682.786	679.691	-1.90798
P2rx4	ENSMUSG00000029470	2814.1	2494.29	2606.53	1007.74	975.554	856.745	1.47867
Lix1l	ENSMUSG00000049288	1657.13	1866.84	1826.05	690.233	681.773	640.345	1.41075
Enpp2	ENSMUSG00000022425	765.291	336.516	293.791	5985.31	4989.2	6250.99	-3.62582
Lims1	ENSMUSG00000019920	3655.72	3936.36	3588.79	1570.77	1546.91	1632.83	1.23488
Calm2	ENSMUSG00000036438	5821.03	5851.69	5809.53	2358.63	2520.43	2664.66	1.21254
Tnfrsf9	ENSMUSG00000028965	1368.89	1464.38	602.419	77.8977	52.6779	95.4124	3.92565
Ogdh	ENSMUSG00000020456	2718.69	2522.41	2678.74	6716.96	8285.62	7066.42	-1.47848
Gusb	ENSMUSG00000025534	4123.73	3595.97	3431.51	1411.03	1331.13	1275.77	1.47265
Gm21188	ENSMUSG00000095609	633.725	568.294	878.404	96.6326	100.291	128.856	2.6746
Pon1	ENSMUSG00000002588	3.01296	3.87914	11.8703	237.637	186.399	194.759	-5.04355
Fcer2a	ENSMUSG00000005540	9.03887	8.72807	0.989194	1680.22	846.898	1393.81	-7.7075
Pheta2	ENSMUSG00000049687	245.054	288.996	276.974	45.3582	43.5605	37.3781	2.68339
Slc44a3	ENSMUSG00000039865	31.1339	6.7885	20.7731	323.424	352.537	347.223	-4.12835
Immp2l	ENSMUSG00000056899	10.0432	12.6072	11.8703	167.628	224.894	176.07	-4.04033
Bckdha	ENSMUSG00000060376	179.773	148.377	140.465	744.466	1072.81	746.578	-2.45199
Adipoq	ENSMUSG00000022878	630.712	370.458	139.476	30840.6	38978.6	29710.6	-6.44726
Cd33	ENSMUSG00000004609	2923.57	2856.02	4171.43	606.419	367.732	583.295	2.67546
9330159F19Rik	ENSMUSG00000004360	8.03455	1.93957	1.97839	282.01	231.985	183.939	-5.87776
Anln	ENSMUSG00000036777	789.395	598.358	651.879	160.726	164.112	172.136	2.03686
Pitpna	ENSMUSG00000017781	6313.15	6167.84	5392.09	2413.84	2376.58	2309.57	1.3319
Olfml1	ENSMUSG00000051041	121.523	160.015	179.044	650.791	744.581	813.465	-2.26134
Mmp19	ENSMUSG00000025355	1806.77	1898.84	1961.57	605.433	715.203	574.442	1.5806
Btnl9	ENSMUSG00000040283	429.848	211.413	168.163	2557.81	3522.33	3186.97	-3.51749
Zfp263	ENSMUSG00000022529	1616.95	1804.77	1726.14	682.345	649.356	676.74	1.3579
Txlng	ENSMUSG00000038344	296.274	352.032	251.255	1104.37	1424.33	1303.31	-2.09052
Tmed3	ENSMUSG00000032353	2797.03	2957.85	2671.81	1015.63	1161.95	1023.96	1.39632
Zdhhc9	ENSMUSG00000036985	1207.19	1216.11	1215.72	444.707	456.879	487.882	1.38898
Ndufa4l2	ENSMUSG00000040280	1040.47	1031.85	718.155	195.237	205.646	192.792	2.23287
Ppp1r15a	ENSMUSG00000040435	1356.83	2266.39	1617.33	343.145	342.406	314.763	2.38939
Golt1b	ENSMUSG00000030245	1129.86	1217.08	1214.73	391.461	422.436	448.537	1.49639
Fdx1	ENSMUSG00000032051	199.859	146.438	175.087	915.052	1342.27	861.663	-2.58093
Npr2	ENSMUSG00000028469	442.905	419.917	430.299	1226.64	1522.59	1299.38	-1.64655
Clip2	ENSMUSG00000063146	1293.56	1298.54	1186.04	465.414	450.801	404.273	1.51669
Ivns1abp	ENSMUSG00000023150	2282.82	2606.78	2614.44	6948.68	6098.48	6522.47	-1.38285
Actr2	ENSMUSG00000020152	9701.72	9622.21	8838.44	3605.98	3035.06	3679.77	1.44817
Trim68	ENSMUSG00000073968	110.475	89.2203	108.811	464.428	612.887	703.298	-2.52944
Ubtd1	ENSMUSG00000025171	1059.56	1000.82	896.209	319.479	297.833	264.597	1.74526
Mc2r	ENSMUSG00000045569	5.02159	4.84893	0.989194	179.461	210.711	248.859	-5.87848
Acp2	ENSMUSG00000002103	3027.02	2681.46	2809.31	1068.88	1100.16	1181.34	1.34609
Rap1b	ENSMUSG00000052681	10882.8	9955.82	8940.33	3480.75	3028.98	3643.38	1.55233
Oplah	ENSMUSG00000022562	308.326	369.488	309.618	1598.38	2312.76	1415.45	-2.43124
Bax	ENSMUSG00000003873	1603.9	1364.49	1309.69	449.638	398.123	350.173	1.83637
Cd274	ENSMUSG00000016496	3535.2	7660.34	6647.38	771.089	702.034	838.056	2.94864
Entpd6	ENSMUSG00000033068	316.36	252.144	281.92	895.331	904.641	916.746	-1.67602
Tpx2	ENSMUSG00000027469	802.451	590.599	728.047	141.005	89.1472	131.807	2.55005
Adora1	ENSMUSG00000042429	19.0821	1.93957	10.8811	1830.1	2012.9	1848.25	-7.48255
Cnst	ENSMUSG00000038949	480.064	458.709	433.267	1352.86	1361.52	1196.1	-1.51103
Ifi30	ENSMUSG00000031838	3975.09	3796.71	4054.7	1212.84	843.859	1163.64	1.8766
Htr2a	ENSMUSG00000034997	175.756	298.694	209.709	14.7907	10.1304	10.82	4.25791
Abtb2	ENSMUSG00000032724	614.643	664.303	636.051	192.279	143.851	155.414	1.9616
Kank1	ENSMUSG00000032702	296.274	239.537	225.536	917.024	1119.4	947.239	-1.97068
Slc3a2	ENSMUSG00000010095	4157.88	4942.03	4162.53	1535.28	1697.85	1593.49	1.45833
Gm15551	ENSMUSG00000086679	18.0777	16.4864	17.8055	180.447	266.428	201.645	-3.63049
Kctd11	ENSMUSG00000046731	901.878	1486.68	1220.66	188.335	243.129	180.005	2.56178
Vash2	ENSMUSG00000037568	236.015	312.271	320.499	34.5117	22.2868	14.7545	3.60187
Iqgap3	ENSMUSG00000028068	483.077	475.195	323.466	53.2466	62.8082	68.8543	2.79326
Acvr1c	ENSMUSG00000026834	37.1598	8.72807	10.8811	2611.05	2166.88	2240.72	-6.95215
Tctex1d2	ENSMUSG00000014075	279.201	319.059	294.78	60.1489	56.73	55.0835	2.37675
Kntc1	ENSMUSG00000029414	333.434	310.331	364.023	64.0931	39.5084	54.0998	2.67455
Apcdd1	ENSMUSG00000071847	419.805	288.026	223.558	1975.05	1675.56	2182.68	-2.64715
Fcrl1	ENSMUSG00000059994	29.1252	51.3986	41.5461	519.647	301.885	436.733	-3.3643
Col3a1	ENSMUSG00000026043	292691	556821	494603	73283	81585.9	63682.4	2.62061
Cd84	ENSMUSG00000038147	2608.22	2674.67	2516.51	643.889	396.097	626.574	2.22624
Coro1c	ENSMUSG00000004530	3718.99	3190.59	2874.6	1125.08	1034.31	1004.29	1.62881
Fkbp14	ENSMUSG00000038074	941.047	1062.89	1099.98	358.921	348.484	348.206	1.55606
Tfec	ENSMUSG00000029553	486.09	314.211	430.299	58.1768	48.6257	64.9198	2.84027
Ak1	ENSMUSG00000026817	669.881	854.381	1027.77	109.451	159.047	156.398	2.58678
Prr13	ENSMUSG00000023048	1850.96	2104.43	1954.65	732.633	781.051	684.609	1.42694
Pdgfa	ENSMUSG00000025856	639.751	600.297	507.456	149.879	148.916	153.447	1.95004
Il17rb	ENSMUSG00000015966	10.0432	9.69786	3.95677	166.642	164.112	202.628	-4.49232
Acadl	ENSMUSG00000026003	1569.75	1268.48	1436.31	4951.93	7037.56	5139.48	-2.00263
Asah1	ENSMUSG00000031591	5847.14	5135.98	4849.03	1926.74	2003.79	2084.32	1.39624
Synpo	ENSMUSG00000043079	1581.8	1480.86	1439.28	441.749	548.052	436.733	1.65828
Lcp1	ENSMUSG00000021998	20435.9	21842.5	21099.5	6436.92	4050.12	5213.26	2.01316
Tspan11	ENSMUSG00000030351	530.28	762.252	1132.63	89.7303	73.9516	52.1326	3.49038
Rab15	ENSMUSG00000021062	205.885	234.688	205.752	29.5814	26.3389	28.5254	2.93585
Abca8b	ENSMUSG00000020620	103.445	88.2505	59.3516	454.568	541.974	539.031	-2.61304
Micall2	ENSMUSG00000036718	445.918	397.612	305.661	43.3861	48.6257	64.9198	2.87193
Sfrp1	ENSMUSG00000031548	1352.82	3118.83	2574.87	268.205	290.741	220.334	3.17686
1110032A03Rik	ENSMUSG00000037971	135.583	124.133	112.768	471.331	622.004	614.771	-2.19725
Agpat4	ENSMUSG00000023827	738.174	993.06	743.874	192.279	176.268	140.66	2.28142
Sestd1	ENSMUSG00000042272	1630.01	1676.76	1481.81	564.019	628.082	591.164	1.4252
Cyyr1	ENSMUSG00000041134	335.443	256.023	345.229	1117.19	1483.08	1320.04	-2.06555
Pofut2	ENSMUSG00000020260	2378.23	2430.28	2573.88	688.261	876.276	643.296	1.74167
Kcns3	ENSMUSG00000043673	31.1339	8.72807	7.91355	408.224	309.989	425.913	-4.5867
Rgs7bp	ENSMUSG00000021719	32.1382	16.4864	6.92436	519.647	302.898	495.751	-4.5713
Cs	ENSMUSG00000005683	3007.94	3140.17	2795.46	7627.08	9782.89	8552.69	-1.53749
Grhl1	ENSMUSG00000020656	14.0605	12.6072	9.89194	212	200.581	151.48	-3.94792
S1pr3	ENSMUSG00000067586	2135.18	2204.32	1570.84	475.275	365.706	488.866	2.15179
Nceh1	ENSMUSG00000027698	1856.99	1666.09	1423.45	410.196	249.207	321.648	2.3337
Fgf13	ENSMUSG00000031137	16.0691	9.69786	20.7731	267.219	181.333	299.025	-4.00798
Cav1	ENSMUSG00000007655	7925.08	8921.06	7287.39	22237.3	22986.8	27404	-1.58948
Mecr	ENSMUSG00000028910	220.95	197.836	172.12	820.391	982.645	724.938	-2.09702
Gimap3	ENSMUSG00000039264	135.583	271.54	134.53	2506.53	1358.48	2090.22	-3.45823
Loxl1	ENSMUSG00000032334	5120.02	5976.79	4349.48	1314.4	1516.51	1116.42	1.9684
Mpst	ENSMUSG00000071711	248.067	265.721	289.834	1012.67	1228.81	895.106	-1.96442
Ncam1	ENSMUSG00000039542	263.132	493.621	423.375	36.4838	43.5605	39.3453	3.30587
Tespa1	ENSMUSG00000034833	4.01728	17.4561	6.92436	314.549	206.659	230.17	-4.71853
Fzd2	ENSMUSG00000050288	491.112	914.508	1149.44	78.8838	89.1472	80.6579	3.3612
Chml	ENSMUSG00000078185	263.132	275.419	262.136	782.922	978.593	975.764	-1.7733
Prc1	ENSMUSG00000038943	683.941	494.591	547.024	120.298	118.525	134.758	2.20719
Myo6	ENSMUSG00000033577	302.3	346.213	356.11	950.55	1093.07	1074.13	-1.63361
Cfp	ENSMUSG00000001128	7683.04	5760.53	5713.58	1813.34	1575.27	1317.09	2.02539
Ccnd2	ENSMUSG00000000184	1948.38	1977.39	1795.39	4938.13	4798.75	4331.92	-1.2981
Syn2	ENSMUSG00000009394	34.1468	10.6676	14.8379	270.177	375.836	414.11	-4.15547
Acat1	ENSMUSG00000032047	1167.02	1015.37	1075.25	3504.41	5056.06	3783.05	-1.92187
Mex3a	ENSMUSG00000074480	272.17	467.437	395.677	46.3442	31.4041	44.2635	3.21711
Dock7	ENSMUSG00000028556	2686.55	2726.07	2144.57	855.889	817.52	833.137	1.59213
Wwp2	ENSMUSG00000031930	1558.7	1551.66	1633.16	659.666	575.404	601.984	1.36845
Lims2	ENSMUSG00000024395	215.929	104.737	115.736	1022.53	1537.79	1306.27	-3.14801
Flna	ENSMUSG00000031328	23346.4	25541.2	22186.6	10263.8	8945.11	9228.45	1.32154
Rgcc	ENSMUSG00000022018	1113.79	1015.37	895.22	2954.2	3970.09	3686.66	-1.81086
Gimap6	ENSMUSG00000047867	471.026	577.022	448.105	2135.78	1598.57	2029.24	-1.9456
Abhd14b	ENSMUSG00000042073	81.3498	85.3411	82.1031	337.228	394.071	352.141	-2.12227
Milr1	ENSMUSG00000040528	508.185	664.303	615.278	88.7443	37.4823	73.7725	3.15879
Col8a2	ENSMUSG00000056174	193.834	394.703	205.752	9.86047	12.1564	8.8527	4.68714
Lyplal1	ENSMUSG00000039246	63.2721	63.0361	54.4056	279.051	309.989	313.779	-2.32065
Rdh12	ENSMUSG00000021123	376.62	644.907	747.83	70.9954	50.6518	65.9034	3.23738
Lmna	ENSMUSG00000028063	6559.21	6365.67	5668.08	1810.38	2241.85	1660.37	1.70261
Sox6	ENSMUSG00000051910	30.1296	17.4561	54.4056	436.819	514.622	387.552	-3.71575
Fpr1	ENSMUSG00000045551	3628.6	3383.58	4485.99	0	0	0.983633	13.3935
Gstk1	ENSMUSG00000029864	91.393	135.77	107.822	539.368	806.377	632.476	-2.56117
Gpr137b	ENSMUSG00000021306	1172.04	1509.96	1255.29	368.782	371.784	421.979	1.75993
Dnah3	ENSMUSG00000052273	6.02591	7.75829	2.96758	149.879	382.928	361.977	-5.73702
Trap1	ENSMUSG00000005981	997.289	863.109	916.982	2644.58	3377.46	2720.73	-1.6544
Mmaa	ENSMUSG00000037022	124.536	118.314	129.584	503.87	727.36	554.769	-2.2616
Cndp2	ENSMUSG00000024644	5607.11	4956.57	4455.33	1653.6	1747.49	1408.56	1.64283
Chchd10	ENSMUSG00000049422	134.579	160.984	130.574	835.182	1488.15	830.187	-2.88723
Atf4	ENSMUSG00000042406	3736.07	4132.26	3822.24	1618.1	1753.57	1629.88	1.22497
Zfp991	ENSMUSG00000067916	442.905	494.591	406.559	87.7582	94.2124	115.085	2.17762
Firre	ENSMUSG00000085396	492.116	448.041	508.446	1283.83	1549.95	1417.42	-1.55326
Cyth4	ENSMUSG00000018008	5060.76	4746.13	4993.45	1635.85	1146.76	1116.42	1.92439
Fam96a	ENSMUSG00000032381	1494.43	1292.72	1500.61	501.898	498.414	541.982	1.47501
Enpep	ENSMUSG00000028024	315.356	250.205	135.52	1611.2	2019.99	1877.76	-2.97426
Msn	ENSMUSG00000031207	18665.3	19296.8	17350.5	8286.74	7142.92	7586.76	1.26493
Sec31b	ENSMUSG00000051984	31.1339	24.2446	33.6326	222.847	357.602	266.565	-3.25098
H2afz	ENSMUSG00000037894	3461.89	3056.76	3089.25	1187.2	1222.73	1001.34	1.49396
Snap23	ENSMUSG00000027287	2757.86	3018.94	3120.91	1264.11	1256.16	1271.84	1.23045
Nlrp12	ENSMUSG00000078817	198.855	307.422	429.31	0.986047	3.03911	2.9509	7.07054
Spsb1	ENSMUSG00000039911	1435.17	1991.94	1822.09	499.926	378.875	397.388	2.04019
Ier5l	ENSMUSG00000089762	532.289	541.14	594.505	114.382	149.929	152.463	2.00098
Pfkp	ENSMUSG00000021196	3944.96	4430.95	4435.54	1594.44	1791.05	1517.75	1.38572
Lrrc15	ENSMUSG00000052316	1699.31	5675.19	6986.67	53.2466	50.6518	45.2471	6.58934
Dennd5b	ENSMUSG00000030313	184.795	218.202	224.547	728.689	670.63	667.887	-1.71961
Capza2	ENSMUSG00000015733	6826.36	6460.71	6390.19	2807.28	2649.09	3030.57	1.21317
Kctd5	ENSMUSG00000016946	827.559	984.332	1121.75	280.037	260.35	274.434	1.8481
Acer3	ENSMUSG00000030760	813.498	848.562	860.598	289.898	284.663	318.697	1.49767
Kcnb1	ENSMUSG00000050556	108.466	43.6404	49.4597	617.266	849.937	822.317	-3.50717
Gfra2	ENSMUSG00000022103	62.2678	97.9483	69.2436	532.466	413.319	424.93	-2.57751
Lurap1	ENSMUSG00000028701	34.1468	34.9123	31.6542	299.758	365.706	219.35	-3.13475
Nsg1	ENSMUSG00000029126	397.71	536.291	607.365	90.7164	102.317	84.5925	2.47352
Il13ra2	ENSMUSG00000031289	325.399	605.146	538.121	52.2605	23.2998	42.2962	3.63801
Gm13910	ENSMUSG00000063684	341.468	320.999	279.942	1165.51	1739.38	1266.92	-2.1462
Nov	ENSMUSG00000037362	1165.01	1820.29	581.646	81.8419	74.9647	92.4615	3.83879
Rad51d	ENSMUSG00000018841	173.747	184.259	216.633	660.652	690.891	617.722	-1.77678
Mpc2	ENSMUSG00000026568	573.466	485.863	469.867	2046.05	3491.94	2375.47	-2.37156
Igfbp5	ENSMUSG00000026185	948.077	1685.49	807.182	8160.53	7731.49	7354.63	-2.75612
Gm14548	ENSMUSG00000074417	170.734	210.443	235.428	9.86047	5.06518	17.7054	4.23545
Uqcrc2	ENSMUSG00000030884	1250.38	1215.14	1194.95	2926.59	3634.77	3217.46	-1.41761
Aamdc	ENSMUSG00000035642	96.4146	85.3411	107.822	448.652	625.043	451.488	-2.39705
Svip	ENSMUSG00000074093	63.2721	55.2778	47.4813	292.856	407.24	321.648	-2.62167
Gstt1	ENSMUSG00000001663	256.101	362.7	367.98	1244.39	1540.83	1298.4	-2.04869
Itih5	ENSMUSG00000025780	909.913	829.167	350.175	5819.65	6886.62	6815.6	-3.22404
Gm5483	ENSMUSG00000079597	2229.59	1265.57	2039.72	0	0	0	13.3005
Tmsb4x	ENSMUSG00000049775	39183.5	35083	35495.2	16160.3	14631.3	16403.1	1.21767
Tmem120a	ENSMUSG00000039886	957.116	668.182	773.549	2637.68	3350.11	3281.4	-1.95025
Larp1b	ENSMUSG00000025762	203.877	226.93	193.882	641.917	736.477	661.985	-1.70727
Prkd1	ENSMUSG00000002688	124.536	170.682	177.066	630.084	867.159	779.038	-2.26842
Atp8b4	ENSMUSG00000060131	883.801	1091.01	996.118	256.372	163.099	231.154	2.19058
Nsd2	ENSMUSG00000057406	2190.42	2087.95	2132.7	909.136	783.077	887.237	1.31335
Ptger2	ENSMUSG00000037759	304.309	378.216	349.185	65.0791	78.0038	60.0016	2.34589
Acta2	ENSMUSG00000035783	3196.75	4188.5	4223.86	1243.41	1287.57	1200.03	1.63768
Rabgef1	ENSMUSG00000025340	1210.2	1695.19	1549.08	417.098	415.345	431.815	1.81703
Tmem97	ENSMUSG00000037278	760.269	524.654	639.019	141.991	129.669	152.463	2.18106
Rgs16	ENSMUSG00000026475	543.337	585.751	473.824	79.8698	29.378	56.0671	3.2759
Man2a1	ENSMUSG00000024085	9107.16	8318.82	7423.9	3220.43	3398.74	3178.12	1.34279
Numbl	ENSMUSG00000063160	855.68	982.393	1052.5	256.372	311.002	240.99	1.8387
Cys1	ENSMUSG00000062563	22.095	28.1238	15.8271	199.182	279.598	211.481	-3.38401
Cbfb	ENSMUSG00000031885	2829.17	2914.21	2834.04	1185.23	972.515	1147.9	1.3755
Ipmk	ENSMUSG00000060733	1227.28	1232.6	1291.89	481.191	513.609	445.586	1.38128
Pgam1	ENSMUSG00000011752	7012.15	6609.09	6101.35	1884.34	2493.08	1952.51	1.63965
Rai2	ENSMUSG00000043518	31.1339	10.6676	17.8055	314.549	234.011	250.827	-3.74943
Esm1	ENSMUSG00000042379	938.034	795.224	273.017	31.5535	20.2607	33.4435	4.55555
Gja1	ENSMUSG00000050953	5115	5957.39	4397.95	808.559	1219.7	1279.71	2.22554
Satb1	ENSMUSG00000023927	155.669	234.688	184.979	1448.5	860.068	1158.72	-2.59098
Papss2	ENSMUSG00000024899	968.163	816.56	892.253	2248.19	2609.58	2370.56	-1.43314
Vamp8	ENSMUSG00000050732	1818.82	1712.64	1710.32	666.568	740.529	628.542	1.36471
Map2k1	ENSMUSG00000004936	3379.53	3431.1	2867.67	1280.88	1267.31	1216.75	1.36215
Gnpda1	ENSMUSG00000052102	1308.63	1165.68	1336.4	475.275	490.309	444.602	1.43421
Atp6v0e2	ENSMUSG00000039347	11.0475	7.75829	17.8055	212.986	189.438	156.398	-3.93372
Mgat2	ENSMUSG00000043998	2281.81	2246.02	1976.41	867.722	888.433	827.236	1.33216
Capzb	ENSMUSG00000028745	6117.31	5849.75	5690.83	2738.25	2760.52	2871.23	1.077
Osbpl1a	ENSMUSG00000044252	314.352	321.969	354.131	1162.55	1968.33	1657.42	-2.27328
Ppm1k	ENSMUSG00000037826	133.574	141.589	182.012	583.74	576.417	571.491	-1.92127
Slc25a37	ENSMUSG00000034248	2817.11	3674.52	3640.23	1104.37	857.028	910.844	1.81861
Mavs	ENSMUSG00000037523	421.814	382.096	412.494	1068.88	1067.74	1015.11	-1.37367
Rassf1	ENSMUSG00000010067	818.52	778.738	710.241	237.637	270.481	235.088	1.63475
Chpf2	ENSMUSG00000038181	1468.31	1605	1423.45	609.377	588.574	552.802	1.36099
Pglyrp2	ENSMUSG00000079563	16.0691	12.6072	20.7731	353.991	179.307	245.908	-3.97921
Sh3bp2	ENSMUSG00000054520	1660.14	1672.88	1601.5	514.717	328.224	425.913	1.9591
Ptpro	ENSMUSG00000030223	542.332	511.077	558.894	176.502	152.968	158.365	1.72437
Ralgps2	ENSMUSG00000026594	180.777	149.347	149.368	1183.26	664.552	1089.87	-2.61543
Morf4l2	ENSMUSG00000031422	5105.96	5016.7	4899.48	1982.94	2320.87	2050.88	1.24126
Cped1	ENSMUSG00000062980	564.427	568.294	666.716	1694.03	1989.6	1666.27	-1.57191
Glt8d2	ENSMUSG00000020251	32.1382	45.5799	37.5894	259.33	270.481	221.318	-2.70205
Lyn	ENSMUSG00000042228	4327.61	4646.24	5283.28	1660.5	1237.93	1511.84	1.69267
Acer2	ENSMUSG00000038007	207.894	80.4922	130.574	1153.68	1479.03	1157.74	-3.17829
Ffar4	ENSMUSG00000054200	7.03023	7.75829	0	180.447	180.32	157.381	-5.12888
Dnajc15	ENSMUSG00000022013	448.931	351.062	440.191	1327.22	1723.17	1422.33	-1.85076
Cldn15	ENSMUSG00000001739	107.462	43.6404	66.276	548.242	675.695	663.953	-3.12001
Ccdc88b	ENSMUSG00000047810	2327.01	2857.96	2511.56	728.689	475.114	458.373	2.21106
Ces1d	ENSMUSG00000056973	135.583	55.2778	13.8487	20161.7	27888.9	20486.1	-8.38745
Entpd7	ENSMUSG00000025192	623.682	571.204	547.024	178.475	166.138	188.858	1.70685
Usp2	ENSMUSG00000032010	63.2721	79.5224	102.876	421.042	591.613	472.144	-2.59496
Gm31718	ENSMUSG00000110697	149.644	217.232	248.288	14.7907	16.2086	15.7381	3.71883
Cnr1	ENSMUSG00000044288	10.0432	7.75829	11.8703	185.377	157.021	138.692	-4.02066
Ppp2r1b	ENSMUSG00000032058	940.042	791.345	654.846	2547.95	2828.4	2638.1	-1.74794
Glipr1	ENSMUSG00000056888	691.976	734.128	753.766	187.349	115.486	173.119	2.19465
Lrba	ENSMUSG00000028080	324.395	375.307	277.963	1114.23	1013.04	1077.08	-1.71242
Batf	ENSMUSG00000034266	542.332	507.198	732.992	114.382	74.9647	63.9362	2.81481
Zfp185	ENSMUSG00000031351	7.03023	14.5468	33.6326	331.312	312.015	420.995	-4.26794
Sgpl1	ENSMUSG00000020097	7057.35	7321.88	6973.82	3120.84	3229.56	2750.24	1.23044
9630013D21Rik	ENSMUSG00000059027	13.0561	0.969786	3.95677	188.335	231.985	191.809	-5.10061
AB124611	ENSMUSG00000057191	1138.9	971.725	1062.39	320.465	210.711	255.745	2.01114
Armcx2	ENSMUSG00000033436	680.928	733.158	763.657	258.344	236.037	251.81	1.5451
Prkd2	ENSMUSG00000041187	417.797	522.714	442.17	1582.61	1347.34	1368.23	-1.63604
Nrg1	ENSMUSG00000062991	187.808	233.718	214.655	1.97209	0	4.91817	6.51597
Cmtm7	ENSMUSG00000032436	1178.07	1095.86	1135.59	376.67	257.311	315.746	1.84361
Acad12	ENSMUSG00000042647	128.553	141.589	114.746	523.591	647.33	482.964	-2.10292
Cdc20	ENSMUSG00000006398	483.077	362.7	465.91	91.7024	74.9647	99.347	2.301
Nlrp1b	ENSMUSG00000070390	298.283	283.177	293.791	66.0652	62.8082	69.838	2.13863
Cks2	ENSMUSG00000062248	332.43	419.917	297.747	60.1489	66.8604	65.9034	2.44488
Tmem51	ENSMUSG00000040616	616.652	609.995	544.056	141.005	76.9907	99.347	2.47943
Klhdc8b	ENSMUSG00000032609	86.3714	63.0361	75.1787	395.405	477.14	341.321	-2.4349
Dtx1	ENSMUSG00000029603	17.0734	10.6676	8.90274	422.028	178.294	249.843	-4.5383
Lman1	ENSMUSG00000041891	3490.01	3857.81	4006.23	1594.44	1682.65	1573.81	1.22694
Pxn	ENSMUSG00000029528	3603.5	3788.95	3612.54	1711.78	1524.62	1497.09	1.21717
Hs6st2	ENSMUSG00000062184	172.743	548.899	491.629	16.7628	16.2086	14.7545	4.66829
Clcn7	ENSMUSG00000036636	1984.53	2076.31	2162.38	917.024	934.019	893.139	1.18134
Trem1	ENSMUSG00000042265	1123.83	2219.84	1982.34	0	1.01304	5.9018	9.58413
Anxa1	ENSMUSG00000024659	6995.08	7047.43	5950.99	2366.51	2254.01	2709.91	1.44753
Epb41l1	ENSMUSG00000027624	1183.09	1279.15	1023.82	3360.45	3697.58	3056.15	-1.53664
Zswim6	ENSMUSG00000032846	1137.89	1359.64	1175.16	394.419	279.598	296.074	1.92049
Arid3a	ENSMUSG00000019564	714.071	749.644	921.928	220.875	158.034	194.759	2.05568
Ech1	ENSMUSG00000053898	1420.11	1142.41	947.647	4085.19	5522.06	4674.23	-2.02458
Tceal8	ENSMUSG00000051579	1308.63	1390.67	1412.57	324.41	422.436	460.34	1.76822
Chp2	ENSMUSG00000030865	59.2548	82.4318	58.3624	383.572	424.462	317.714	-2.49129
Il10	ENSMUSG00000016529	214.924	137.71	176.076	9.86047	7.09125	12.7872	4.14908
Flt3l	ENSMUSG00000110206	48.2073	58.1871	61.33	400.335	304.924	287.221	-2.56451
Asns	ENSMUSG00000029752	443.909	374.337	361.056	1334.12	1933.89	1455.78	-2.00207
Traf3ip3	ENSMUSG00000037318	90.3887	127.042	108.811	1031.41	545.013	731.823	-2.8224
Smim1	ENSMUSG00000078350	88.3801	77.5829	103.865	379.628	423.449	365.912	-2.11542
Irf4	ENSMUSG00000021356	80.3455	172.622	83.0923	1220.73	862.094	922.648	-3.15987
Rbpj	ENSMUSG00000039191	3963.04	4669.52	3810.37	1346.94	1105.22	1458.73	1.66969
Adi1	ENSMUSG00000020629	275.183	293.845	304.672	798.698	897.55	797.727	-1.51303
Rian	ENSMUSG00000097451	2532.89	3297.27	4800.56	420.056	661.513	546.9	2.70677
Plscr4	ENSMUSG00000032377	203.877	157.105	158.271	612.335	607.822	599.033	-1.80934
Pip5k1c	ENSMUSG00000034902	3768.2	3619.24	3255.44	1495.83	1267.31	1292.49	1.39184
Lrrc59	ENSMUSG00000020869	5153.16	4431.92	4273.32	1588.52	1863.99	1707.59	1.42532
Abcc1	ENSMUSG00000023088	4482.28	6394.77	5250.64	1318.35	1691.77	1374.14	1.87923
Nudt18	ENSMUSG00000045211	355.529	314.211	254.223	995.908	1206.53	1144.95	-1.85722
Asb13	ENSMUSG00000033781	148.639	123.163	135.52	607.405	480.179	504.604	-1.9673
Aplp2	ENSMUSG00000031996	7238.13	5650.94	4407.85	21331.2	27262.8	26093.8	-2.11037
Myo9b	ENSMUSG00000004677	4223.16	4549.26	4345.53	1995.76	1686.7	1787.26	1.26196
Pak1	ENSMUSG00000030774	650.799	578.962	626.16	212.986	198.555	207.547	1.58367
Pdia3	ENSMUSG00000027248	11828.9	12484.1	12237.3	5815.71	6224.09	5996.23	1.01902
Ushbp1	ENSMUSG00000034911	449.935	274.449	433.267	1712.76	2177.01	1716.44	-2.27609
Enpp4	ENSMUSG00000023961	381.641	320.029	313.574	969.285	948.202	992.486	-1.51948
Ar	ENSMUSG00000046532	188.812	192.987	226.525	1031.41	2515.37	1590.54	-3.07803
Cpne2	ENSMUSG00000034361	1624.99	1426.55	1768.68	596.559	504.492	515.424	1.57611
Tns2	ENSMUSG00000037003	1140.91	887.354	835.869	3151.41	4157.5	3299.11	-1.88905
Als2cr12	ENSMUSG00000047528	7.03023	1.93957	4.94597	135.088	272.507	202.628	-5.46112
Art2b	ENSMUSG00000030651	13.0561	4.84893	5.93516	198.196	143.851	160.332	-4.40326
Cd53	ENSMUSG00000040747	5708.55	7701.07	7197.37	2139.72	1514.49	1884.64	1.89543
Arrb2	ENSMUSG00000060216	2476.65	2167.47	2203.92	906.178	722.295	814.448	1.48692
Cdkn2c	ENSMUSG00000028551	516.22	294.815	363.034	2012.52	1921.73	1676.11	-2.25693
Dio3	ENSMUSG00000075707	524.254	329.727	151.347	10.8465	5.06518	3.93453	5.66116
Siglecg	ENSMUSG00000030468	33.1425	80.4922	52.4273	923.926	442.697	710.183	-3.64326
Kbtbd11	ENSMUSG00000055675	525.259	450.95	426.342	2182.12	1579.32	1576.76	-1.92844
Trem3	ENSMUSG00000041754	300.291	350.093	378.861	0	1.01304	2.9509	8.01623
Atp6v1b2	ENSMUSG00000006273	5261.63	5098.16	5014.22	2029.29	2401.91	2171.86	1.21934
Osm	ENSMUSG00000058755	372.602	890.263	427.332	41.414	22.2868	43.2799	3.98067
Mtmr6	ENSMUSG00000021987	3247.97	3414.62	3314.79	1561.9	1524.62	1629.88	1.08095
Acad10	ENSMUSG00000029456	119.514	86.3109	88.0382	478.233	631.121	444.602	-2.40323
Impa2	ENSMUSG00000024525	576.479	403.431	439.202	102.549	105.356	94.4288	2.23073
Cd27	ENSMUSG00000030336	15.0648	40.731	17.8055	537.396	318.093	315.746	-3.98918
Skil	ENSMUSG00000027660	2678.52	3933.45	3614.51	1013.66	928.954	1000.36	1.79698
Cd300lg	ENSMUSG00000017309	490.108	169.712	348.196	2725.44	3776.6	3344.35	-3.2884
Gdf10	ENSMUSG00000021943	220.95	120.253	165.195	1003.8	993.788	788.874	-2.46077
Serpinb2	ENSMUSG00000062345	1853.97	3854.9	2291.96	0.986047	0	0	12.8704
Gpam	ENSMUSG00000024978	997.289	507.198	447.116	4666.96	5083.41	4489.3	-2.86735
Vamp1	ENSMUSG00000030337	202.872	225.96	207.731	730.661	616.939	645.263	-1.64632
Fmo2	ENSMUSG00000040170	510.194	306.452	328.412	1702.9	1763.7	1675.13	-2.16719
Cables1	ENSMUSG00000040957	59.2548	85.3411	53.4165	363.852	421.423	336.403	-2.50071
Cyb5a	ENSMUSG00000024646	1981.52	1795.07	1871.55	4586.11	5721.63	4750.95	-1.41475
Rps6ka2	ENSMUSG00000023809	586.522	849.532	761.679	186.363	165.125	185.907	2.03192
Abhd5	ENSMUSG00000032540	845.636	785.526	799.268	2919.69	4845.35	3131.89	-2.16462
Arpc4	ENSMUSG00000079426	2853.27	2518.53	2515.52	1128.04	1053.56	1132.16	1.25097
Tcim	ENSMUSG00000056313	261.123	266.691	203.774	1047.18	2131.43	1595.45	-2.70602
Dcst2	ENSMUSG00000109293	18.0777	8.72807	5.93516	164.67	239.077	180.005	-4.15991
Sdha	ENSMUSG00000021577	3450.84	3260.42	3023.96	10031.1	13576.7	9432.06	-1.76291
Ptprcap	ENSMUSG00000045826	33.1425	97.9483	72.2111	1022.53	606.809	757.398	-3.55207
AI839979	ENSMUSG00000107355	141.609	183.289	206.741	9.86047	11.1434	17.7054	3.77854
Tmem263	ENSMUSG00000060935	1219.24	1409.1	1696.47	415.126	371.784	448.537	1.80748
Chst1	ENSMUSG00000027221	767.3	568.294	469.867	2890.11	2556.9	2294.82	-2.10045
Angptl8	ENSMUSG00000047822	18.0777	15.5166	14.8379	163.684	393.058	491.817	-4.43675
Avpr1a	ENSMUSG00000020123	599.578	559.566	504.489	51.2745	107.382	94.4288	2.71739
Lair1	ENSMUSG00000055541	843.628	959.118	930.831	202.14	127.643	227.219	2.29443
Dpysl3	ENSMUSG00000024501	1355.83	1853.26	1654.92	517.675	420.41	401.322	1.86056
Siglech	ENSMUSG00000051504	17.0734	53.3382	38.5786	549.228	359.628	412.142	-3.59708
Odc1	ENSMUSG00000011179	2924.58	3509.65	3006.16	1044.22	1258.19	1131.18	1.45925
Isoc2a	ENSMUSG00000086784	415.788	335.546	281.92	1669.38	2251.98	1375.12	-2.35791
Bcl2	ENSMUSG00000057329	205.885	185.229	111.779	819.405	877.289	874.45	-2.35418
C1qtnf3	ENSMUSG00000058914	1080.65	4715.1	2962.63	14.7907	11.1434	3.93453	8.19636
Lrig1	ENSMUSG00000030029	478.056	425.736	469.867	1412.02	1715.07	1275.77	-1.68044
Gpd2	ENSMUSG00000026827	782.364	789.406	898.188	2623.87	4308.44	3289.27	-2.04902
Ak2	ENSMUSG00000028792	1867.03	1764.04	1830.01	4874.03	6097.46	4609.31	-1.5125
Ablim3	ENSMUSG00000032735	302.3	111.525	150.357	1580.63	1919.7	1760.7	-3.22173
Rapgef3	ENSMUSG00000022469	230.993	180.38	196.85	729.675	871.211	667.887	-1.89951
Il27ra	ENSMUSG00000005465	62.2678	112.495	91.0058	785.88	472.075	637.394	-2.8334
Tnfsf11	ENSMUSG00000022015	400.723	667.213	1001.06	70.0094	31.4041	44.2635	3.82725
H2-M2	ENSMUSG00000016283	11.0475	18.4259	5.93516	319.479	160.06	347.223	-4.54273
Prdx1	ENSMUSG00000028691	15388.2	20928	16470.1	4674.85	5639.57	5835.9	1.70861
Syt7	ENSMUSG00000024743	30.1296	23.2749	22.7515	187.349	293.78	212.465	-3.18775
Eid1	ENSMUSG00000091337	1832.88	1648.64	1671.74	735.591	743.568	688.543	1.24932
Ocstamp	ENSMUSG00000027670	122.527	207.534	183.001	6.90233	6.07822	10.82	4.42811
Ttc38	ENSMUSG00000035944	168.726	128.981	114.746	522.605	596.678	558.704	-2.02491
Zfp9	ENSMUSG00000072623	483.077	600.297	628.138	141.991	160.06	122.954	2.01029
5031439G07Rik	ENSMUSG00000036046	3800.34	3642.51	3712.44	1685.16	1563.11	1387.91	1.26673
Slc2a5	ENSMUSG00000028976	0	2.90936	1.97839	186.363	505.505	432.799	-7.83336
Rlf	ENSMUSG00000049878	1751.53	2220.81	2535.3	662.624	580.47	647.231	1.78346
Dlc1	ENSMUSG00000031523	1605.91	1123.01	887.307	5220.14	6441.9	5645.07	-2.25888
Myo7a	ENSMUSG00000030761	1678.22	1718.46	2031.8	695.163	660.499	601	1.47218
Myo1e	ENSMUSG00000032220	2217.54	2529.2	2236.57	797.712	529.818	628.542	1.83581
Diaph1	ENSMUSG00000024456	3745.11	4465.86	4133.84	1736.43	1465.86	1498.07	1.39305
Ankrd37	ENSMUSG00000050914	212.916	323.908	243.342	33.5256	21.2738	35.4108	3.11101
Mdfic	ENSMUSG00000041390	2350.11	2362.4	2075.33	962.382	942.124	989.535	1.22984
Lgi3	ENSMUSG00000033595	148.639	224.99	237.406	16.7628	10.1304	19.6727	3.71158
Postn	ENSMUSG00000027750	21118.8	38473.3	42862.7	5271.41	6667.8	5612.61	2.54531
Dalrd3	ENSMUSG00000019039	257.106	248.265	245.32	655.722	672.656	686.576	-1.42453
Poln	ENSMUSG00000045102	12.0518	5.81871	6.92436	141.991	137.773	194.759	-4.26276
Ankef1	ENSMUSG00000074771	60.2591	27.154	10.8811	3320.02	4523.21	3256.81	-6.81997
Wipi1	ENSMUSG00000041895	1510.5	1833.86	2021.91	545.284	616.939	586.245	1.61795
Foxm1	ENSMUSG00000001517	503.164	455.799	488.662	129.172	85.095	121.971	2.10519
Oxtr	ENSMUSG00000049112	10.0432	13.577	4.94597	141.005	207.672	278.368	-4.45411
Fam20c	ENSMUSG00000025854	1927.29	1497.35	1697.46	403.293	483.218	562.638	1.82145
Ass1	ENSMUSG00000076441	782.364	1740.77	1395.75	182.419	153.981	104.265	3.15286
Itga7	ENSMUSG00000025348	863.714	503.319	534.165	2739.24	3519.29	3167.3	-2.3099
Deptor	ENSMUSG00000022419	1075.63	617.753	699.36	3356.51	4762.28	4620.13	-2.41265
Hectd4	ENSMUSG00000042744	817.516	809.771	809.16	2292.56	1968.33	1899.4	-1.33825
Abcb9	ENSMUSG00000029408	67.2894	73.7037	49.4597	299.758	362.667	313.779	-2.3572
Depdc1a	ENSMUSG00000028175	189.816	164.864	171.13	21.693	24.3129	24.5908	2.89691
Ebf2	ENSMUSG00000022053	181.782	154.196	127.606	662.624	665.565	541.982	-2.01249
Tnfsf14	ENSMUSG00000005824	371.598	392.763	478.77	72.9675	30.3911	47.2144	3.04402
Eif4a1	ENSMUSG00000059796	11042.5	10446.5	9696.08	4322.83	4851.43	4678.16	1.17073
Cachd1	ENSMUSG00000028532	202.872	164.864	172.12	787.852	1785.98	1455.78	-2.9001
Ckap2l	ENSMUSG00000048327	448.931	368.519	508.446	52.2605	38.4954	82.6252	2.93358
Mdk	ENSMUSG00000027239	256.101	466.467	595.495	43.3861	41.5345	27.5417	3.5515
Kif2c	ENSMUSG00000028678	373.607	256.993	330.391	52.2605	25.3259	39.3453	3.03706
Scd1	ENSMUSG00000037071	13588.4	5182.53	3262.36	597123	795239	819528	-6.64945
Diaph3	ENSMUSG00000022021	311.339	267.661	237.406	45.3582	36.4693	54.0998	2.58519
Tpm3	ENSMUSG00000027940	9530.99	8528.29	8180.63	3758.81	3339.98	3826.33	1.26407
Armh4	ENSMUSG00000036242	422.818	510.107	589.559	109.451	116.499	78.6907	2.32186
Rps6ka4	ENSMUSG00000024952	2308.93	2075.34	1838.91	753.34	704.06	596.082	1.5996
Atp7a	ENSMUSG00000033792	1043.49	1206.41	1046.57	429.917	416.358	410.175	1.39165
Fam162a	ENSMUSG00000003955	1928.29	1627.3	1366.08	398.363	508.544	385.584	1.92918
Mdfi	ENSMUSG00000032717	154.665	152.256	162.228	9.86047	19.2477	10.82	3.55834
Lrrfip1	ENSMUSG00000026305	3482.98	4089.59	3785.64	1499.78	1131.56	1275.77	1.5395
Ndufab1	ENSMUSG00000030869	516.22	444.162	495.586	1353.84	1927.81	1687.91	-1.7712
Tmed9	ENSMUSG00000058569	3416.69	2971.42	2862.73	1121.14	1241.98	1004.29	1.45801
Pfkfb4	ENSMUSG00000025648	922.969	866.019	1029.75	287.926	211.725	292.139	1.8314
Hebp1	ENSMUSG00000042770	333.434	222.081	325.445	1092.54	1441.55	1200.03	-2.08393
Lncbate1	ENSMUSG00000110613	4.01728	1.93957	1.97839	166.642	170.19	144.594	-5.92844
Ssr1	ENSMUSG00000021427	4975.4	4445.5	4703.62	1974.07	2222.6	1986.94	1.19171
Napepld	ENSMUSG00000044968	145.626	112.495	102.876	543.312	451.814	589.196	-2.13447
Nfkbib	ENSMUSG00000030595	859.697	855.351	782.452	321.451	325.185	322.632	1.36554
Cxcl12	ENSMUSG00000061353	14501.4	12918.5	16337.5	5806.83	5839.14	5160.14	1.38054
Vwa3a	ENSMUSG00000030889	3.01296	0.969786	0.989194	192.279	342.406	262.63	-7.33402
Lama2	ENSMUSG00000019899	641.76	516.896	358.088	2411.87	2326.94	2085.3	-2.16977
Mir22hg	ENSMUSG00000085148	1547.66	1865.87	1545.12	378.642	523.74	515.424	1.80645
Anxa2	ENSMUSG00000032231	17558.5	14472.1	13007.9	4599.91	5390.36	5279.16	1.56051
Aurkb	ENSMUSG00000020897	335.443	285.117	315.553	72.9675	78.0038	60.9853	2.14333
Snrk	ENSMUSG00000038145	1475.34	1258.78	1170.22	4065.47	4352	3385.67	-1.59605
Cxcl14	ENSMUSG00000021508	1807.77	3402.98	2371.1	455.554	526.779	511.489	2.34364
Spred1	ENSMUSG00000027351	3184.7	3141.14	2774.69	1185.23	982.645	1213.8	1.4281
Cap1	ENSMUSG00000028656	8619.06	9036.46	8357.7	4215.35	3629.71	3861.74	1.15188
Mctp1	ENSMUSG00000021596	447.926	487.802	411.505	114.382	118.525	138.692	1.85806
Cenpe	ENSMUSG00000045328	614.643	517.866	589.559	142.977	82.0559	123.938	2.30203
L2hgdh	ENSMUSG00000020988	108.466	74.6735	103.865	387.517	445.736	406.241	-2.11143
Abcd3	ENSMUSG00000028127	882.796	807.831	786.409	1953.36	2447.5	2285.96	-1.43272
Il1a	ENSMUSG00000027399	828.563	2396.34	1655.91	26.6233	8.10429	20.6563	6.46023
Cdh19	ENSMUSG00000047216	59.2548	46.5497	29.6758	274.121	332.276	375.748	-2.85853
Timp3	ENSMUSG00000020044	1296.58	1470.2	673.641	6726.82	8319.05	6681.82	-2.65885
Sod2	ENSMUSG00000006818	10142.6	10783	11222.4	2579.5	3858.65	2678.43	1.81822
Bcat2	ENSMUSG00000030826	900.874	594.479	713.209	3441.31	4503.96	2750.24	-2.27593
Bak1	ENSMUSG00000057789	1109.77	1127.86	1018.87	432.875	444.723	391.486	1.35969
Birc3	ENSMUSG00000032000	4028.32	4623.94	4717.46	1446.53	943.137	1316.1	1.85103
44083	ENSMUSG00000059248	4633.93	4292.27	3787.62	1736.43	1431.42	1576.76	1.42197
Cdca8	ENSMUSG00000028873	395.702	313.241	348.196	84.8001	71.9256	88.527	2.10703
Hp	ENSMUSG00000031722	62515.8	66595.2	59796.8	22332	24410.1	17497.9	1.55614
Rrbp1	ENSMUSG00000027422	9882.5	9978.12	9762.35	4270.57	4761.27	3934.53	1.19198
Zhx3	ENSMUSG00000035877	453.952	403.431	429.31	1196.08	1297.7	1061.34	-1.46629
2210406H18Rik	ENSMUSG00000109036	194.838	127.042	191.904	14.7907	10.1304	13.7709	3.72902
Slc31a2	ENSMUSG00000066152	1483.38	1555.54	1890.35	564.019	549.066	454.439	1.65297
Vgll3	ENSMUSG00000091243	703.023	1150.17	1007	211.014	203.62	227.219	2.15583
Tnfrsf8	ENSMUSG00000028602	137.592	148.377	175.087	10.8465	2.02607	8.8527	4.40089
Serpinb8	ENSMUSG00000026315	722.105	671.092	682.544	238.623	269.468	235.088	1.48208
Hephl1	ENSMUSG00000031936	3.01296	2.90936	1.97839	124.242	249.207	280.336	-6.37065
Stfa2l1	ENSMUSG00000059657	1471.33	813.65	1269.14	0	0	1.96727	10.8042
Fn1	ENSMUSG00000026193	56896.7	86536.9	43812.4	12821.6	12123	9933.71	2.42454
Sord	ENSMUSG00000027227	375.615	305.482	296.758	1017.6	1184.24	959.043	-1.6928
Fndc3b	ENSMUSG00000039286	5159.19	6132.92	5576.08	1783.76	2259.07	2136.45	1.44885
Tiparp	ENSMUSG00000034640	1961.43	2714.43	2821.18	732.633	711.151	785.923	1.74947
Twf1	ENSMUSG00000022451	2945.67	2567.99	2587.73	1060.99	1171.07	1165.61	1.25362
Fahd2a	ENSMUSG00000027371	59.2548	39.7612	45.5029	253.414	275.546	243.941	-2.42033
Tspan12	ENSMUSG00000029669	487.095	237.597	234.439	2088.45	2233.74	2044.97	-2.73122
Pde1b	ENSMUSG00000022489	1840.92	1336.36	1251.33	427.945	390.019	384.601	1.88063
Ctcfl	ENSMUSG00000070495	8.03455	1.93957	0	180.447	246.168	147.545	-5.8581
Cd93	ENSMUSG00000027435	7749.32	6928.15	5364.4	1787.7	2073.68	2174.81	1.73131
Vav3	ENSMUSG00000033721	914.935	1043.49	859.609	342.158	289.728	275.417	1.63503
Bub1	ENSMUSG00000027379	316.36	298.694	308.628	30.5675	56.73	59.018	2.65894
Nfia	ENSMUSG00000028565	308.326	355.911	400.623	1330.18	1023.17	1324.95	-1.78834
Bcl7a	ENSMUSG00000029438	93.4017	83.4016	123.649	497.954	395.084	474.111	-2.18639
Abracl	ENSMUSG00000078453	856.684	802.013	830.923	293.842	261.363	210.498	1.70113
Map7d1	ENSMUSG00000028849	4255.3	4097.34	3928.09	1892.23	1972.38	1739.06	1.13199
Cd101	ENSMUSG00000086564	215.929	273.48	304.672	37.4698	24.3129	44.2635	2.90299
Ucp2	ENSMUSG00000033685	12340.1	11976.9	10110.5	5005.18	4690.36	4717.51	1.25618
Cd209b	ENSMUSG00000065987	36.1555	39.7612	6.92436	2674.16	2220.57	2521.05	-6.48389
Themis	ENSMUSG00000049109	5.02159	21.3353	7.91355	319.479	181.333	242.957	-4.43396
Oxct1	ENSMUSG00000022186	1478.36	1435.28	1635.14	3413.7	4010.61	3584.36	-1.27508
Hpgd	ENSMUSG00000031613	66.285	116.374	152.336	670.512	739.516	782.972	-2.71014
Dmrt2	ENSMUSG00000048138	38.1641	37.8216	10.8811	295.814	473.088	478.046	-3.84324
Gng7	ENSMUSG00000048240	45.1943	32.9727	32.6434	271.163	241.103	200.661	-2.68678
Tbc1d10c	ENSMUSG00000040247	100.432	168.743	133.541	1272	658.473	907.894	-2.81677
Mapk7	ENSMUSG00000001034	807.472	776.798	895.22	313.563	306.95	276.401	1.46706
Mfsd7a	ENSMUSG00000029490	396.706	306.452	378.861	83.814	90.1602	88.527	2.04322
Mfap5	ENSMUSG00000030116	3159.59	3629.91	2369.12	754.326	921.863	831.17	1.86905
Itgb1	ENSMUSG00000025809	17606.7	18419.1	15695.5	7542.28	7928.02	8063.83	1.13601
Gm45819	ENSMUSG00000109904	17.0734	12.6072	13.8487	132.13	154.995	187.874	-3.44944
Susd3	ENSMUSG00000021384	477.051	403.431	412.494	123.256	87.1211	108.2	2.02017
Ppp1r14b	ENSMUSG00000056612	2269.76	1972.54	1903.21	705.024	736.477	548.867	1.6266
Prdx3	ENSMUSG00000024997	1011.35	977.544	872.469	2295.52	2896.27	2540.72	-1.43421
Pam	ENSMUSG00000026335	3496.03	3388.43	3108.05	1506.68	1526.65	1591.52	1.11142
Rrm2	ENSMUSG00000020649	791.403	637.149	662.76	196.223	132.708	186.89	2.01879
Pgf	ENSMUSG00000004791	1148.94	673.031	421.396	64.0931	82.0559	66.8871	3.39675
Il3ra	ENSMUSG00000068758	835.593	764.191	734.971	267.219	269.468	210.498	1.64393
Lifr	ENSMUSG00000054263	1130.86	1326.67	1249.35	2726.42	2816.24	2905.65	-1.18835
Adcy6	ENSMUSG00000022994	1359.85	1215.14	1119.77	3489.62	3827.25	3003.03	-1.48189
Crlf2	ENSMUSG00000033467	1171.04	1009.55	903.134	351.033	272.507	278.368	1.7734
Jup	ENSMUSG00000001552	702.019	526.594	394.688	2226.5	2415.08	2221.04	-2.07996
Pkp4	ENSMUSG00000026991	649.794	528.533	503.5	1619.09	2279.33	1984.97	-1.8067
Col18a1	ENSMUSG00000001435	8693.38	7013.49	6660.24	2101.27	2582.23	1799.07	1.78679
Fam71f2	ENSMUSG00000079652	116.501	293.845	315.553	1.97209	4.05214	8.8527	5.60674
Arap2	ENSMUSG00000037999	142.613	177.471	84.0815	1029.43	707.099	902.975	-2.70697
Arpc1b	ENSMUSG00000029622	13410.7	10866.4	10838.6	4672.88	4512.06	3948.3	1.41889
Abcc4	ENSMUSG00000032849	815.507	917.417	902.145	353.991	319.106	339.354	1.37993
Cd9	ENSMUSG00000030342	2187.41	4301	3341.5	638.959	596.678	703.298	2.34191
Dusp5	ENSMUSG00000034765	842.624	1668.03	863.566	148.893	70.9125	63.9362	3.57165
Bub1b	ENSMUSG00000040084	808.477	568.294	691.446	152.837	111.434	174.103	2.23743
Has1	ENSMUSG00000003665	180.777	302.573	122.66	6.90233	6.07822	8.8527	4.79359
Galnt17	ENSMUSG00000034040	255.097	290.936	296.758	70.0094	50.6518	51.1489	2.29394
Slc5a3	ENSMUSG00000089774	421.814	345.244	311.596	1211.85	1455.73	1103.64	-1.80591
Glipr2	ENSMUSG00000028480	1526.56	2212.08	2400.77	550.214	377.862	420.011	2.1871
Scpep1	ENSMUSG00000000278	3380.54	3522.26	2891.41	1357.79	1283.52	1158.72	1.36595
Epb41l3	ENSMUSG00000024044	745.205	1248.11	1411.58	230.735	172.216	173.119	2.56323
Il10rb	ENSMUSG00000022969	1833.89	1802.83	1815.17	737.563	562.235	702.314	1.44502
Amdhd2	ENSMUSG00000036820	926.986	883.475	956.55	337.228	346.458	270.499	1.53619
Cebpa	ENSMUSG00000034957	2199.46	1714.58	1283.97	7209.98	11633.7	8162.19	-2.37726
Abi1	ENSMUSG00000058835	4010.25	3835.5	3669.91	1717.69	1403.05	1640.7	1.27403
Dnah8	ENSMUSG00000033826	43.1857	68.8548	42.5353	356.949	265.415	360.01	-2.66671
Ebf3	ENSMUSG00000010476	283.218	266.691	342.261	964.354	1360.51	1032.82	-1.91205
Actb	ENSMUSG00000029580	58869.2	56295.1	53552	28967.1	26205.2	27404	1.03079
E2f1	ENSMUSG00000027490	621.673	517.866	497.564	173.544	157.021	146.561	1.77855
Acp6	ENSMUSG00000028093	199.859	213.353	140.465	671.498	833.729	728.872	-2.01234
2510009E07Rik	ENSMUSG00000043391	1589.84	1477.95	1358.16	610.363	626.056	572.475	1.29092
Pnrc1	ENSMUSG00000040128	3121.42	4440.65	4731.31	1177.34	1221.72	1224.62	1.76239
Fgf7	ENSMUSG00000027208	592.548	1156.95	1328.49	149.879	150.942	127.872	2.84414
Lrrc17	ENSMUSG00000039883	681.933	847.593	1086.13	196.223	225.907	199.678	2.07287
Tmod2	ENSMUSG00000032186	162.7	126.072	138.487	509.787	481.192	454.439	-1.7589
Nt5e	ENSMUSG00000032420	1155.97	2614.54	2278.11	301.731	241.103	323.615	2.80334
Rnd3	ENSMUSG00000017144	1400.02	1386.79	1534.24	553.173	523.74	626.574	1.34274
Fam117a	ENSMUSG00000038893	137.592	96.9786	89.0274	526.549	438.645	471.16	-2.15096
Cd4	ENSMUSG00000023274	100.432	192.018	109.8	1433.71	748.634	1048.55	-3.00519
Glis3	ENSMUSG00000052942	699.006	1159.86	974.356	213.972	150.942	202.628	2.31941
Pld3	ENSMUSG00000003363	3106.36	2974.33	2531.35	1202.98	1069.77	1033.8	1.381
Bcam	ENSMUSG00000002980	321.382	220.141	366.991	1238.48	1577.3	1213.8	-2.14928
Slc40a1	ENSMUSG00000025993	1453.25	1363.52	1013.92	352.019	251.233	339.354	2.02259
Gm37310	ENSMUSG00000103047	11.0475	5.81871	6.92436	170.586	119.538	129.84	-4.14572
Chic2	ENSMUSG00000029229	1121.82	1174.41	1015.9	461.47	441.684	434.766	1.30779
Sc5d	ENSMUSG00000032018	629.708	469.376	558.894	1740.37	2278.32	2785.65	-2.03718
Gpsm2	ENSMUSG00000027883	360.55	394.703	430.299	116.354	84.082	94.4288	2.00693
Mcm10	ENSMUSG00000026669	205.885	217.232	302.693	40.4279	33.4302	35.4108	2.73129
Echdc3	ENSMUSG00000039063	36.1555	34.9123	77.1571	377.656	515.635	391.486	-3.11576
Gm43181	ENSMUSG00000106609	711.058	640.059	775.528	0	0	0	11.9205
Ubash3b	ENSMUSG00000032020	949.081	934.873	918.961	275.107	173.229	269.516	1.96463
Prps1	ENSMUSG00000031432	420.81	287.057	264.115	1222.7	1795.1	1533.48	-2.2275
Tnc	ENSMUSG00000028364	8992.67	30968.2	26010.8	666.568	443.71	544.933	5.31674
Ppargc1a	ENSMUSG00000029167	9.03887	6.7885	14.8379	166.642	122.577	148.529	-3.83717
Trib2	ENSMUSG00000020601	302.3	261.842	235.428	751.368	759.777	794.776	-1.5283
Ldhb	ENSMUSG00000030246	191.825	237.597	161.239	690.233	943.137	785.923	-2.03375
Gclm	ENSMUSG00000028124	2560.01	2824.02	2400.77	753.34	938.071	1005.27	1.52952
Arl1	ENSMUSG00000060904	4285.43	4113.83	4352.45	1794.61	2072.67	2001.69	1.11954
Trit1	ENSMUSG00000028653	167.721	111.525	162.228	543.312	734.451	726.905	-2.18351
Enc1	ENSMUSG00000041773	3065.18	2448.71	2238.55	816.447	900.589	719.036	1.67015
Igha	ENSMUSG00000095079	39.1684	18.4259	41.5461	436.819	269.468	667.887	-3.7945
Arpc2	ENSMUSG00000006304	9210.61	8071.53	7327.95	3013.36	2561.97	3261.73	1.47756
Ginm1	ENSMUSG00000040006	1159.99	993.06	843.782	2750.09	3422.04	3576.49	-1.70181
Dazap2	ENSMUSG00000000346	6452.75	5908.9	5939.12	2976.88	2919.57	3105.33	1.02359
Stat3	ENSMUSG00000004040	6034.95	6553.81	6444.6	3158.31	2926.66	2750.24	1.10721
Ephb2	ENSMUSG00000028664	375.615	462.588	559.884	93.6745	112.447	108.2	2.15347
Pax5	ENSMUSG00000014030	22.095	37.8216	9.89194	1796.58	786.116	1337.74	-5.81048
Col6a1	ENSMUSG00000001119	19661.6	17200.1	17263.4	7686.24	8141.77	6741.82	1.26191
Chsy1	ENSMUSG00000032640	1602.89	2239.24	2470.02	612.335	540.961	602.967	1.8456
Ces1f	ENSMUSG00000031725	90.3887	47.5195	16.8163	3095.2	4291.22	3181.07	-6.09421
Eif4e3	ENSMUSG00000093661	589.535	582.841	554.938	1264.11	1459.78	1448.89	-1.27245
Sesn3	ENSMUSG00000032009	374.611	547.929	568.786	2319.18	1678.6	2024.32	-2.01353
Tnfrsf26	ENSMUSG00000045362	529.276	765.161	828.944	113.395	48.6257	102.298	3.00511
Pex16	ENSMUSG00000027222	305.313	179.41	214.655	959.424	1249.07	1005.27	-2.20057
Syn1	ENSMUSG00000037217	116.501	145.468	159.26	6.90233	12.1564	11.8036	3.7723
Cd99l2	ENSMUSG00000035776	492.116	547.929	532.186	1272	1614.78	1401.68	-1.44746
Slc30a7	ENSMUSG00000054414	1455.26	1496.38	1601.5	684.317	666.578	699.363	1.15102
Gpr137b-ps	ENSMUSG00000097715	1595.86	1677.73	1572.82	578.81	376.849	484.931	1.75002
Cpxm1	ENSMUSG00000027408	4015.27	8187.9	7717.69	1279.89	1180.19	922.648	2.55805
Smim10l1	ENSMUSG00000072704	853.671	853.411	793.333	1883.35	2391.78	2276.13	-1.38956
Kcna2	ENSMUSG00000040724	55.2375	75.6433	45.5029	385.545	292.767	311.812	-2.48798
Ecm1	ENSMUSG00000028108	7433.97	8184.02	7243.86	2834.89	2669.35	1979.07	1.61122
Plekhg4	ENSMUSG00000014782	127.548	142.558	164.206	0.986047	7.09125	9.83633	4.60085
Adra1a	ENSMUSG00000045875	33.1425	10.6676	18.7947	268.205	330.25	201.645	-3.67919
Rrm1	ENSMUSG00000030978	1607.91	1440.13	1446.2	604.447	532.857	640.345	1.33789
Apobec1	ENSMUSG00000040613	2403.34	1949.27	1860.67	642.903	429.527	599.033	1.89401
Crlf1	ENSMUSG00000007888	320.378	452.89	148.379	5.91628	14.1825	16.7218	4.6464
Selenbp1	ENSMUSG00000068874	724.114	423.796	400.623	2483.85	3029.99	2344	-2.34343
H2-Oa	ENSMUSG00000024334	9.03887	15.5166	7.91355	179.461	118.525	185.907	-3.89471
Iqgap1	ENSMUSG00000030536	12800	13774.8	12300.6	5367.06	4085.57	5176.86	1.40995
Cav2	ENSMUSG00000000058	2819.12	3011.18	2082.25	7720.75	8021.22	8926.47	-1.64044
Nudcd2	ENSMUSG00000020328	869.74	808.801	887.307	336.242	330.25	361.977	1.31876
Ms4a14	ENSMUSG00000099398	728.131	452.89	370.948	65.0791	82.0559	76.7234	2.79355
Ddhd2	ENSMUSG00000061313	678.92	633.27	554.938	1804.47	2612.62	1975.14	-1.77547
Ebf1	ENSMUSG00000057098	746.209	770.98	669.684	1625.01	1845.75	1767.59	-1.26016
Ppp4r1	ENSMUSG00000061950	1953.4	2028.79	2086.21	959.424	941.11	996.421	1.06675
Pex13	ENSMUSG00000020283	619.665	479.074	513.391	1448.5	1907.55	1782.34	-1.67249
Rhof	ENSMUSG00000029449	76.3282	128.012	77.1571	603.461	435.605	531.162	-2.47886
Olfml2b	ENSMUSG00000038463	1385.96	1779.56	1597.55	597.545	526.779	473.128	1.57619
Bdh2	ENSMUSG00000028167	185.799	219.172	218.612	28.5954	39.5084	21.6399	2.79892
Ndufs1	ENSMUSG00000025968	1170.03	1042.52	1072.29	2471.03	3066.46	2704.99	-1.32728
Tmie	ENSMUSG00000049555	8.03455	4.84893	6.92436	134.102	122.577	108.2	-4.20631
Leprot	ENSMUSG00000035212	2549.97	2439.01	2229.64	1036.34	996.827	850.843	1.32369
Cip2a	ENSMUSG00000033031	460.982	357.851	419.418	111.423	75.9777	97.3797	2.11947
Cdk20	ENSMUSG00000021483	569.449	443.192	444.148	91.7024	134.734	95.4124	2.17903
Tmem37	ENSMUSG00000050777	376.62	312.271	288.845	69.0233	63.8213	83.6088	2.17465
Arf2	ENSMUSG00000062421	1398.01	1413.95	1173.18	460.484	536.909	477.062	1.43462
Cd244a	ENSMUSG00000004709	374.611	384.035	540.1	93.6745	69.8995	95.4124	2.32549
Entpd1	ENSMUSG00000048120	2564.03	5343.52	4468.19	813.489	791.181	764.283	2.38523
Gdpd1	ENSMUSG00000061666	376.62	335.546	365.012	88.7443	93.1993	60.0016	2.15514
Sec61a1	ENSMUSG00000030082	4094.61	3779.25	3438.44	1691.07	1706.97	1582.67	1.18348
Nckap1l	ENSMUSG00000022488	7100.53	6959.18	6450.53	2367.5	1426.35	1901.36	1.84845
Capza1	ENSMUSG00000070372	3676.81	3794.77	3735.2	1678.25	1462.82	1776.44	1.18829
Asph	ENSMUSG00000028207	1502.46	1705.85	1752.85	4239.02	5077.34	3951.26	-1.41909
Plpp6	ENSMUSG00000040105	317.365	213.353	234.439	883.499	1180.19	967.895	-1.98659
Pstpip2	ENSMUSG00000025429	361.555	385.975	405.569	71.9815	72.9386	110.167	2.17585
Tifab	ENSMUSG00000049625	715.075	1082.28	955.561	262.289	198.555	207.547	2.04214
Penk	ENSMUSG00000045573	17.0734	35.8821	27.6974	273.135	271.494	181.972	-3.16888
Galns	ENSMUSG00000015027	749.222	749.644	677.598	277.079	255.285	289.188	1.40535
Sidt1	ENSMUSG00000022696	11.0475	25.2144	11.8703	341.172	157.021	279.352	-4.01088
Lrrfip2	ENSMUSG00000032497	1406.05	1630.21	1875.51	538.382	563.248	611.82	1.51935
Bche	ENSMUSG00000027792	90.3887	22.3051	27.6974	2775.72	3045.19	3373.86	-6.03417
Gjb5	ENSMUSG00000042357	119.514	153.226	122.66	8.87443	5.06518	1.96727	4.63595
Igdcc4	ENSMUSG00000032816	388.671	737.037	885.328	93.6745	58.7561	83.6088	3.09037
Kremen1	ENSMUSG00000020393	1509.49	1862.96	1589.63	616.28	652.395	540.998	1.45541
Atp8b1	ENSMUSG00000039529	788.39	1166.65	1002.05	285.954	279.598	292.139	1.78575
Zfp612	ENSMUSG00000044676	5.02159	6.7885	2.96758	101.563	180.32	148.529	-4.86139
Samsn1	ENSMUSG00000022876	1553.68	2069.52	2246.46	461.47	279.598	474.111	2.27187
Plcg1	ENSMUSG00000016933	1263.43	1175.38	1236.49	2544	2500.17	2435.48	-1.02517
Got1	ENSMUSG00000025190	735.161	832.076	614.289	200.168	140.812	200.661	2.00948
Poli	ENSMUSG00000038425	87.3757	81.462	73.2003	301.731	290.741	300.992	-1.88443
2610016A17Rik	ENSMUSG00000101089	6.02591	3.87914	1.97839	117.34	118.525	124.921	-4.92744
Tspan13	ENSMUSG00000020577	368.585	533.382	500.532	1411.03	1478.02	1496.11	-1.64433
Gm42870	ENSMUSG00000105128	2.00864	4.84893	1.97839	187.349	105.356	178.038	-5.72885
Ccdc85a	ENSMUSG00000032878	95.4103	51.3986	57.3732	392.447	601.743	416.077	-2.78907
Prss36	ENSMUSG00000070371	44.19	37.8216	41.5461	211.014	283.65	208.53	-2.50896
Gm43305	ENSMUSG00000105703	68.2937	89.2203	61.33	462.456	350.51	320.664	-2.3723
Nxn	ENSMUSG00000020844	977.202	1331.52	1507.53	260.317	199.568	330.501	2.27125
Bhlhb9	ENSMUSG00000072964	140.605	168.743	198.828	597.545	549.066	672.805	-1.83992
Ccl8	ENSMUSG00000009185	3304.21	3205.14	2143.58	869.694	713.177	745.594	1.89376
Tmem38b	ENSMUSG00000028420	972.181	1002.76	1263.2	356.949	381.915	368.863	1.54763
Arl8a	ENSMUSG00000026426	2013.66	1962.85	1755.82	823.35	826.637	715.101	1.27729
Cdo1	ENSMUSG00000033022	288.24	81.462	87.049	10871.2	13628.4	12735.1	-6.34933
Ceacam19	ENSMUSG00000049848	217.937	219.172	226.525	2.95814	0	0.983633	7.38338
Pycr1	ENSMUSG00000025140	189.816	268.631	439.202	24.6512	28.365	29.509	3.44343
Acsm5	ENSMUSG00000030972	0	0	0	539.368	730.399	529.195	-11.6884
Sh2d5	ENSMUSG00000045349	325.399	228.869	163.217	10.8465	12.1564	25.5745	3.88276
Dtx4	ENSMUSG00000039982	1983.53	1618.57	1656.9	540.354	418.384	311.812	2.04932
43892	ENSMUSG00000073481	918.952	774.859	676.608	2111.13	2628.83	2363.67	-1.58347
Bdkrb1	ENSMUSG00000041347	151.652	204.625	203.774	2.95814	1.01304	0.983633	6.81663
Fam13a	ENSMUSG00000037709	204.881	60.1267	52.4273	6793.87	6905.87	8809.42	-6.14826
Slc2a10	ENSMUSG00000027661	263.132	364.639	351.164	69.0233	75.9777	57.0507	2.27732
Ccr6	ENSMUSG00000040899	2.00864	15.5166	3.95677	288.912	147.903	257.712	-5.00627
Trabd2b	ENSMUSG00000070867	117.505	62.0663	24.7298	925.899	868.172	963.961	-3.75566
P2rx7	ENSMUSG00000029468	1068.6	886.384	984.248	391.461	337.341	328.534	1.47482
Npm1	ENSMUSG00000057113	6070.1	6088.31	5923.29	3179.02	2806.11	2906.64	1.02396
Vdr	ENSMUSG00000022479	133.574	247.295	228.504	18.7349	19.2477	20.6563	3.37762
Acvr1b	ENSMUSG00000000532	1959.43	1965.76	2361.21	863.778	701.021	731.823	1.45263
Mdm2	ENSMUSG00000020184	2576.08	2545.69	3100.13	982.103	866.146	1106.59	1.47629
Lamp2	ENSMUSG00000016534	10566.4	11846.9	11552.8	5176.75	5723.65	5488.67	1.05139
Plekho1	ENSMUSG00000015745	1577.78	1512.87	1393.77	672.484	648.343	597.065	1.22542
Fcrla	ENSMUSG00000038421	9.03887	37.8216	17.8055	432.875	241.103	360.01	-3.99553
mt-Co1	ENSMUSG00000064351	112674	109313	114349	271938	340202	413709	-1.60885
Oaf	ENSMUSG00000032014	1150.95	1503.17	1094.05	313.563	413.319	337.386	1.81664
Ccdc88c	ENSMUSG00000021182	470.021	437.373	466.899	1793.62	1225.77	1420.37	-1.69192
Plk1	ENSMUSG00000030867	379.633	251.174	365.012	59.1628	35.4563	58.0344	2.70416
Mgarp	ENSMUSG00000037161	143.618	125.102	116.725	0.986047	3.03911	5.9018	5.27723
Dzip1l	ENSMUSG00000037784	260.119	306.452	353.142	69.0233	73.9516	69.838	2.11193
Pbld1	ENSMUSG00000112129	2.00864	0	2.96758	162.698	201.594	171.152	-6.75973
Psap	ENSMUSG00000004207	78226.4	77500.4	66057.4	31837.5	34248.7	29369.3	1.21626
Zfp318	ENSMUSG00000015597	426.836	502.349	481.737	1691.07	1210.58	1624.96	-1.68175
Map3k8	ENSMUSG00000024235	1111.78	1096.83	1348.27	352.019	213.751	207.547	2.20128
Mapk8ip1	ENSMUSG00000027223	139.6	146.438	151.347	453.582	521.714	423.946	-1.67739
Cecr2	ENSMUSG00000071226	61.2635	63.0361	91.0058	306.661	392.045	333.452	-2.26107
Galk1	ENSMUSG00000020766	1057.55	858.26	700.349	237.637	236.037	183.939	1.99224
Antxr1	ENSMUSG00000033420	2897.46	6534.42	6209.17	947.592	774.973	745.594	2.66384
Rims4	ENSMUSG00000035226	5.02159	0	0	174.53	213.751	168.201	-6.81416
Slc13a4	ENSMUSG00000029843	8.03455	12.6072	8.90274	107.479	141.825	143.61	-3.7305
Slc44a1	ENSMUSG00000028412	3200.76	3251.69	3506.69	1505.69	1667.46	1543.32	1.07837
Tirap	ENSMUSG00000032041	587.527	664.303	694.414	246.512	225.907	221.318	1.48826
Pik3c2b	ENSMUSG00000026447	125.54	99.8879	145.411	633.042	438.645	568.54	-2.14558
Slfn9	ENSMUSG00000069793	647.786	668.182	570.765	234.679	190.451	201.645	1.58965
Mmp12	ENSMUSG00000049723	3980.12	9114.05	1595.57	43.3861	35.4563	49.1817	6.8421
Pbk	ENSMUSG00000022033	317.365	195.897	194.871	33.5256	27.352	27.5417	3.00092
Atp5b	ENSMUSG00000025393	10852.7	9883.09	9437.9	23487.7	30493.4	24570.2	-1.38034
Rab3il1	ENSMUSG00000024663	1964.45	1372.25	1640.08	569.935	477.14	507.555	1.67847
Kif14	ENSMUSG00000041498	227.98	192.987	211.687	44.3721	26.3389	33.4435	2.60114
Lax1	ENSMUSG00000051998	40.1728	76.6131	46.4921	644.875	316.067	492.8	-3.15326
Gpr160	ENSMUSG00000037661	116.501	96.9786	67.2652	392.447	492.336	453.455	-2.25327
Pex11a	ENSMUSG00000030545	199.859	123.163	91.0058	787.852	1188.29	843.957	-2.76838
Ldah	ENSMUSG00000037669	667.872	641.028	640.997	1412.02	1563.11	1392.82	-1.16354
Fam120c	ENSMUSG00000025262	89.3844	91.1598	71.2219	345.117	340.38	295.09	-1.96136
Tbk1	ENSMUSG00000020115	1942.35	1985.15	2080.27	994.922	903.628	933.468	1.08495
Dnajc28	ENSMUSG00000039763	43.1857	58.1871	72.2111	289.898	325.185	267.548	-2.34537
H2-Eb2	ENSMUSG00000067341	16.0691	31.0331	28.6866	337.228	174.242	275.417	-3.37455
Fgf10	ENSMUSG00000021732	119.514	51.3986	31.6542	657.694	993.788	935.435	-3.67579
Praf2	ENSMUSG00000031149	306.317	375.307	381.829	83.814	95.2254	100.331	1.92875
Lgi2	ENSMUSG00000039252	1481.37	2952.03	3367.22	461.47	380.902	300.008	2.77158
Sspo	ENSMUSG00000029797	23.0993	23.2749	24.7298	146.921	176.268	152.463	-2.74166
Rgs7	ENSMUSG00000026527	1.00432	0	3.95677	161.712	187.412	166.234	-6.70492
Mill2	ENSMUSG00000040987	74.3196	80.4922	85.0707	317.507	345.445	274.434	-1.96592
Ebi3	ENSMUSG00000003206	332.43	257.963	379.85	73.9536	62.8082	67.8707	2.24478
Tbx1	ENSMUSG00000009097	11.0475	5.81871	6.92436	137.061	161.073	103.282	-4.07992
Rasgrf2	ENSMUSG00000021708	91.393	46.5497	40.5569	407.238	418.384	576.409	-2.97489
Tpm3-rs7	ENSMUSG00000058126	1004.32	997.909	874.447	363.852	304.924	376.732	1.45992
Cmas	ENSMUSG00000030282	1176.06	1158.89	1150.43	527.535	518.674	554.769	1.12228
Col8a1	ENSMUSG00000068196	843.628	1758.22	765.636	148.893	145.877	156.398	2.89999
Col7a1	ENSMUSG00000025650	240.032	802.983	975.345	30.5675	48.6257	27.5417	4.24207
Ifi203	ENSMUSG00000039997	742.192	1110.4	875.436	3716.41	2714.94	3324.68	-1.83832
Phkb	ENSMUSG00000036879	447.926	411.189	546.035	1245.38	1295.67	1412.5	-1.49254
Plat	ENSMUSG00000031538	1390.98	1934.72	1207.81	426.959	385.967	340.337	1.97499
Cotl1	ENSMUSG00000031827	5851.16	5071.98	4813.42	2058.87	1501.32	1469.55	1.64552
Espl1	ENSMUSG00000058290	547.354	540.171	483.716	138.047	105.356	165.25	1.94223
Vps4b	ENSMUSG00000009907	2918.55	3206.11	3204	1564.86	1479.03	1499.06	1.03805
Lrp3	ENSMUSG00000001802	288.24	286.087	277.963	1097.47	1065.71	755.43	-1.77581
Card10	ENSMUSG00000033170	353.52	322.939	299.726	936.745	1069.77	831.17	-1.53949
5031434O11Rik	ENSMUSG00000097885	20.0864	14.5468	17.8055	139.033	173.229	133.774	-3.08968
Zfp970	ENSMUSG00000078866	243.045	128.981	175.087	771.089	843.859	922.648	-2.21425
Cd200r1	ENSMUSG00000022667	821.533	655.575	466.899	145.935	135.747	123.938	2.26078
Dhx38	ENSMUSG00000037993	1935.32	1840.65	1953.66	862.792	853.989	718.052	1.23468
4930402H24Rik	ENSMUSG00000027309	1147.94	999.849	896.209	2460.19	3093.81	2894.83	-1.47282
Clybl	ENSMUSG00000025545	315.356	217.232	224.547	853.917	1219.7	993.47	-2.01853
Gphn	ENSMUSG00000047454	297.278	270.57	227.515	726.717	811.442	753.463	-1.52675
Ifitm6	ENSMUSG00000059108	260.119	277.359	446.126	44.3721	50.6518	55.0835	2.7121
Ywhab	ENSMUSG00000018326	5199.36	4879.96	4266.39	10169.1	11107.9	10948.8	-1.1676
Gch1	ENSMUSG00000037580	474.039	579.932	456.018	133.116	111.434	155.414	1.91618
Akt1	ENSMUSG00000001729	5709.55	5423.04	4977.62	2427.65	2667.32	2404.98	1.10305
Gas1	ENSMUSG00000052957	1551.67	2124.8	2294.93	476.261	643.278	503.62	1.87947
Tmem8b	ENSMUSG00000078716	53.2289	48.4893	58.3624	225.805	245.155	220.334	-2.11074
Kank3	ENSMUSG00000042099	590.54	373.367	403.591	1560.91	2118.26	1806.93	-2.00447
Rell1	ENSMUSG00000047881	1063.57	1058.04	930.831	438.791	394.071	385.584	1.32487
Kitl	ENSMUSG00000019966	900.874	741.886	716.176	1915.89	2362.4	2185.63	-1.45436
Cd19	ENSMUSG00000030724	26.1123	59.1569	16.8163	2276.78	1075.84	1683.98	-5.62366
Cerk	ENSMUSG00000035891	2828.16	2549.57	2373.08	1107.33	855.002	906.91	1.43357
Itm2c	ENSMUSG00000026223	5362.06	5218.42	4497.86	2047.03	1984.54	1577.75	1.42661
Fam167b	ENSMUSG00000050493	192.829	214.323	179.044	33.5256	18.2346	33.4435	2.78028
Atp2b4	ENSMUSG00000026463	1014.36	1634.09	942.702	4927.28	4532.32	5320.47	-2.04103
Tpi1	ENSMUSG00000023456	12032.7	11254.4	11251.1	4275.5	5420.76	4248.31	1.30852
Slc35f6	ENSMUSG00000029175	1409.06	1476.01	1133.62	397.377	500.44	447.553	1.57891
Dok1	ENSMUSG00000068335	983.228	809.771	841.804	283.982	191.464	175.087	2.01777
Csrnp1	ENSMUSG00000032515	971.176	1989.03	1544.13	320.465	218.816	226.236	2.55676
Ube2c	ENSMUSG00000001403	447.926	379.186	420.407	94.6606	63.8213	112.134	2.2036
Sepsecs	ENSMUSG00000029173	367.581	349.123	318.52	806.587	885.393	865.597	-1.30486
Col24a1	ENSMUSG00000028197	373.607	1027	1194.95	6.90233	12.1564	2.9509	6.88461
Shtn1	ENSMUSG00000041362	1252.39	1092.95	1164.28	379.628	251.233	377.715	1.79857
Mapk13	ENSMUSG00000004864	119.514	129.951	114.746	5.91628	0	4.91817	5.06035
Cln5	ENSMUSG00000022125	1730.44	1781.5	1827.04	753.34	862.094	836.088	1.12298
Gimap1	ENSMUSG00000090019	137.592	170.682	163.217	848.987	530.831	629.525	-2.09125
Cd96	ENSMUSG00000022657	6.02591	20.3655	7.91355	203.126	136.76	215.416	-4.01146
Pank1	ENSMUSG00000033610	38.1641	48.4893	37.5894	194.251	249.207	209.514	-2.39267
C030006K11Rik	ENSMUSG00000116138	155.669	130.921	130.574	520.633	769.907	506.571	-2.10706
Rbbp8	ENSMUSG00000041238	655.82	655.575	632.095	229.749	218.816	268.532	1.43812
C130050O18Rik	ENSMUSG00000044092	120.518	184.259	140.465	13.8047	10.1304	16.7218	3.45139
Shpk	ENSMUSG00000005951	68.2937	74.6735	48.4705	309.619	358.615	268.532	-2.29027
Idh3g	ENSMUSG00000002010	1108.77	936.813	913.026	2312.28	2951.99	2710.89	-1.43065
Zfp710	ENSMUSG00000048897	1142.91	1199.62	1248.36	517.675	398.123	423.946	1.42223
Mrpl52	ENSMUSG00000010406	1286.53	1141.44	1138.56	373.712	469.036	331.484	1.60309
Phka2	ENSMUSG00000031295	623.682	465.497	520.316	1377.51	1651.25	1605.29	-1.52587
Galm	ENSMUSG00000035473	198.855	235.658	166.185	632.056	731.412	627.558	-1.72838
Tma16	ENSMUSG00000025591	472.03	558.597	553.948	185.377	150.942	175.087	1.6313
Kcnq4	ENSMUSG00000028631	104.449	88.2505	51.4381	412.168	426.488	433.782	-2.38213
Cog4	ENSMUSG00000031753	725.118	718.611	712.219	1521.47	1880.19	1743.98	-1.25498
Serping1	ENSMUSG00000023224	13937.9	20639	18587.9	6375.78	5596.01	5803.44	1.58061
Dolk	ENSMUSG00000075419	330.421	326.818	261.147	946.606	1375.7	1010.19	-1.85932
P4ha2	ENSMUSG00000018906	1687.26	1843.56	2080.27	499.926	658.473	412.142	1.83728
Gba	ENSMUSG00000028048	1902.18	1776.65	1916.07	931.815	888.433	894.123	1.04343
Ms4a6c	ENSMUSG00000079419	1623.98	1478.92	1826.05	579.796	383.941	510.506	1.74105
Ndufa10	ENSMUSG00000026260	1073.62	964.937	903.134	2385.25	3314.65	2786.63	-1.52853
Six4	ENSMUSG00000034460	97.4189	162.924	208.72	1.97209	8.10429	4.91817	4.97293
Fh1	ENSMUSG00000026526	907.904	816.56	689.468	1987.87	2404.95	2214.16	-1.45263
Wdr1	ENSMUSG00000005103	6317.17	5794.47	5555.31	2952.23	2850.68	2976.47	1.00883
Polr3d	ENSMUSG00000000776	562.419	600.297	670.673	206.084	234.011	215.416	1.48408
Chp1	ENSMUSG00000014077	3365.47	3315.7	2703.47	7451.56	9781.88	8541.87	-1.4576
Nrip1	ENSMUSG00000048490	922.969	882.505	768.603	2213.68	3246.78	2602.69	-1.64726
Stt3a	ENSMUSG00000032116	4274.38	4345.61	3972.6	1899.13	2075.71	2128.58	1.0449
Pdhx	ENSMUSG00000010914	323.391	265.721	283.899	803.629	1194.37	1027.9	-1.7934
Sult1e1	ENSMUSG00000029272	0	2.90936	0.989194	222.847	165.125	209.514	-7.24215
Krtcap2	ENSMUSG00000042747	873.757	859.23	907.091	370.754	403.188	371.813	1.20442
D1Ertd622e	ENSMUSG00000044768	995.28	1020.21	921.928	442.735	405.214	418.044	1.21421
Slc38a4	ENSMUSG00000022464	338.455	326.818	490.64	83.814	86.1081	66.8871	2.28756
Adgrg2	ENSMUSG00000031298	122.527	103.767	78.1463	386.531	546.026	452.471	-2.18584
Nfkb2	ENSMUSG00000025225	3475.95	3728.83	3915.23	1490.9	999.867	1099.7	1.63084
Txndc5	ENSMUSG00000038991	5104.95	5660.64	5466.28	2614.01	2750.39	2410.89	1.06191
Il17ra	ENSMUSG00000002897	2645.38	2679.52	2772.71	1036.34	659.486	856.745	1.6654
Trim67	ENSMUSG00000036913	1.00432	0	2.96758	180.447	215.777	180.989	-7.19039
Sertad1	ENSMUSG00000008384	574.47	609.995	509.435	212	194.503	193.776	1.49663
Slc46a3	ENSMUSG00000029650	157.678	88.2505	96.941	550.214	539.948	502.637	-2.2168
A4galt	ENSMUSG00000047878	768.304	898.991	732.003	228.763	300.872	251.81	1.61883
Gtse1	ENSMUSG00000022385	214.924	201.715	185.968	42.4	25.3259	37.3781	2.5177
Prox1	ENSMUSG00000010175	21.0907	4.84893	21.7623	230.735	174.242	220.334	-3.71655
Suclg2	ENSMUSG00000061838	581.501	440.283	452.061	1353.84	1659.35	1387.91	-1.57844
Cd226	ENSMUSG00000034028	22.095	22.3051	32.6434	246.512	156.008	190.825	-2.94548
Htr2b	ENSMUSG00000026228	146.631	101.827	117.714	3.94419	10.1304	5.9018	4.20063
Bola2	ENSMUSG00000047721	729.136	621.633	637.041	243.554	261.363	245.908	1.40463
Eaf1	ENSMUSG00000021890	2375.21	2593.21	2047.63	943.647	1010	926.583	1.28456
Col6a6	ENSMUSG00000043719	38.1641	42.6706	39.5677	322.438	221.855	199.678	-2.62713
Palm	ENSMUSG00000035863	643.768	617.753	600.441	1497.81	1832.58	1442.99	-1.35813
Sult1a1	ENSMUSG00000030711	240.032	78.5526	88.0382	3496.52	4255.76	3951.26	-4.84747
Hacd4	ENSMUSG00000028497	1128.85	942.632	781.463	317.507	271.494	284.27	1.70777
Rad9b	ENSMUSG00000038569	21.0907	33.9425	23.7406	153.823	193.49	181.972	-2.74607
Ccdc8	ENSMUSG00000041117	373.607	383.065	481.737	108.465	107.382	73.7725	2.09671
Ackr3	ENSMUSG00000044337	2255.7	2665.94	1957.61	790.81	881.341	714.118	1.52763
Igsf10	ENSMUSG00000036334	791.403	1362.55	1799.34	209.042	204.633	249.843	2.5748
Coasy	ENSMUSG00000001755	436.879	310.331	330.391	1134.94	1517.53	1159.7	-1.82299
Ckap2	ENSMUSG00000037725	392.689	274.449	298.736	39.4419	32.4172	66.8871	2.79793
Pcsk4	ENSMUSG00000020131	34.1468	18.4259	6.92436	243.554	357.602	249.843	-3.8402
Smarcc2	ENSMUSG00000025369	2391.28	2288.69	2268.22	4573.29	5055.05	4462.74	-1.02006
Eif4a-ps4	ENSMUSG00000101188	2125.14	2085.04	1914.09	953.508	859.055	976.748	1.13452
Dhrs7b	ENSMUSG00000042569	343.477	255.054	228.504	1102.4	1740.4	1082.98	-2.24708
Gadd45g	ENSMUSG00000021453	1144.92	1294.66	1663.82	254.4	397.11	234.105	2.21247
Tox	ENSMUSG00000041272	5.02159	8.72807	7.91355	128.186	93.1993	145.578	-4.07983
Fhl2	ENSMUSG00000008136	191.825	262.812	275.985	38.4559	45.5866	24.5908	2.75123
Igsf3	ENSMUSG00000042035	307.322	571.204	468.878	80.8559	70.9125	46.2308	2.76709
Ttc39b	ENSMUSG00000038172	1789.7	2326.52	1914.09	638.959	626.056	794.776	1.5497
2310061I04Rik	ENSMUSG00000050705	153.661	136.74	146.401	397.377	443.71	462.308	-1.57749
Il10ra	ENSMUSG00000032089	1964.45	2412.83	2333.51	890.401	668.604	645.263	1.60615
Bend6	ENSMUSG00000042182	102.441	119.284	145.411	11.8326	8.10429	8.8527	3.67156
Clpb	ENSMUSG00000001829	386.663	289.966	277.963	1011.68	1028.23	901.992	-1.62409
Pilrb1	ENSMUSG00000066684	217.937	254.084	381.829	46.3442	39.5084	47.2144	2.68139
Vegfc	ENSMUSG00000031520	276.188	297.724	356.11	87.7582	71.9256	74.7561	1.98776
Spata13	ENSMUSG00000021990	2574.07	3065.49	3346.44	993.936	592.626	809.53	1.90687
Top2a	ENSMUSG00000020914	2284.83	1883.32	1858.69	613.322	376.849	597.065	1.92463
Flad1	ENSMUSG00000042642	277.192	244.386	274.996	696.149	746.608	642.313	-1.38835
Dusp16	ENSMUSG00000030203	1570.75	2543.75	2741.06	468.373	622.004	492.8	2.11461
Midn	ENSMUSG00000035621	2100.03	2464.23	2178.2	1039.29	941.11	880.352	1.23692
Gdnf	ENSMUSG00000022144	118.51	112.495	110.79	1.97209	3.03911	2.9509	5.4253
Rbm3	ENSMUSG00000031167	5395.2	4548.29	4198.14	1885.32	1467.89	1790.21	1.45907
Cyp2e1	ENSMUSG00000025479	171.739	9.69786	125.628	52199.4	69482.1	49375.4	-9.1219
Ror2	ENSMUSG00000021464	241.037	344.274	389.742	62.121	43.5605	30.4926	2.84012
Tgfb1	ENSMUSG00000002603	3439.79	3610.51	2860.75	1439.63	1221.72	1269.87	1.33403
AI480526	ENSMUSG00000090086	85.3671	82.4318	91.0058	314.549	391.032	292.139	-1.94662
Sqstm1	ENSMUSG00000015837	8982.63	9757.01	9074.86	4581.18	4940.58	4372.25	1.00141
Arf1	ENSMUSG00000048076	8975.6	8745.53	8246.91	3884.04	4504.97	3871.58	1.08274
Gm48065	ENSMUSG00000111116	106.458	133.83	133.541	0.986047	3.03911	2.9509	5.74726
Cd3g	ENSMUSG00000002033	22.095	72.7339	54.4056	572.894	370.771	488.866	-3.26127
Pnpla8	ENSMUSG00000036257	1592.85	1518.68	1426.42	2980.82	3416.97	3334.52	-1.10074
S100a11	ENSMUSG00000027907	5302.8	5535.54	5734.36	2041.12	2481.94	2577.12	1.2229
Guca1a	ENSMUSG00000023982	124.536	146.438	134.53	20.707	15.1955	16.7218	2.94514
Lmcd1	ENSMUSG00000057604	580.496	513.017	456.018	166.642	180.32	158.365	1.61669
Dnm3os	ENSMUSG00000078190	494.125	627.451	537.132	101.563	167.151	107.216	2.14249
Zeb2	ENSMUSG00000026872	8046.6	8378.95	7638.55	4240.99	3748.23	3753.54	1.0351
Ier3ip1	ENSMUSG00000090000	762.278	782.617	794.322	310.605	348.484	337.386	1.23128
Gnai2	ENSMUSG00000032562	15187.3	13289.9	12333.3	6458.61	5921.2	6032.62	1.14825
Myrip	ENSMUSG00000041794	20.0864	14.5468	0.989194	241.582	243.129	214.432	-4.29596
Ndrg3	ENSMUSG00000027634	601.587	522.714	529.219	1270.03	1478.02	1278.72	-1.28415
Acsl4	ENSMUSG00000031278	2433.46	2346.88	1851.77	726.717	819.546	871.499	1.4558
Plcb4	ENSMUSG00000039943	567.44	533.382	447.116	1319.33	1498.28	1774.47	-1.56885
AI506816	ENSMUSG00000105987	2756.86	2462.29	2331.53	1195.09	1136.63	1147.9	1.11762
Ifi214	ENSMUSG00000070501	7.03023	6.7885	3.95677	177.489	86.1081	151.48	-4.54578
Mtfp1	ENSMUSG00000004748	17.0734	23.2749	20.7731	126.214	160.06	158.365	-2.86138
2010003K11Rik	ENSMUSG00000042041	3.01296	0	0	212.986	438.645	276.401	-8.28918
Grn	ENSMUSG00000034708	16791.2	14086.1	12305.6	5798.95	5802.67	5278.18	1.35516
Pitpnm3	ENSMUSG00000040543	5.02159	1.93957	11.8703	117.34	138.786	120.987	-4.32714
Rpn1	ENSMUSG00000030062	4423.02	4296.15	4160.55	1893.21	2155.74	1745.95	1.15231
Ywhah	ENSMUSG00000018965	5133.07	4984.7	4243.64	2225.51	2209.43	2144.32	1.1262
Vav1	ENSMUSG00000034116	2948.68	2567.99	3168.39	990.978	574.391	759.365	1.90132
Slc43a1	ENSMUSG00000027075	277.192	307.422	366.991	1017.6	1305.8	920.681	-1.7692
Synpo2	ENSMUSG00000050315	513.207	369.488	506.467	1731.5	1289.59	1729.23	-1.77408
Lman2l	ENSMUSG00000001143	368.585	421.857	348.196	1072.82	1314.92	980.682	-1.5645
Slc39a13	ENSMUSG00000002105	1277.49	1459.53	1699.43	521.619	589.587	522.309	1.44158
Ephb3	ENSMUSG00000005958	256.101	395.673	527.24	56.2047	66.8604	58.0344	2.70319
Mcoln2	ENSMUSG00000011008	798.434	721.521	767.614	261.303	154.995	191.809	1.91093
Fam129c	ENSMUSG00000043243	21.0907	24.2446	24.7298	183.405	130.682	168.201	-2.78291
Snx1	ENSMUSG00000032382	2532.89	2141.29	2251.4	1085.64	1041.4	1060.36	1.11948
Thrb	ENSMUSG00000021779	72.311	66.9152	70.2327	433.861	1348.35	545.917	-3.47438
Dpep1	ENSMUSG00000019278	618.66	711.823	873.458	2098.31	2422.17	1978.09	-1.55994
Elfn1	ENSMUSG00000048988	231.998	244.386	93.9734	0.986047	8.10429	1.96727	5.69954
2310022A10Rik	ENSMUSG00000049643	637.742	555.687	580.657	229.749	232.998	229.187	1.35827
Gm17491	ENSMUSG00000097042	93.4017	82.4318	94.9626	295.814	291.754	319.681	-1.74477
Fam49b	ENSMUSG00000022378	3754.14	3132.41	3066.5	1255.24	907.68	1217.74	1.5577
Fxyd1	ENSMUSG00000036570	239.028	264.751	265.104	998.866	1540.83	850.843	-2.14048
Zfand5	ENSMUSG00000024750	3507.08	3340.91	2998.25	1333.14	1500.31	1547.26	1.16842
Gm45470	ENSMUSG00000109674	1.00432	0	0.989194	450.624	484.231	564.606	-9.56808
Sh3gl1	ENSMUSG00000003200	2109.07	2051.1	2135.67	984.075	935.032	784.939	1.21932
Lrp1	ENSMUSG00000040249	40919	48885	36977	15789.6	16486.1	12489.2	1.5019
Svbp	ENSMUSG00000028643	582.505	501.379	457.997	175.516	171.203	173.119	1.56839
Fibin	ENSMUSG00000074971	458.974	796.194	1055.47	133.116	122.577	99.347	2.70239
Actn1	ENSMUSG00000015143	3275.08	3984.85	3768.83	1603.31	1336.19	1587.58	1.28457
Gm5627	ENSMUSG00000093812	8.03455	9.69786	0	178.475	127.643	129.84	-4.61759
Bach2	ENSMUSG00000040270	79.3412	127.042	128.595	788.838	449.788	622.64	-2.47372
Morf4l1	ENSMUSG00000062270	3284.12	3144.05	3384.03	1531.33	1694.81	1678.08	1.00057
Chrdl1	ENSMUSG00000031283	479.06	513.017	203.774	2159.44	3380.5	2907.62	-2.82044
Nfib	ENSMUSG00000008575	940.042	809.771	893.242	2318.2	2003.79	1935.79	-1.24356
Txnrd3	ENSMUSG00000000811	135.583	96.9786	90.0166	375.684	465.997	490.833	-2.04706
Cln3	ENSMUSG00000030720	846.641	1016.34	1070.31	392.447	352.537	366.895	1.39951
Tram2	ENSMUSG00000041779	808.477	849.532	918.961	328.354	343.419	379.682	1.29325
Txn1	ENSMUSG00000028367	4566.64	4781.04	4308.93	1540.21	1929.83	1305.28	1.51603
Tek	ENSMUSG00000006386	557.397	505.258	545.046	1245.38	1186.27	1123.31	-1.14496
Mfsd8	ENSMUSG00000025759	286.231	219.172	223.558	670.512	688.864	752.48	-1.53505
Aph1c	ENSMUSG00000053040	214.924	261.842	238.396	52.2605	60.7822	60.9853	2.03941
Crls1	ENSMUSG00000027357	316.36	324.878	283.899	784.894	1140.68	1014.13	-1.66779
Mcrip2	ENSMUSG00000025732	105.453	76.6131	51.4381	521.619	773.96	403.29	-2.86337
Suox	ENSMUSG00000049858	89.3844	135.77	129.584	428.931	527.792	433.782	-1.96991
Gsdmd	ENSMUSG00000022575	1585.82	1697.12	1796.38	739.536	544	616.738	1.41828
Cadps2	ENSMUSG00000017978	37.1598	30.0634	36.6002	158.754	229.959	213.448	-2.53657
Gpld1	ENSMUSG00000021340	15.0648	7.75829	11.8703	142.977	159.047	103.282	-3.54911
Nus1	ENSMUSG00000023068	4657.03	3974.18	3235.65	1272	1452.69	1455.78	1.5052
Rogdi	ENSMUSG00000022540	187.808	191.048	164.206	568.949	487.27	647.231	-1.64938
Adk	ENSMUSG00000039197	498.142	433.494	437.224	1043.24	1327.08	1276.76	-1.41385
Pcolce	ENSMUSG00000029718	6146.43	7700.1	9228.19	2284.67	2725.07	1997.76	1.71939
Synrg	ENSMUSG00000034940	618.66	577.022	542.078	1341.02	1259.2	1235.44	-1.14234
Man2a2	ENSMUSG00000038886	1795.72	1708.76	2028.84	4113.79	4611.34	3910.93	-1.19132
Clec11a	ENSMUSG00000004473	404.741	496.53	549.992	118.326	121.564	71.8052	2.21971
Pdp2	ENSMUSG00000048371	182.786	164.864	144.422	567.963	736.477	503.62	-1.87747
Hsd17b4	ENSMUSG00000024507	1607.91	1213.2	1381.9	3573.44	4606.27	3702.4	-1.49935
Tmem132a	ENSMUSG00000024736	343.477	491.681	429.31	112.409	122.577	105.249	1.89446
Cidea	ENSMUSG00000024526	0	0	0.989194	529.507	1455.73	646.247	-11.2754
Mogat1	ENSMUSG00000012187	1.00432	1.93957	0	211.014	265.415	235.088	-7.90802
Kpna2	ENSMUSG00000018362	1748.52	1371.28	1452.14	513.731	424.462	585.262	1.58519
Hdhd5	ENSMUSG00000058979	171.739	152.256	167.174	533.452	530.831	428.864	-1.60422
Vim	ENSMUSG00000026728	50311.4	43074	34954.1	16262.9	16218.7	16341.1	1.39434
Icam1	ENSMUSG00000037405	2429.45	3266.24	2751.94	1030.42	736.477	685.592	1.78428
Fam124a	ENSMUSG00000035184	87.3757	64.0059	40.5569	326.382	380.902	348.206	-2.45983
Syde2	ENSMUSG00000036863	121.523	107.646	79.1355	366.81	547.039	472.144	-2.16855
Gm44175	ENSMUSG00000108132	2.00864	0.969786	4.94597	200.168	95.2254	133.774	-5.76281
Aqp11	ENSMUSG00000042797	13.0561	15.5166	17.8055	128.186	150.942	113.118	-3.07926
Rab3d	ENSMUSG00000019066	759.265	656.545	627.149	1626.98	2112.18	1752.83	-1.4267
Amer2	ENSMUSG00000021986	210.907	236.628	549.992	0.986047	2.02607	0	8.38441
Prelp	ENSMUSG00000041577	1029.43	1972.54	1676.68	5835.43	6654.63	6519.52	-2.02247
Bicc1	ENSMUSG00000014329	1433.16	1863.93	1740.98	609.377	696.969	645.263	1.36837
Ndrg4	ENSMUSG00000036564	485.086	489.742	499.543	121.284	165.125	98.3633	1.9389
Gpr84	ENSMUSG00000063234	316.36	338.455	377.872	0	0	0	10.8784
Ptprs	ENSMUSG00000013236	1742.49	2193.66	2162.38	847.015	862.094	792.808	1.28553
4930412C18Rik	ENSMUSG00000085558	19.0821	10.6676	12.8595	126.214	154.995	117.052	-3.22698
Ly6i	ENSMUSG00000022586	149.644	659.454	480.748	27.6093	20.2607	23.6072	4.17327
Atp6v1c1	ENSMUSG00000022295	2002.61	1889.14	1933.87	853.917	916.798	991.502	1.07655
Rab1a	ENSMUSG00000020149	5934.52	5609.24	5373.3	2602.18	2917.54	2893.85	1.0077
Clmp	ENSMUSG00000032024	1624.99	2676.61	2197.99	680.373	616.939	588.213	1.78544
Cisd1	ENSMUSG00000037710	320.378	267.661	261.147	822.364	1172.08	858.712	-1.74846
Gm20257	ENSMUSG00000102059	32.1382	29.0936	55.3948	316.521	289.728	206.563	-2.80131
Kdr	ENSMUSG00000062960	1606.91	1478.92	1277.05	3343.69	4370.24	3832.24	-1.40406
Cpd	ENSMUSG00000020841	7750.33	7384.92	6392.17	3013.36	3350.11	3373.86	1.14458
Acsbg1	ENSMUSG00000032281	248.067	334.576	237.406	66.0652	48.6257	55.0835	2.27175
Eif4a2	ENSMUSG00000022884	3561.31	3644.45	4140.76	7625.1	7456.96	7901.53	-1.01836
Adam10	ENSMUSG00000054693	4136.79	4548.29	3817.3	2015.48	1918.69	2026.28	1.06871
Gm45716	ENSMUSG00000110344	86.3714	41.7008	39.5677	335.256	370.771	373.781	-2.68892
Mndal	ENSMUSG00000090272	558.401	816.56	727.057	2564.71	1899.44	2424.66	-1.71235
Atp6v0b	ENSMUSG00000033379	3156.57	3064.52	3330.61	1365.68	1521.58	1179.38	1.23201
Fgf1	ENSMUSG00000036585	54.2332	51.3986	28.6866	226.791	295.807	362.961	-2.72099
Ffar1	ENSMUSG00000044453	4.01728	4.84893	0	231.721	86.1081	186.89	-5.82877
Gimap5	ENSMUSG00000043505	102.441	91.1598	90.0166	432.875	317.08	328.534	-1.92741
2010007H06Rik	ENSMUSG00000044694	6.02591	22.3051	5.93516	163.684	167.151	175.087	-3.87782
Snx20	ENSMUSG00000031662	1157.98	1782.47	1511.49	447.666	291.754	274.434	2.13453
Sema4d	ENSMUSG00000021451	3379.53	6744.86	6495.05	1236.5	766.868	1060.36	2.43947
Azin2	ENSMUSG00000028789	595.561	657.515	841.804	228.763	212.738	184.923	1.74175
Mboat7	ENSMUSG00000035596	1317.67	1308.24	1312.66	662.624	662.526	643.296	1.00063
Tyms	ENSMUSG00000025747	410.766	338.455	381.829	129.172	117.512	112.134	1.65609
Nuf2	ENSMUSG00000026683	387.667	236.628	340.283	53.2466	36.4693	65.9034	2.63048
Src	ENSMUSG00000027646	1025.41	1437.22	1161.31	402.307	259.337	277.385	1.9482
Sod1	ENSMUSG00000022982	2334.04	2014.24	1859.68	5519.89	7764.92	5548.68	-1.60111
Letmd1	ENSMUSG00000037353	380.637	327.788	335.337	845.043	1040.39	872.483	-1.40186
2310022B05Rik	ENSMUSG00000031983	1098.72	1126.89	1066.35	461.47	519.687	424.93	1.22751
C1qtnf9	ENSMUSG00000071347	201.868	114.435	88.0382	730.661	1072.81	768.218	-2.66957
Gstt2	ENSMUSG00000033318	194.838	165.833	221.579	643.889	921.863	634.444	-1.91797
Xpnpep3	ENSMUSG00000022401	298.283	244.386	312.585	718.829	876.276	894.123	-1.5415
Mgst2	ENSMUSG00000074604	55.2375	96.0088	63.3084	316.521	322.145	325.583	-2.16661
Sde2	ENSMUSG00000038806	909.913	1143.38	1157.36	405.265	429.527	400.339	1.37838
Pdcd4	ENSMUSG00000024975	423.823	546.959	474.813	1606.27	1193.36	1419.38	-1.54511
Ccdc126	ENSMUSG00000050786	388.671	485.863	718.155	106.493	113.46	108.2	2.27917
44080	ENSMUSG00000050379	272.17	267.661	217.623	997.88	684.812	1009.21	-1.82952
Celsr1	ENSMUSG00000016028	28.1209	42.6706	52.4273	320.465	206.659	255.745	-2.66686
Ifit3	ENSMUSG00000074896	212.916	291.905	183.001	884.485	752.686	781.989	-1.814
Insig1	ENSMUSG00000045294	1605.91	903.84	864.555	4273.53	5591.96	5870.32	-2.22149
Zfp992	ENSMUSG00000070605	282.214	366.579	296.758	68.0373	80.0298	91.4779	1.98105
Gm13111	ENSMUSG00000085069	2.00864	9.69786	0	141.005	203.62	117.052	-5.28937
Cxcr4	ENSMUSG00000045382	2606.21	2696.97	2108.96	852.931	519.687	732.807	1.81562
Lat	ENSMUSG00000030742	24.1037	72.7339	68.2544	759.257	394.071	512.473	-3.33375
Sec61g	ENSMUSG00000078974	886.814	952.329	953.583	329.34	408.254	305.91	1.42064
Adam19	ENSMUSG00000011256	2020.69	3171.2	2658.95	834.196	544	674.772	1.93506
Tm7sf3	ENSMUSG00000040234	1345.79	1286.91	1289.91	607.405	548.052	642.313	1.12541
Paqr4	ENSMUSG00000023909	149.644	131.891	80.1247	499.926	623.017	517.391	-2.18136
[truncated: 5,017 more rows]

## Sheet:  lipolysis genes
	gene name		YY1	YY2	YY3	Y1	Y2	Y3	Log2FoldChange
lipolysis in adipocytes	Pla2g16	ENSMUSG00000060675	674.902	675.941	569.776	9138.69	11937.6	10318.3	-4.03085
	Pik3r1	ENSMUSG00000041417	1786.68	1725.25	1725.15	11406.6	13789.4	12937.7	-2.86424
	Aqp7	ENSMUSG00000028427	75.3239	27.154	26.7082	2335.95	2832.45	2401.05	-5.87514
	Irs1	ENSMUSG00000055980	58.2505	80.4922	82.1031	1050.14	914.772	831.17	-3.66136
	Pnpla2	ENSMUSG00000025509	2450.54	1332.49	1259.24	37092.1	51486.5	38624.3	-4.65698
	Gnai1	ENSMUSG00000057614	435.874	360.76	284.888	2562.74	2993.52	3000.08	-2.98409
	Ptgs2	ENSMUSG00000032487	3505.07	11492.9	7416.97	14.7907	23.2998	13.7709	8.75663
	Adcy5	ENSMUSG00000022840	301.296	267.661	212.677	1798.55	2788.89	2360.72	-3.15213
	Pde3b	ENSMUSG00000030671	1205.18	1213.2	727.057	8310.41	8476.07	8166.12	-2.98784
	Irs3	ENSMUSG00000047182	20.0864	27.154	24.7298	442.735	700.008	418.044	-4.43734
	Adrb3	ENSMUSG00000031489	19.0821	2.90936	3.95677	5109.7	5329.58	5356.87	-9.25377
	Akt2	ENSMUSG00000004056	2084.97	2199.47	1990.26	5355.22	6084.29	5561.46	-1.43796
	Insr	ENSMUSG00000005534	1269.46	1201.56	1355.2	3321.99	3462.56	3242.06	-1.38987
	Npr1	ENSMUSG00000027931	378.628	313.241	250.266	1340.04	1567.17	1292.49	-2.15642
	Adora1	ENSMUSG00000042429	19.0821	1.93957	10.8811	1830.1	2012.9	1848.25	-7.48255
	Abhd5	ENSMUSG00000032540	845.636	785.526	799.268	2919.69	4845.35	3131.89	-2.16462
	Adcy6	ENSMUSG00000022994	1359.85	1215.14	1119.77	3489.62	3827.25	3003.03	-1.48189
	Akt1	ENSMUSG00000001729	5709.55	5423.04	4977.62	2427.65	2667.32	2404.98	1.10305
	Gnai2	ENSMUSG00000032562	15187.3	13289.9	12333.3	6458.61	5921.2	6032.62	1.14825
	Prkaca	ENSMUSG00000005469	1373.91	1061.92	1101.96	3007.44	3654.02	2835.81	-1.42473
	Lipe	ENSMUSG00000003123	1250.38	465.497	448.105	15904.9	21556.4	16254.5	-4.63364
	Ptger3	ENSMUSG00000040016	122.527	45.5799	28.6866	1527.39	1949.08	2183.67	-4.84659
	Tshr	ENSMUSG00000020963	116.501	41.7008	27.6974	621.21	513.609	594.115	-3.21852
	Npy1r	ENSMUSG00000036437	25.108	62.0663	51.4381	286.94	234.011	234.105	-2.44379
	Npy	ENSMUSG00000029819	177.764	97.9483	46.4921	0	0	0	9.19776
	Mgll	ENSMUSG00000033174	1933.31	1005.67	578.678	13063.2	16952.1	12903.3	-3.60894
	Adcy2	ENSMUSG00000021536	87.3757	92.1296	145.411	26.6233	23.2998	12.7872	2.37401
	Fabp4	ENSMUSG00000062515	12331	3995.52	3142.67	84728.1	126104	84449.8	-3.92283
	Plin1	ENSMUSG00000030546	1518.53	286.087	205.752	20160.7	23735.4	19101.2	-4.96979
	Adcy9	ENSMUSG00000005580	211.911	193.957	174.098	421.042	508.544	306.894	-1.09206
	Adrb1	ENSMUSG00000035283	10.0432	0	0.989194	359.907	168.164	124.921	-5.89144
