# Supplementary material for: A Short-Term High-Fat Diet Improved the Survival of Fat Grafts in Mice by Promoting Macrophage Infiltration and Angiogenesis
Source: Front Cell Dev Biol. 2022 Mar 17;10:856839. doi: 10.3389/fcell.2022.856839 (PMC8968084; doi:10.3389/fcell.2022.856839)
Supplement: Supplementary file 2 [file DataSheet1.ZIP]

Archive with 68 entries (59 files):
- data for figure 4/
- data for figure 4/CD31 positive cells analysis.xlsx
- data for figure 4/f480 positive cells quantity analysis.xlsx
- data for figure 4/IF ATGL F4-80 in ND-HC-HF 1M grafts/
- data for figure 4/IF ATGL F4-80 in ND-HC-HF 1M grafts/f480 quantity analysis.xlsx
- data for figure 4/IF ATGL F4-80 in ND-HC-HF 1M grafts/HC-1M-F480-ATGL-01.jpg
- data for figure 4/IF ATGL F4-80 in ND-HC-HF 1M grafts/HC-1M-F480-ATGL-08.jpg
- data for figure 4/IF ATGL F4-80 in ND-HC-HF 1M grafts/HC-1M-F480-ATGL-09.jpg
- data for figure 4/IF ATGL F4-80 in ND-HC-HF 1M grafts/HC-1M-F480-ATGL-10 used in figure.jpg
- data for figure 4/IF ATGL F4-80 in ND-HC-HF 1M grafts/Hf-1M-F480-ATGL-02.jpg
- data for figure 4/IF ATGL F4-80 in ND-HC-HF 1M grafts/Hf-1M-F480-ATGL-03 used in figure.jpg
- data for figure 4/IF ATGL F4-80 in ND-HC-HF 1M grafts/Hf-1M-F480-ATGL-05.jpg
- data for figure 4/IF ATGL F4-80 in ND-HC-HF 1M grafts/Hf-1M-F480-ATGL-06.jpg
- data for figure 4/IF ATGL F4-80 in ND-HC-HF 1M grafts/Hf-1M-F480-ATGL-08.jpg
- data for figure 4/IF ATGL F4-80 in ND-HC-HF 1M grafts/Hf-1M-F480-ATGL-09.jpg
- data for figure 4/IF ATGL F4-80 in ND-HC-HF 1M grafts/Hf-1M-F480-ATGL-10.jpg
- data for figure 4/IF ATGL F4-80 in ND-HC-HF 1M grafts/Hf-1M-F480-ATGL-12.jpg
- data for figure 4/IF ATGL F4-80 in ND-HC-HF 1M grafts/Hf-1M-F480-ATGL-13.jpg
- data for figure 4/IF ATGL F4-80 in ND-HC-HF 1M grafts/Hf-1M-F480-ATGL-14.jpg
- data for figure 4/IF ATGL F4-80 in ND-HC-HF 1M grafts/Hf-1M-F480-ATGL-15.jpg
- data for figure 4/IF ATGL F4-80 in ND-HC-HF 1M grafts/ND-1M-F480-ATGL-02 used in figure.jpg
- data for figure 4/IF ATGL F4-80 in ND-HC-HF 1M grafts/ND-1M-F480-ATGL-03.jpg
- data for figure 4/IF ATGL F4-80 in ND-HC-HF 1M grafts/ND-1M-F480-ATGL-04.jpg
- data for figure 4/IF ATGL F4-80 in ND-HC-HF 1M grafts/ND-1M-F480-ATGL-06.jpg
- data for figure 4/IF ATGL F4-80 in ND-HC-HF 1M grafts/ND-1M-F480-ATGL08.jpg
- data for figure 4/IF CD31 Perilipin in ND-HC-HF 3M grafts/
- data for figure 4/IF CD31 Perilipin in ND-HC-HF 3M grafts/CD31 positive cells analysis.xlsx
- data for figure 4/IF CD31 Perilipin in ND-HC-HF 3M grafts/HC-3M CD31-Peri-10X-07 used in figure.tiff
- data for figure 4/IF CD31 Perilipin in ND-HC-HF 3M grafts/HC-3M1 CD31-Peri-20X-01.tiff
- data for figure 4/IF CD31 Perilipin in ND-HC-HF 3M grafts/HC-3M1 CD31-Peri-20X-02.tiff
- data for figure 4/IF CD31 Perilipin in ND-HC-HF 3M grafts/HC-3M1 CD31-Peri-20X-05.tiff
- data for figure 4/IF CD31 Perilipin in ND-HC-HF 3M grafts/HF-3M CD31-Peri-10X-01.tiff
- data for figure 4/IF CD31 Perilipin in ND-HC-HF 3M grafts/HF-3M CD31-Peri-10X-02.tif
- data for figure 4/IF CD31 Perilipin in ND-HC-HF 3M grafts/HF-3M CD31-Peri-10X-06 used in fgure.tiff
- data for figure 4/IF CD31 Perilipin in ND-HC-HF 3M grafts/ND-3M CD31-Peri-10X-03 used in figure.tiff
- data for figure 4/IF CD31 Perilipin in ND-HC-HF 3M grafts/ND-3M CD31-Peri-10X-03.tiff
- data for figure 4/IF CD31 Perilipin in ND-HC-HF 3M grafts/ND-3M CD31-Peri-10X-04.tiff
- data for figure 4/IF CD31 Perilipin in ND-HC-HF 3M grafts/ND-3M CD31-Peri-20X-02.tiff
- data for figure 4/qPCR of grafts in ND-HC-HF 1M ATGL HSL CPT1 PDGFa VEGFa/
- data for figure 4/qPCR of grafts in ND-HC-HF 1M ATGL HSL CPT1 PDGFa VEGFa/Analysis of qPCR results.xlsx
- data for figure 4/qPCR of grafts in ND-HC-HF 1M ATGL HSL CPT1 PDGFa VEGFa/NXT-2021-5-24  fat tisse BAN1-1Fit.txt
- data for figure 4/qPCR of grafts in ND-HC-HF 1M ATGL HSL CPT1 PDGFa VEGFa/NXT-2021-5-24  fat tisse BAN1-2nd.txt
- data for figure 4/qPCR of grafts in ND-HC-HF 1M ATGL HSL CPT1 PDGFa VEGFa/NXT-2021-5-27  fat tisse BAN1-1Fit.txt
- data for figure 4/qPCR of grafts in ND-HC-HF 1M ATGL HSL CPT1 PDGFa VEGFa/NXT-2021-5-27  fat tisse BAN1-2nd.txt
- data for figure 4/qPCR of grafts in ND-HC-HF 1M ATGL HSL CPT1 PDGFa VEGFa/NXT-2021-5-27  fat tisse BAN2-1Fit.txt
- data for figure 4/qPCR of grafts in ND-HC-HF 1M ATGL HSL CPT1 PDGFa VEGFa/NXT-2021-5-27  fat tisse BAN2-2nd.txt
- data for figure 4/qPCR of grafts in ND-HC-HF 1M ATGL HSL CPT1 PDGFa VEGFa/qPCR of grafts in ND-HC-HF 1M ATGL HSL CPT1 PDGFa VEGFa.xlsx
- data for figure 4/Western blot of ATGL HSL p-HSL in ND-HC-HF 1M grafts/
- data for figure 4/Western blot of ATGL HSL p-HSL in ND-HC-HF 1M grafts/ATGL/
- data for figure 4/Western blot of ATGL HSL p-HSL in ND-HC-HF 1M grafts/ATGL/004-bright[20220117-185026-ZDY].tif
- data for figure 4/Western blot of ATGL HSL p-HSL in ND-HC-HF 1M grafts/ATGL/004-merger[20220117-185026-ZDY].png
- data for figure 4/Western blot of ATGL HSL p-HSL in ND-HC-HF 1M grafts/ATGL/004-merger[20220117-185026-ZDY].tif
- data for figure 4/Western blot of ATGL HSL p-HSL in ND-HC-HF 1M grafts/ATGL/004-shine[20220117-185026-ZDY].tif
- data for figure 4/Western blot of ATGL HSL p-HSL in ND-HC-HF 1M grafts/GAPDH/
- data for figure 4/Western blot of ATGL HSL p-HSL in ND-HC-HF 1M grafts/GAPDH/005-bright[20220117-183406-ZDY].tif
- data for figure 4/Western blot of ATGL HSL p-HSL in ND-HC-HF 1M grafts/GAPDH/005-merger[20220117-183406-ZDY].png
- data for figure 4/Western blot of ATGL HSL p-HSL in ND-HC-HF 1M grafts/GAPDH/005-merger[20220117-183406-ZDY].tif
- data for figure 4/Western blot of ATGL HSL p-HSL in ND-HC-HF 1M grafts/GAPDH/005-shine[20220117-183406-ZDY].tif
- data for figure 4/Western blot of ATGL HSL p-HSL in ND-HC-HF 1M grafts/HSL/
- data for figure 4/Western blot of ATGL HSL p-HSL in ND-HC-HF 1M grafts/HSL/003-bright[20220117-183937-ZDY].tif
- data for figure 4/Western blot of ATGL HSL p-HSL in ND-HC-HF 1M grafts/HSL/003-merger[20220117-183937-ZDY]-1.png
- data for figure 4/Western blot of ATGL HSL p-HSL in ND-HC-HF 1M grafts/HSL/003-merger[20220117-183937-ZDY]-1.tif
- data for figure 4/Western blot of ATGL HSL p-HSL in ND-HC-HF 1M grafts/HSL/003-shine[20220117-183937-ZDY]-1.tif
- data for figure 4/Western blot of ATGL HSL p-HSL in ND-HC-HF 1M grafts/p-HSL/
- data for figure 4/Western blot of ATGL HSL p-HSL in ND-HC-HF 1M grafts/p-HSL/005-bright[20220117-184457-ZDY].tif
- data for figure 4/Western blot of ATGL HSL p-HSL in ND-HC-HF 1M grafts/p-HSL/005-merger[20220117-184457-ZDY].png
- data for figure 4/Western blot of ATGL HSL p-HSL in ND-HC-HF 1M grafts/p-HSL/005-merger[20220117-184457-ZDY].tif
- data for figure 4/Western blot of ATGL HSL p-HSL in ND-HC-HF 1M grafts/p-HSL/005-shine[20220117-184457-ZDY].tif
