# Supplementary material for: A Short-Term High-Fat Diet Improved the Survival of Fat Grafts in Mice by Promoting Macrophage Infiltration and Angiogenesis
Source: Front Cell Dev Biol. 2022 Mar 17;10:856839. doi: 10.3389/fcell.2022.856839 (PMC8968084; doi:10.3389/fcell.2022.856839)
Supplement: Supplementary file 2 [file DataSheet1.ZIP › data for figure 4/CD31 positive cells analysis.xlsx]

## Sheet: Sheet1
	ND3M	HC3M	HF3M
	45	40	75
	55	45	89
	48	76	84
	39	57	68
	27	58	97
Number of values	5	5	5				Table Analyzed	One-way ANOVA data
Minimum	27	40	68				Repeated measures ANOVA summary
25% Percentile	33	42.5	71.5				Assume sphericity?	No
Median	45	57	84				F	13.41
75% Percentile	51.5	67	93				P value	0.0031
Maximum	55	76	97				P value summary	**
							Statistically significant (P < 0.05)?	Yes
Mean	42.8	55.2	82.6				Geisser-Greenhouse's epsilon	0.9767
Std. Deviation	10.55	13.95	11.41				R square	0.7703
Std. Error of Mean	4.716	6.24	5.105
							Was the matching effective?
Lower 95% CI of mean	29.71	37.87	68.43				F	0.8209
Upper 95% CI of mean	55.89	72.53	96.77				P value	0.5468
							P value summary	ns
Sum	214	276	413				Is there significant matching (P < 0.05)?	No
							R square	0.08617
							ANOVA table	SS	DF	MS	F (DFn, DFd)	P value
							Treatment (between columns)	4148	2	2074	F (1.953, 7.813) = 13.41	P=0.0031
							Individual (between rows)	507.7	4	126.9	F (4, 8) = 0.8209	P=0.5468
							Residual (random)	1237	8	154.6
							Total	5892	14
							Data summary
							Number of treatments (columns)	3
							Number of subjects (rows)	5
