# Supplementary material for: A Short-Term High-Fat Diet Improved the Survival of Fat Grafts in Mice by Promoting Macrophage Infiltration and Angiogenesis
Source: Front Cell Dev Biol. 2022 Mar 17;10:856839. doi: 10.3389/fcell.2022.856839 (PMC8968084; doi:10.3389/fcell.2022.856839)
Supplement: Supplementary file 2 [file DataSheet1.ZIP › data for figure 4/f480 positive cells quantity analysis.xlsx]

## Sheet: Sheet1
ND1M	HC1M	HF1M
27	98	114
43	76	89
56	54	130
44	88	105
68	39	136
	ND1M	HC1M	HF1M			Table Analyzed	One-way ANOVA data
Number of values	5	5	5
						Repeated measures ANOVA summary
Minimum	27	39	89			Assume sphericity?	No
25% Percentile	35	46.5	97			F	10.42
Median	44	76	114			P value	0.0216
75% Percentile	62	93	133			P value summary	*
Maximum	68	98	136			Statistically significant (P < 0.05)?	Yes
						Geisser-Greenhouse's epsilon	0.614
Mean	47.6	71	114.8			R square	0.7225
Std. Deviation	15.37	24.27	18.99
Std. Error of Mean	6.875	10.85	8.494			Was the matching effective?
						F	0.1231
Lower 95% CI of mean	28.51	40.87	91.22			P value	0.9701
Upper 95% CI of mean	66.69	101.1	138.4			P value summary	ns
						Is there significant matching (P < 0.05)?	No
Sum	238	355	574			R square	0.01679
						ANOVA table	SS	DF	MS	F (DFn, DFd)	P value
						Treatment (between columns)	11636	2	5818	F (1.228, 4.912) = 10.42	P=0.0216
						Individual (between rows)	275.1	4	68.77	F (4, 8) = 0.1231	P=0.9701
						Residual (random)	4469	8	558.6
						Total	16380	14
						Data summary
						Number of treatments (columns)	3
						Number of subjects (rows)	5
