# Supplementary material for: A Short-Term High-Fat Diet Improved the Survival of Fat Grafts in Mice by Promoting Macrophage Infiltration and Angiogenesis
Source: Front Cell Dev Biol. 2022 Mar 17;10:856839. doi: 10.3389/fcell.2022.856839 (PMC8968084; doi:10.3389/fcell.2022.856839)
Supplement: Supplementary file 2 [file DataSheet1.ZIP › data for figure 4/qPCR of grafts in ND-HC-HF 1M ATGL HSL CPT1 PDGFa VEGFa/Analysis of qPCR results.xlsx]

## Sheet: ATGL
ND1M	HC1M	HF1M
1	5.35	9.42
1	4.87	8.22
1	5.05	9.35
1	7.46	7.39
1	4.23	6.82
1	5.24	6.36
										ND1M	HC1M	HF1M
Table Analyzed	One-way ANOVA data								Number of values	6	6	6
Repeated measures ANOVA summary									Minimum	1	4.23	6.36
Assume sphericity?	No								25% Percentile	1	4.71	6.705
F	75.44								Median	1	5.145	7.805
P value	<0.0001								75% Percentile	1	5.878	9.368
P value summary	****								Maximum	1	7.46	9.42
Statistically significant (P < 0.05)?	Yes
Geisser-Greenhouse's epsilon	0.7701								Mean	1	5.367	7.927
R square	0.9378								Std. Deviation	0	1.099	1.289
									Std. Error of Mean	0	0.4486	0.5263
Was the matching effective?
F	0.9409								Lower 95% CI of mean	1	4.213	6.574
P value	0.4953								Upper 95% CI of mean	1	6.52	9.28
P value summary	ns
Is there significant matching (P < 0.05)?	No								Sum	6	32.2	47.56
R square	0.02841
ANOVA table	SS	DF	MS	F (DFn, DFd)	P value
Treatment (between columns)	147.2	2	73.6	F (1.54, 7.701) = 75.44	P<0.0001
Individual (between rows)	4.59	5	0.918	F (5, 10) = 0.9409	P=0.4953
Residual (random)	9.757	10	0.9757
Total	161.5	17
Data summary
Number of treatments (columns)	3
Number of subjects (rows)	6

## Sheet: HSL
ND1M	HC1M	HF1M
1	0.88	3.53
1	1.52	3.56
1	2.64	3.43
1	2.51	3.25
									ND1M	HC1M	HF1M
Table Analyzed	One-way ANOVA data							Number of values	4	4	4
Repeated measures ANOVA summary								Minimum	1	0.88	3.25
Assume sphericity?	No							25% Percentile	1	1.04	3.295
F	22.71							Median	1	2.015	3.48
P value	0.0169							75% Percentile	1	2.608	3.553
P value summary	*							Maximum	1	2.64	3.56
Statistically significant (P < 0.05)?	Yes
Geisser-Greenhouse's epsilon	0.5072							Mean	1	1.888	3.443
R square	0.8833							Std. Deviation	0	0.8374	0.1399
								Std. Error of Mean	0	0.4187	0.06993
Was the matching effective?
F	0.6774							Lower 95% CI of mean	1	0.555	3.22
P value	0.597							Upper 95% CI of mean	1	3.22	3.665
P value summary	ns
Is there significant matching (P < 0.05)?	No							Sum	4	7.55	13.77
R square	0.03802
ANOVA table	SS	DF	MS	F (DFn, DFd)	P value
Treatment (between columns)	12.23	2	6.114	F (1.014, 3.043) = 22.71	P=0.0169
Individual (between rows)	0.5471	3	0.1824	F (3, 6) = 0.6774	P=0.5970
Residual (random)	1.615	6	0.2692
Total	14.39	11
Data summary
Number of treatments (columns)	3
Number of subjects (rows)	4

## Sheet: CPT1
ND1M	HC1M	HF1M
1	4.92	2.7
1	4.03	3.59
1	3.63	6.48
1	3.14	5.15
									ND1M	HC1M	HF1M
Table Analyzed	One-way ANOVA data							Number of values	4	4	4
Repeated measures ANOVA summary								Minimum	1	3.14	2.7
Assume sphericity?	No							25% Percentile	1	3.263	2.923
F	9.622							Median	1	3.83	4.37
P value	0.0496							75% Percentile	1	4.698	6.148
P value summary	*							Maximum	1	4.92	6.48
Statistically significant (P < 0.05)?	Yes
Geisser-Greenhouse's epsilon	0.525							Mean	1	3.93	4.48
R square	0.7623							Std. Deviation	0	0.7537	1.674
								Std. Error of Mean	0	0.3769	0.8371
Was the matching effective?
F	0.3171							Lower 95% CI of mean	1	2.731	1.816
P value	0.8131							Upper 95% CI of mean	1	5.129	7.144
P value summary	ns
Is there significant matching (P < 0.05)?	No							Sum	4	15.72	17.92
R square	0.03632
ANOVA table	SS	DF	MS	F (DFn, DFd)	P value
Treatment (between columns)	28	2	14	F (1.05, 3.15) = 9.622	P=0.0496
Individual (between rows)	1.384	3	0.4614	F (3, 6) = 0.3171	P=0.8131
Residual (random)	8.729	6	1.455
Total	38.11	11
Data summary
Number of treatments (columns)	3
Number of subjects (rows)	4

## Sheet: PDGFa
ND1M	HC1M	HF1M
1	11	5.94
1	11.39	7.52
1	7.06	10.27
1	6.8	12.13
1	9.85	5.24
1	6.96	8.94
1	7.65	4.74
1	5.48	6.8
									ND1M	HC1M	HF1M
Table Analyzed	One-way ANOVA data							Number of values	8	8	8
Repeated measures ANOVA summary								Minimum	1	5.48	4.74
Assume sphericity?	No							25% Percentile	1	6.84	5.415
F	28.65							Median	1	7.355	7.16
P value	0.0003							75% Percentile	1	10.71	9.938
P value summary	***							Maximum	1	11.39	12.13
Statistically significant (P < 0.05)?	Yes
Geisser-Greenhouse's epsilon	0.6325							Mean	1	8.274	7.698
R square	0.8037							Std. Deviation	0	2.178	2.578
								Std. Error of Mean	0	0.7699	0.9114
Was the matching effective?
F	0.4945							Lower 95% CI of mean	1	6.453	5.542
P value	0.8234							Upper 95% CI of mean	1	10.09	9.853
P value summary	ns
Is there significant matching (P < 0.05)?	No							Sum	8	66.19	61.58
R square	0.0463
ANOVA table	SS	DF	MS	F (DFn, DFd)	P value
Treatment (between columns)	261.6	2	130.8	F (1.265, 8.854) = 28.65	P=0.0003
Individual (between rows)	15.8	7	2.257	F (7, 14) = 0.4945	P=0.8234
Residual (random)	63.91	14	4.565
Total	341.3	23
Data summary
Number of treatments (columns)	3
Number of subjects (rows)	8

## Sheet: VEGFa
ND1M	HC1M	HF1M
1	1.62	2.88
1	1.26	2.03
1	1.43	2.83
1	1.5	2.19
	ND1M	HC1M	HF1M			Table Analyzed	One-way ANOVA data
Number of values	4	4	4
						Repeated measures ANOVA summary
Minimum	1	1.26	2.03			Assume sphericity?	No
25% Percentile	1	1.303	2.07			F	41.15
Median	1	1.465	2.51			P value	0.0048
75% Percentile	1	1.59	2.868			P value summary	**
Maximum	1	1.62	2.88			Statistically significant (P < 0.05)?	Yes
						Geisser-Greenhouse's epsilon	0.5713
Mean	1	1.453	2.483			R square	0.9321
Std. Deviation	0	0.1504	0.4355
Std. Error of Mean	0	0.07521	0.2178			Was the matching effective?
						F	1.784
Lower 95% CI of mean	1	1.213	1.789			P value	0.2501
Upper 95% CI of mean	1	1.692	3.176			P value summary	ns
						Is there significant matching (P < 0.05)?	No
Sum	4	5.81	9.93			R square	0.05715
						ANOVA table	SS	DF	MS	F (DFn, DFd)	P value
						Treatment (between columns)	4.618	2	2.309	F (1.143, 3.428) = 41.15	P=0.0048
						Individual (between rows)	0.3003	3	0.1001	F (3, 6) = 1.784	P=0.2501
						Residual (random)	0.3367	6	0.05611
						Total	5.255	11
						Data summary
						Number of treatments (columns)	3
						Number of subjects (rows)	4
