# Supplementary material for: A Short-Term High-Fat Diet Improved the Survival of Fat Grafts in Mice by Promoting Macrophage Infiltration and Angiogenesis
Source: Front Cell Dev Biol. 2022 Mar 17;10:856839. doi: 10.3389/fcell.2022.856839 (PMC8968084; doi:10.3389/fcell.2022.856839)
Supplement: Supplementary file 2 [file DataSheet1.ZIP › data for figure 4/qPCR of grafts in ND-HC-HF 1M ATGL HSL CPT1 PDGFa VEGFa/NXT-2021-5-24 fat tisse BAN1-1Fit.txt]

Experiment: NXT-2021-5-24-fat tissue-BAN1 Selected Filter: SYBR Green I / HRM Dye (465-510)
Include	Color	Pos	Name	Cp	Concentration	Standard	Status
True	255	A1	Sample 1	16.82		0
True	255	A2	Sample 2	15.97		0
True	255	A3	Sample 3	19.59		0
True	255	A4	Sample 4	19.78		0
True	255	A5	Sample 5	20.62		0
True	255	A6	Sample 6	20.78		0
True	255	A7	Sample 7	17.53		0
True	255	A8	Sample 8	17.30		0
True	255	A9	Sample 9	18.73		0
True	255	A10	Sample 10	18.67		0
True	255	A11	Sample 11	17.97		0
True	255	A12	Sample 12	18.68		0
True	255	B1	Sample 13	23.76		0
True	255	B2	Sample 14	23.71		0
True	255	B3	Sample 15	26.93		0
True	255	B4	Sample 16	26.73		0
True	255	B5	Sample 17	27.36		0
True	255	B6	Sample 18	27.80		0
True	255	B7	Sample 19	25.66		0
True	255	B8	Sample 20	24.85		0
True	255	B9	Sample 21	27.80		0
True	255	B10	Sample 22	27.92		0
True	255	B11	Sample 23	26.93		0
True	255	B12	Sample 24	26.64		0
True	255	C1	Sample 25	22.24		0
True	255	C2	Sample 26	22.79		0
True	255	C3	Sample 27	25.67		0
True	255	C4	Sample 28	25.31		0
True	255	C5	Sample 29	26.26		0
True	255	C6	Sample 30	26.84		0
True	255	C7	Sample 31	22.49		0
True	255	C8	Sample 32	21.96		0
True	255	C9	Sample 33	21.41		0
True	255	C10	Sample 34	21.59		0
True	255	C11	Sample 35	20.85		0
True	255	C12	Sample 36	21.73		0
True	255	D1	Sample 37	25.89		0
True	255	D2	Sample 38	28.91		0
True	255	D3	Sample 39	29.67		0
True	255	D4	Sample 40	30.81		0
True	255	D5	Sample 41	30.97		0
True	255	D6	Sample 42	30.18		0
True	255	D7	Sample 43	22.53		0
True	255	D8	Sample 44	21.87		0
True	255	D9	Sample 45	20.80		0
True	255	D10	Sample 46	21.60		0
True	255	D11	Sample 47	19.88		0
True	255	D12	Sample 48	20.26		0
True	255	E1	Sample 49	22.54		0
True	255	E2	Sample 50	22.47		0
True	255	E3	Sample 51	26.13		0
True	255	E4	Sample 52	26.38		0
True	255	E5	Sample 53	26.76		0
True	255	E6	Sample 54	26.55		0
True	255	E7	Sample 55	24.40		0
True	255	E8	Sample 56	22.91		0
True	255	E9	Sample 57	24.94		0
True	255	E10	Sample 58	24.87		0
True	255	E11	Sample 59	22.65		0
True	255	E12	Sample 60	22.82		0
True	255	F1	Sample 61	28.30		0
True	255	F2	Sample 62	29.81		0
True	255	F3	Sample 63	30.10		0
True	255	F4	Sample 64	30.56		0
True	255	F5	Sample 65	28.94		0
True	255	F6	Sample 66	28.95		0
True	255	F7	Sample 67	22.85		0
True	255	F8	Sample 68	21.98		0
True	255	F9	Sample 69	20.48		0
True	255	F10	Sample 70	20.80		0
True	255	F11	Sample 71	21.99		0
True	255	F12	Sample 72	21.40		0
True	255	G1	Sample 73	22.49		0
True	255	G2	Sample 74	22.58		0
True	255	G3	Sample 75	25.58		0
True	255	G4	Sample 76	25.33		0
True	255	G5	Sample 77	26.59		0
True	255	G6	Sample 78	26.95		0
True	255	G7	Sample 79	23.86		0
True	255	G8	Sample 80	22.92		0
True	255	G9	Sample 81	25.32		0
True	255	G10	Sample 82	25.17		0
True	255	G11	Sample 83	24.55		0
True	255	G12	Sample 84	24.87		0
True	255	H1	Sample 85	22.85		0
True	255	H2	Sample 86	22.47		0
True	255	H3	Sample 87	25.19		0
True	255	H4	Sample 88	25.11		0
True	255	H5	Sample 89	26.78		0
True	255	H6	Sample 90	26.72		0
True	255	H7	Sample 91	22.91		0
True	255	H8	Sample 92	22.50		0
True	255	H9	Sample 93	24.51		0
True	255	H10	Sample 94	23.44		0
True	255	H11	Sample 95	23.46		0
True	255	H12	Sample 96	23.77		0
