# Supplementary material for: A Short-Term High-Fat Diet Improved the Survival of Fat Grafts in Mice by Promoting Macrophage Infiltration and Angiogenesis
Source: Front Cell Dev Biol. 2022 Mar 17;10:856839. doi: 10.3389/fcell.2022.856839 (PMC8968084; doi:10.3389/fcell.2022.856839)
Supplement: Supplementary file 2 [file DataSheet1.ZIP › data for figure 4/qPCR of grafts in ND-HC-HF 1M ATGL HSL CPT1 PDGFa VEGFa/NXT-2021-5-24 fat tisse BAN1-2nd.txt]

Experiment: NXT-2021-5-24-fat tissue-BAN1 Selected Filter: SYBR Green I / HRM Dye (465-510)
Include	Color	Pos	Name	Cp	Concentration	Standard	Status
True	255	A1	Sample 1	19.25		0
True	255	A2	Sample 2	19.23		0
True	255	A3	Sample 3	22.50		0
True	255	A4	Sample 4	22.56		0
True	255	A5	Sample 5	23.04		0
True	255	A6	Sample 6	23.05		0
True	255	A7	Sample 7	19.83		0
True	255	A8	Sample 8	19.82		0
True	255	A9	Sample 9	21.54		0
True	255	A10	Sample 10	21.55		0
True	255	A11	Sample 11	21.51		0
True	255	A12	Sample 12	21.53		0
True	255	B1	Sample 13	26.25		0
True	255	B2	Sample 14	26.24		0
True	255	B3	Sample 15	29.28		0
True	255	B4	Sample 16	29.24		0
True	255	B5	Sample 17	29.78		0
True	255	B6	Sample 18	29.56		0
True	255	B7	Sample 19	27.24		0
True	255	B8	Sample 20	26.96		0
True	255	B9	Sample 21	30.25		0
True	255	B10	Sample 22	30.29		0
True	255	B11	Sample 23	29.62		0
True	255	B12	Sample 24	29.20		0
True	255	C1	Sample 25	25.89		0
True	255	C2	Sample 26	25.87		0
True	255	C3	Sample 27	29.07		0
True	255	C4	Sample 28	29.00		0
True	255	C5	Sample 29	29.61		0
True	255	C6	Sample 30	29.74		0
True	255	C7	Sample 31	25.51		0
True	255	C8	Sample 32	25.51		0
True	255	C9	Sample 33	24.91		0
True	255	C10	Sample 34	24.95		0
True	255	C11	Sample 35	25.73		0
True	255	C12	Sample 36	25.81		0
True	255	D1	Sample 37	33.51		0
True	255	D2	Sample 38	33.21		0
True	255	D3	Sample 39	35.00		0	> - Late Cp call (last five cycles) has higher uncertainty
True	255	D4	Sample 40	35.00		0	> - Late Cp call (last five cycles) has higher uncertainty
True	255	D5	Sample 41	35.00		0	> - Late Cp call (last five cycles) has higher uncertainty
True	255	D6	Sample 42	34.16		0
True	255	D7	Sample 43	25.90		0
True	255	D8	Sample 44	25.95		0
True	255	D9	Sample 45	25.25		0
True	255	D10	Sample 46	25.20		0
True	255	D11	Sample 47	24.46		0
True	255	D12	Sample 48	24.31		0
True	255	E1	Sample 49	26.20		0
True	255	E2	Sample 50	26.13		0
True	255	E3	Sample 51	29.51		0
True	255	E4	Sample 52	28.90		0
True	255	E5	Sample 53	29.86		0
True	255	E6	Sample 54	29.85		0
True	255	E7	Sample 55	26.92		0
True	255	E8	Sample 56	26.61		0
True	255	E9	Sample 57	28.68		0
True	255	E10	Sample 58	28.65		0
True	255	E11	Sample 59	26.58		0
True	255	E12	Sample 60	26.70		0
True	255	F1	Sample 61	33.04		0
True	255	F2	Sample 62	35.00		0	> - Late Cp call (last five cycles) has higher uncertainty
True	255	F3	Sample 63	35.00		0	> - Late Cp call (last five cycles) has higher uncertainty
True	255	F4	Sample 64	35.00		0	> - Late Cp call (last five cycles) has higher uncertainty
True	255	F5	Sample 65	33.05		0
True	255	F6	Sample 66	32.05		0
True	255	F7	Sample 67	25.76		0
True	255	F8	Sample 68	25.66		0
True	255	F9	Sample 69	24.32		0
True	255	F10	Sample 70	24.45		0
True	255	F11	Sample 71	25.30		0
True	255	F12	Sample 72	25.31		0
True	255	G1	Sample 73	25.24		0
True	255	G2	Sample 74	25.44		0
True	255	G3	Sample 75	28.03		0
True	255	G4	Sample 76	28.42		0
True	255	G5	Sample 77	29.66		0
True	255	G6	Sample 78	29.66		0
True	255	G7	Sample 79	25.98		0
True	255	G8	Sample 80	25.98		0
True	255	G9	Sample 81	28.17		0
True	255	G10	Sample 82	28.15		0
True	255	G11	Sample 83	27.97		0
True	255	G12	Sample 84	28.19		0
True	255	H1	Sample 85	25.45		0
True	255	H2	Sample 86	25.48		0
True	255	H3	Sample 87	28.42		0
True	255	H4	Sample 88	28.48		0
True	255	H5	Sample 89	29.32		0
True	255	H6	Sample 90	29.32		0
True	255	H7	Sample 91	26.05		0
True	255	H8	Sample 92	25.79		0
True	255	H9	Sample 93	27.43		0
True	255	H10	Sample 94	27.30		0
True	255	H11	Sample 95	26.50		0
True	255	H12	Sample 96	26.68		0
