# Supplementary material for: A Short-Term High-Fat Diet Improved the Survival of Fat Grafts in Mice by Promoting Macrophage Infiltration and Angiogenesis
Source: Front Cell Dev Biol. 2022 Mar 17;10:856839. doi: 10.3389/fcell.2022.856839 (PMC8968084; doi:10.3389/fcell.2022.856839)
Supplement: Supplementary file 2 [file DataSheet1.ZIP › data for figure 4/qPCR of grafts in ND-HC-HF 1M ATGL HSL CPT1 PDGFa VEGFa/NXT-2021-5-27 fat tisse BAN1-1Fit.txt]

Experiment: NXT-2021-5-27-fat tissue-BAN1 Selected Filter: SYBR Green I / HRM Dye (465-510)
Include	Color	Pos	Name	Cp	Concentration	Standard	Status
True	255	A1	Sample 1	16.90		0
True	255	A2	Sample 2	16.86		0
True	255	A3	Sample 3	18.56		0
True	255	A4	Sample 4	29.90		0
True	255	A5	Sample 5	18.58		0
True	255	A6	Sample 6	18.82		0
True	255	A7	Sample 7	18.62		0
True	255	A8	Sample 8	18.23		0
True	255	A9	Sample 9	16.58		0
True	255	A10	Sample 10	16.78		0
True	255	A11	Sample 11	16.34		0
True	255	A12	Sample 12	16.25		0
True	255	B1	Sample 13	24.56		0
True	255	B2	Sample 14	24.49		0
True	255	B3	Sample 15	27.66		0
True	255	B4	Sample 16	27.71		0
True	255	B5	Sample 17	27.45		0
True	255	B6	Sample 18	27.47		0
True	255	B7	Sample 19	27.18		0
True	255	B8	Sample 20	26.89		0
True	255	B9	Sample 21	24.93		0
True	255	B10	Sample 22	25.21		0
True	255	B11	Sample 23	28.88		0
True	255	B12	Sample 24	28.79		0
True	255	C1	Sample 25	21.76		0
True	255	C2	Sample 26	21.93		0
True	255	C3	Sample 27	21.48		0
True	255	C4	Sample 28	20.97		0
True	255	C5	Sample 29	22.32		0
True	255	C6	Sample 30	22.59		0
True	255	C7	Sample 31	21.03		0
True	255	C8	Sample 32	21.19		0
True	255	C9	Sample 33	20.21		0
True	255	C10	Sample 34	19.78		0
True	255	C11	Sample 35	18.73		0
True	255	C12	Sample 36	19.06		0
True	255	D1	Sample 37	22.23		0
True	255	D2	Sample 38	21.93		0
True	255	D3	Sample 39	21.69		0
True	255	D4	Sample 40	21.67		0
True	255	D5	Sample 41	20.90		0
True	255	D6	Sample 42	21.36		0
True	255	D7	Sample 43	21.66		0
True	255	D8	Sample 44	21.54		0
True	255	D9	Sample 45	19.46		0
True	255	D10	Sample 46	19.52		0
True	255	D11	Sample 47	18.75		0
True	255	D12	Sample 48	18.90		0
True	255	E1	Sample 49	23.27		0
True	255	E2	Sample 50	23.25		0
True	255	E3	Sample 51	25.36		0
True	255	E4	Sample 52	25.32		0
True	255	E5	Sample 53	23.22		0
True	255	E6	Sample 54	23.54		0
True	255	E7	Sample 55	24.89		0
True	255	E8	Sample 56	24.65		0
True	255	E9	Sample 57	21.62		0
True	255	E10	Sample 58	21.84		0
True	255	E11	Sample 59	23.57		0
True	255	E12	Sample 60	23.36		0
True	255	F1	Sample 61	21.61		0
True	255	F2	Sample 62	21.81		0
True	255	F3	Sample 63	20.77		0
True	255	F4	Sample 64	20.93		0
True	255	F5	Sample 65	21.63		0
True	255	F6	Sample 66	22.00		0
True	255	F7	Sample 67	20.55		0
True	255	F8	Sample 68	20.56		0
True	255	F9	Sample 69	19.62		0
True	255	F10	Sample 70	19.52		0
True	255	F11	Sample 71	17.90		0
True	255	F12	Sample 72	18.00		0
True	255	G1	Sample 73	23.40		0
True	255	G2	Sample 74	22.85		0
True	255	G3	Sample 75	25.58		0
True	255	G4	Sample 76	25.83		0
True	255	G5	Sample 77	25.69		0
True	255	G6	Sample 78	25.74		0
True	255	G7	Sample 79	25.00		0
True	255	G8	Sample 80	24.79		0
True	255	G9	Sample 81	23.59		0
True	255	G10	Sample 82	23.60		0
True	255	G11	Sample 83	24.66		0
True	255	G12	Sample 84	24.93		0
True	255	H1	Sample 85	22.85		0
True	255	H2	Sample 86	22.98		0
True	255	H3	Sample 87	24.38		0
True	255	H4	Sample 88	24.53		0
True	255	H5	Sample 89	23.58		0
True	255	H6	Sample 90	24.19		0
True	255	H7	Sample 91	23.54		0
True	255	H8	Sample 92	23.26		0
True	255	H9	Sample 93	22.42		0
True	255	H10	Sample 94	22.50		0
True	255	H11	Sample 95	21.74		0
True	255	H12	Sample 96	21.71		0
