# Supplementary material for: A Short-Term High-Fat Diet Improved the Survival of Fat Grafts in Mice by Promoting Macrophage Infiltration and Angiogenesis
Source: Front Cell Dev Biol. 2022 Mar 17;10:856839. doi: 10.3389/fcell.2022.856839 (PMC8968084; doi:10.3389/fcell.2022.856839)
Supplement: Supplementary file 2 [file DataSheet1.ZIP › data for figure 4/qPCR of grafts in ND-HC-HF 1M ATGL HSL CPT1 PDGFa VEGFa/NXT-2021-5-27 fat tisse BAN1-2nd.txt]

Experiment: NXT-2021-5-27-fat tissue-BAN1 Selected Filter: SYBR Green I / HRM Dye (465-510)
Include	Color	Pos	Name	Cp	Concentration	Standard	Status
True	255	A1	Sample 1	19.94		0
True	255	A2	Sample 2	19.95		0
True	255	A3	Sample 3	21.62		0
True	255	A4	Sample 4	33.00		0	> - Late Cp call (last five cycles) has higher uncertainty
True	255	A5	Sample 5	21.44		0
True	255	A6	Sample 6	21.59		0
True	255	A7	Sample 7	20.87		0
True	255	A8	Sample 8	21.01		0
True	255	A9	Sample 9	19.73		0
True	255	A10	Sample 10	19.89		0
True	255	A11	Sample 11	19.28		0
True	255	A12	Sample 12	19.20		0
True	255	B1	Sample 13	26.94		0
True	255	B2	Sample 14	26.96		0
True	255	B3	Sample 15	29.96		0
True	255	B4	Sample 16	29.68		0
True	255	B5	Sample 17	29.55		0
True	255	B6	Sample 18	29.43		0
True	255	B7	Sample 19	29.13		0
True	255	B8	Sample 20	28.86		0
True	255	B9	Sample 21	27.52		0
True	255	B10	Sample 22	27.31		0
True	255	B11	Sample 23	30.78		0
True	255	B12	Sample 24	30.65		0
True	255	C1	Sample 25	25.48		0
True	255	C2	Sample 26	25.45		0
True	255	C3	Sample 27	24.80		0
True	255	C4	Sample 28	24.81		0
True	255	C5	Sample 29	25.62		0
True	255	C6	Sample 30	25.67		0
True	255	C7	Sample 31	24.05		0
True	255	C8	Sample 32	24.08		0
True	255	C9	Sample 33	23.48		0
True	255	C10	Sample 34	23.46		0
True	255	C11	Sample 35	22.05		0
True	255	C12	Sample 36	22.08		0
True	255	D1	Sample 37	25.87		0
True	255	D2	Sample 38	25.87		0
True	255	D3	Sample 39	25.23		0
True	255	D4	Sample 40	25.11		0
True	255	D5	Sample 41	24.24		0
True	255	D6	Sample 42	24.19		0
True	255	D7	Sample 43	24.57		0
True	255	D8	Sample 44	24.47		0
True	255	D9	Sample 45	22.89		0
True	255	D10	Sample 46	22.78		0
True	255	D11	Sample 47	22.26		0
True	255	D12	Sample 48	22.30		0
True	255	E1	Sample 49	26.71		0
True	255	E2	Sample 50	26.69		0
True	255	E3	Sample 51	28.56		0
True	255	E4	Sample 52	28.45		0
True	255	E5	Sample 53	26.57		0
True	255	E6	Sample 54	26.41		0
True	255	E7	Sample 55	27.78		0
True	255	E8	Sample 56	27.58		0
True	255	E9	Sample 57	25.14		0
True	255	E10	Sample 58	25.19		0
True	255	E11	Sample 59	26.69		0
True	255	E12	Sample 60	26.81		0
True	255	F1	Sample 61	25.50		0
True	255	F2	Sample 62	25.52		0
True	255	F3	Sample 63	24.12		0
True	255	F4	Sample 64	24.22		0
True	255	F5	Sample 65	25.09		0
True	255	F6	Sample 66	25.14		0
True	255	F7	Sample 67	23.25		0
True	255	F8	Sample 68	23.32		0
True	255	F9	Sample 69	22.91		0
True	255	F10	Sample 70	22.92		0
True	255	F11	Sample 71	21.25		0
True	255	F12	Sample 72	21.24		0
True	255	G1	Sample 73	26.28		0
True	255	G2	Sample 74	25.90		0
True	255	G3	Sample 75	28.45		0
True	255	G4	Sample 76	28.58		0
True	255	G5	Sample 77	28.25		0
True	255	G6	Sample 78	28.48		0
True	255	G7	Sample 79	27.57		0
True	255	G8	Sample 80	27.44		0
True	255	G9	Sample 81	26.31		0
True	255	G10	Sample 82	26.11		0
True	255	G11	Sample 83	27.53		0
True	255	G12	Sample 84	27.54		0
True	255	H1	Sample 85	25.82		0
True	255	H2	Sample 86	25.90		0
True	255	H3	Sample 87	27.14		0
True	255	H4	Sample 88	27.21		0
True	255	H5	Sample 89	26.61		0
True	255	H6	Sample 90	26.71		0
True	255	H7	Sample 91	25.93		0
True	255	H8	Sample 92	25.96		0
True	255	H9	Sample 93	25.33		0
True	255	H10	Sample 94	25.34		0
True	255	H11	Sample 95	24.43		0
True	255	H12	Sample 96	24.42		0
