# Supplementary material for: A Short-Term High-Fat Diet Improved the Survival of Fat Grafts in Mice by Promoting Macrophage Infiltration and Angiogenesis
Source: Front Cell Dev Biol. 2022 Mar 17;10:856839. doi: 10.3389/fcell.2022.856839 (PMC8968084; doi:10.3389/fcell.2022.856839)
Supplement: Supplementary file 2 [file DataSheet1.ZIP › data for figure 4/qPCR of grafts in ND-HC-HF 1M ATGL HSL CPT1 PDGFa VEGFa/NXT-2021-5-27 fat tisse BAN2-1Fit.txt]

Experiment: NXT-2021-5-27-fat tissue-BAN2 Selected Filter: SYBR Green I / HRM Dye (465-510)
Include	Color	Pos	Name	Cp	Concentration	Standard	Status
True	255	A1	Sample 1	16.64		0
True	255	A2	Sample 2	29.70		0
True	255	A3	Sample 3	18.31		0
True	255	A4	Sample 4	28.79		0
True	255	A5	Sample 5	18.49		0
True	255	A6	Sample 6	28.72		0
True	255	A7	Sample 7	17.83		0
True	255	A8	Sample 8	28.56		0
True	255	A9	Sample 9	16.44		0
True	255	A10	Sample 10	27.68		0
True	255	A11	Sample 11	28.64		0
True	255	A12	Sample 12	15.91		0
True	255	B1	Sample 13	22.27		0
True	255	B2	Sample 14	22.39		0
True	255	B3	Sample 15	24.44		0
True	255	B4	Sample 16	24.37		0
True	255	B5	Sample 17	22.95		0
True	255	B6	Sample 18	23.15		0
True	255	B7	Sample 19	23.67		0
True	255	B8	Sample 20	23.58		0
True	255	B9	Sample 21	21.94		0
True	255	B10	Sample 22	22.54		0
True	255	B11	Sample 23	21.99		0
True	255	B12	Sample 24	22.36		0
True	255	C1	Sample 25	23.85		0
True	255	C2	Sample 26	23.94		0
True	255	C3	Sample 27	22.56		0
True	255	C4	Sample 28	22.70		0
True	255	C5	Sample 29	23.55		0
True	255	C6	Sample 30	23.45		0
True	255	C7	Sample 31	22.48		0
True	255	C8	Sample 32	22.41		0
True	255	C9	Sample 33	20.98		0
True	255	C10	Sample 34	21.50		0
True	255	C11	Sample 35	20.34		0
True	255	C12	Sample 36	20.46		0
True	255	D1	Sample 37	22.73		0
True	255	D2	Sample 38	22.89		0
True	255	D3	Sample 39	23.93		0
True	255	D4	Sample 40	23.75		0
True	255	D5	Sample 41	23.81		0
True	255	D6	Sample 42	23.90		0
True	255	D7	Sample 43	23.15		0
True	255	D8	Sample 44	23.22		0
True	255	D9	Sample 45	21.53		0
True	255	D10	Sample 46	22.20		0
True	255	D11	Sample 47	21.51		0
True	255	D12	Sample 48	20.94		0
True	255	E1	Sample 49	24.27		0
True	255	E2	Sample 50	23.77		0
True	255	E3	Sample 51	26.37		0
True	255	E4	Sample 52	26.53		0
True	255	E5	Sample 53	25.90		0
True	255	E6	Sample 54	25.76		0
True	255	E7	Sample 55	25.73		0
True	255	E8	Sample 56	25.92		0
True	255	E9	Sample 57	24.68		0
True	255	E10	Sample 58	24.40		0
True	255	E11	Sample 59	24.96		0
True	255	E12	Sample 60	24.87		0
True	255	F1	Sample 61	23.53		0
True	255	F2	Sample 62	23.65		0
True	255	F3	Sample 63	24.44		0
True	255	F4	Sample 64	24.25		0
True	255	F5	Sample 65	24.34		0
True	255	F6	Sample 66	24.45		0
True	255	F7	Sample 67	23.70		0
True	255	F8	Sample 68	23.56		0
True	255	F9	Sample 69	22.75		0
True	255	F10	Sample 70	22.77		0
True	255	F11	Sample 71	21.57		0
True	255	F12	Sample 72	21.77		0
True	255	G1	Sample 73	21.89		0
True	255	G2	Sample 74	22.06		0
True	255	G3	Sample 75	22.64		0
True	255	G4	Sample 76	22.44		0
True	255	G5	Sample 77	23.19		0
True	255	G6	Sample 78	23.33		0
True	255	G7	Sample 79	21.78		0
True	255	G8	Sample 80	21.74		0
True	255	G9	Sample 81	20.89		0
True	255	G10	Sample 82	20.99		0
True	255	G11	Sample 83	19.93		0
True	255	G12	Sample 84	19.80		0
True	255	H1	Sample 85	30.36		0
True	255	H2	Sample 86	28.93		0
True	255	H3	Sample 87	33.29		0
True	255	H4	Sample 88	31.47		0
True	255	H5	Sample 89	30.40		0
True	255	H6	Sample 90	31.47		0
True	255	H7	Sample 91	33.39		0
True	255	H8	Sample 92	29.58		0
True	255	H9	Sample 93	29.03		0
True	255	H10	Sample 94	28.42		0
True	255	H11	Sample 95	27.84		0
True	255	H12	Sample 96	28.91		0
