# Supplementary material for: A Short-Term High-Fat Diet Improved the Survival of Fat Grafts in Mice by Promoting Macrophage Infiltration and Angiogenesis
Source: Front Cell Dev Biol. 2022 Mar 17;10:856839. doi: 10.3389/fcell.2022.856839 (PMC8968084; doi:10.3389/fcell.2022.856839)
Supplement: Supplementary file 2 [file DataSheet1.ZIP › data for figure 4/qPCR of grafts in ND-HC-HF 1M ATGL HSL CPT1 PDGFa VEGFa/NXT-2021-5-27 fat tisse BAN2-2nd.txt]

Experiment: NXT-2021-5-27-fat tissue-BAN2 Selected Filter: SYBR Green I / HRM Dye (465-510)
Include	Color	Pos	Name	Cp	Concentration	Standard	Status
True	255	A1	Sample 1	19.75		0
True	255	A2	Sample 2	35.00		0	> - Late Cp call (last five cycles) has higher uncertainty
True	255	A3	Sample 3	21.45		0
True	255	A4	Sample 4	32.94		0
True	255	A5	Sample 5	21.41		0
True	255	A6	Sample 6	32.40		0
True	255	A7	Sample 7	20.87		0
True	255	A8	Sample 8	32.69		0
True	255	A9	Sample 9	19.67		0
True	255	A10	Sample 10	32.26		0
True	255	A11	Sample 11	32.45		0
True	255	A12	Sample 12	19.08		0
True	255	B1	Sample 13	26.53		0
True	255	B2	Sample 14	26.45		0
True	255	B3	Sample 15	27.77		0
True	255	B4	Sample 16	27.58		0
True	255	B5	Sample 17	26.61		0
True	255	B6	Sample 18	26.69		0
True	255	B7	Sample 19	27.05		0
True	255	B8	Sample 20	27.20		0
True	255	B9	Sample 21	25.95		0
True	255	B10	Sample 22	25.86		0
True	255	B11	Sample 23	25.79		0
True	255	B12	Sample 24	25.75		0
True	255	C1	Sample 25	27.42		0
True	255	C2	Sample 26	27.16		0
True	255	C3	Sample 27	25.70		0
True	255	C4	Sample 28	25.68		0
True	255	C5	Sample 29	26.62		0
True	255	C6	Sample 30	26.50		0
True	255	C7	Sample 31	25.41		0
True	255	C8	Sample 32	25.44		0
True	255	C9	Sample 33	24.27		0
True	255	C10	Sample 34	24.55		0
True	255	C11	Sample 35	23.47		0
True	255	C12	Sample 36	23.45		0
True	255	D1	Sample 37	26.52		0
True	255	D2	Sample 38	26.50		0
True	255	D3	Sample 39	27.14		0
True	255	D4	Sample 40	27.02		0
True	255	D5	Sample 41	27.22		0
True	255	D6	Sample 42	27.48		0
True	255	D7	Sample 43	26.27		0
True	255	D8	Sample 44	26.30		0
True	255	D9	Sample 45	25.16		0
True	255	D10	Sample 46	25.43		0
True	255	D11	Sample 47	24.71		0
True	255	D12	Sample 48	24.66		0
True	255	E1	Sample 49	27.20		0
True	255	E2	Sample 50	27.10		0
True	255	E3	Sample 51	29.24		0
True	255	E4	Sample 52	29.74		0
True	255	E5	Sample 53	29.04		0
True	255	E6	Sample 54	28.73		0
True	255	E7	Sample 55	28.78		0
True	255	E8	Sample 56	28.91		0
True	255	E9	Sample 57	27.69		0
True	255	E10	Sample 58	27.65		0
True	255	E11	Sample 59	28.15		0
True	255	E12	Sample 60	28.18		0
True	255	F1	Sample 61	26.94		0
True	255	F2	Sample 62	27.02		0
True	255	F3	Sample 63	27.65		0
True	255	F4	Sample 64	27.46		0
True	255	F5	Sample 65	27.61		0
True	255	F6	Sample 66	27.53		0
True	255	F7	Sample 67	26.86		0
True	255	F8	Sample 68	26.64		0
True	255	F9	Sample 69	25.94		0
True	255	F10	Sample 70	26.12		0
True	255	F11	Sample 71	24.92		0
True	255	F12	Sample 72	24.89		0
True	255	G1	Sample 73	25.68		0
True	255	G2	Sample 74	25.77		0
True	255	G3	Sample 75	25.94		0
True	255	G4	Sample 76	26.04		0
True	255	G5	Sample 77	26.58		0
True	255	G6	Sample 78	26.93		0
True	255	G7	Sample 79	25.06		0
True	255	G8	Sample 80	25.03		0
True	255	G9	Sample 81	24.55		0
True	255	G10	Sample 82	24.61		0
True	255	G11	Sample 83	23.54		0
True	255	G12	Sample 84	23.61		0
True	255	H1	Sample 85	33.48		0
True	255	H2	Sample 86	32.07		0
True	255	H3	Sample 87	35.00		0	> - Late Cp call (last five cycles) has higher uncertainty
True	255	H4	Sample 88	35.00		0	> - Late Cp call (last five cycles) has higher uncertainty
True	255	H5	Sample 89	33.36		0
True	255	H6	Sample 90	35.00		0	> - Late Cp call (last five cycles) has higher uncertainty
True	255	H7	Sample 91	35.00		0	> - Late Cp call (last five cycles) has higher uncertainty
True	255	H8	Sample 92	32.79		0
True	255	H9	Sample 93	32.09		0
True	255	H10	Sample 94	31.74		0
True	255	H11	Sample 95	31.06		0
True	255	H12	Sample 96	31.97		0
