# Supplementary material for: A Short-Term High-Fat Diet Improved the Survival of Fat Grafts in Mice by Promoting Macrophage Infiltration and Angiogenesis
Source: Front Cell Dev Biol. 2022 Mar 17;10:856839. doi: 10.3389/fcell.2022.856839 (PMC8968084; doi:10.3389/fcell.2022.856839)
Supplement: Supplementary file 2 [file DataSheet1.ZIP › data for figure 4/qPCR of grafts in ND-HC-HF 1M ATGL HSL CPT1 PDGFa VEGFa/qPCR of grafts in ND-HC-HF 1M ATGL HSL CPT1 PDGFa VEGFa.xlsx]

## Sheet: 2021-5-24 HC HF1M2M-2nd
Experiment: NXT-2021-5-24-fat tissue-BAN1 Selected Filter: SYBR Green I / HRM Dye (465-510)
Include	Color	Pos	Name	Cp
TRUE	255	A1	Sample 1	19.25
TRUE	255	A2	Sample 2	19.23
TRUE	255	A3	Sample 3	22.5
TRUE	255	A4	Sample 4	22.56
TRUE	255	A5	Sample 5	23.04
TRUE	255	A6	Sample 6	23.05
TRUE	255	A7	Sample 7	19.83
TRUE	255	A8	Sample 8	19.82
TRUE	255	A9	Sample 9	21.54
TRUE	255	A10	Sample 10	21.55
TRUE	255	A11	Sample 11	21.51
TRUE	255	A12	Sample 12	21.53
TRUE	255	B1	Sample 13	26.25
TRUE	255	B2	Sample 14	26.24
TRUE	255	B3	Sample 15	29.28
TRUE	255	B4	Sample 16	29.24
TRUE	255	B5	Sample 17	29.78
TRUE	255	B6	Sample 18	29.56
TRUE	255	B7	Sample 19	27.24
TRUE	255	B8	Sample 20	26.96
TRUE	255	B9	Sample 21	30.25
TRUE	255	B10	Sample 22	30.29
TRUE	255	B11	Sample 23	29.62
TRUE	255	B12	Sample 24	29.2
TRUE	255	C1	Sample 25	25.89
TRUE	255	C2	Sample 26	25.87
TRUE	255	C3	Sample 27	29.07
TRUE	255	C4	Sample 28	29			ND2M		HC2M		HF2M		ND1M		HC1M		HF1M
TRUE	255	C5	Sample 29	29.61		GAP	19.25	19.23	22.5	22.56	23.04	23.05	19.83	19.82	21.54	21.55	21.51	21.53
TRUE	255	C6	Sample 30	29.74		UCP1	26.25	26.24	29.28	29.24	29.78	29.56	27.24	26.96	30.25	30.29	29.62	29.2
TRUE	255	C7	Sample 31	25.51		CPT1	25.89	25.87	29.07	29	29.61	29.74	25.51	25.51	24.91	24.95	25.73	25.81
TRUE	255	C8	Sample 32	25.51		ATGL	33.51	33.21	35	35	35	34.16	25.9	25.95	25.25	25.2	24.46	24.31
TRUE	255	C9	Sample 33	24.91		HSL	26.2	26.13	29.51	28.9	29.86	29.85	26.92	26.61	28.68	28.65	26.58	26.7
TRUE	255	C10	Sample 34	24.95		TGFb	33.04	35	35	35	33.05	32.05	25.76	25.66	24.32	24.45	25.3	25.31
TRUE	255	C11	Sample 35	25.73		PGC1a	25.24	25.44	28.03	28.42	29.66	29.66	25.98	25.98	28.17	28.15	27.97	28.19
TRUE	255	C12	Sample 36	25.81		PPARg	25.45	25.48	28.42	28.48	29.32	29.32	26.05	25.79	27.43	27.3	26.5	26.68
TRUE	255	D1	Sample 37	33.51
TRUE	255	D2	Sample 38	33.21
TRUE	255	D3	Sample 39	35
TRUE	255	D4	Sample 40	35			GAP	UCP1	CPT1	ATGL	HSL	TGFb	PGC1a	PPARg
TRUE	255	D5	Sample 41	35		ND2M	19.25	26.25	25.89	33.51	26.2	33.04	25.24	25.45
TRUE	255	D6	Sample 42	34.16			19.23	26.24	25.87	33.21	26.13	35	25.44	25.48
TRUE	255	D7	Sample 43	25.9		HC2M	22.5	29.28	29.07	35	29.51	35	28.03	28.42
TRUE	255	D8	Sample 44	25.95			22.56	29.24	29	35	28.9	35	28.42	28.48
TRUE	255	D9	Sample 45	25.25		HF2M	23.04	29.78	29.61	35	29.86	33.05	29.66	29.32
TRUE	255	D10	Sample 46	25.2			23.05	29.56	29.74	34.16	29.85	32.05	29.66	29.32
TRUE	255	D11	Sample 47	24.46		ND1M	19.83	27.24	25.51	25.9	26.92	25.76	25.98	26.05
TRUE	255	D12	Sample 48	24.31			19.82	26.96	25.51	25.95	26.61	25.66	25.98	25.79
TRUE	255	E1	Sample 49	26.2		HC1M	21.54	30.25	24.91	25.25	28.68	24.32	28.17	27.43
TRUE	255	E2	Sample 50	26.13			21.55	30.29	24.95	25.2	28.65	24.45	28.15	27.3
TRUE	255	E3	Sample 51	29.51		HF1M	21.51	29.62	25.73	24.46	26.58	25.3	27.97	26.5
TRUE	255	E4	Sample 52	28.9			21.53	29.2	25.81	24.31	26.7	25.31	28.19	26.68
TRUE	255	E5	Sample 53	29.86
TRUE	255	E6	Sample 54	29.85
TRUE	255	E7	Sample 55	26.92		ND2M	19.24	26.245	25.88	33.36	26.165	34.02	25.34	25.465
TRUE	255	E8	Sample 56	26.61
TRUE	255	E9	Sample 57	28.68		HC2M	22.53	29.26	29.035	35	29.205	35	28.225	28.45
TRUE	255	E10	Sample 58	28.65
TRUE	255	E11	Sample 59	26.58		HF2M	23.045	29.67	29.675	34.58	29.855	32.55	29.66	29.32
TRUE	255	E12	Sample 60	26.7
TRUE	255	F1	Sample 61	33.04		ND1M	19.825	27.1	25.51	25.925	26.765	25.71	25.98	25.92
TRUE	255	F2	Sample 62	35
TRUE	255	F3	Sample 63	35		HC1M	21.545	30.27	24.93	25.225	28.665	24.385	28.16	27.365
TRUE	255	F4	Sample 64	35
TRUE	255	F5	Sample 65	33.05		HF1M	21.52	29.41	25.77	24.385	26.64	25.305	28.08	26.59
TRUE	255	F6	Sample 66	32.05
TRUE	255	F7	Sample 67	25.76			GAP	UCP1	CPT1	ATGL	HSL	TGFb	PGC1a	PPARg
TRUE	255	F8	Sample 68	25.66		ND2M	19.24	26.245	25.88	33.36	26.165	34.02	25.34	25.465
TRUE	255	F9	Sample 69	24.32		HC2M	22.53	29.26	29.035	35	29.205	35	28.225	28.45
TRUE	255	F10	Sample 70	24.45		HF2M	23.045	29.67	29.675	34.58	29.855	32.55	29.66	29.32
TRUE	255	F11	Sample 71	25.3		ND1M	19.825	27.1	25.51	25.925	26.765	25.71	25.98	25.92
TRUE	255	F12	Sample 72	25.31		HC1M	21.545	30.27	24.93	25.225	28.665	24.385	28.16	27.365
TRUE	255	G1	Sample 73	25.24		HF1M	21.52	29.41	25.77	24.385	26.64	25.305	28.08	26.59
TRUE	255	G2	Sample 74	25.44
TRUE	255	G3	Sample 75	28.03
TRUE	255	G4	Sample 76	28.42			ND2M	7.005	6.64	14.12	6.925	14.78	6.1	6.225
TRUE	255	G5	Sample 77	29.66			HC2M	6.73	6.505	12.47	6.675	12.47	5.695	5.92
TRUE	255	G6	Sample 78	29.66			HF2M	6.625	6.63	11.535	6.81	9.505	6.615	6.275
TRUE	255	G7	Sample 79	25.98			ND1M	7.275	5.685	6.1	6.94	5.885	6.155	6.095
TRUE	255	G8	Sample 80	25.98			HC1M	8.725	3.385	3.68	7.12	2.84	6.615	5.82
TRUE	255	G9	Sample 81	28.17			HF1M	7.89	4.25	2.865	5.12	3.785	6.56	5.07
TRUE	255	G10	Sample 82	28.15
TRUE	255	G11	Sample 83	27.97
TRUE	255	G12	Sample 84	28.19			ND2M	0	0	0	0	0	0	0
TRUE	255	H1	Sample 85	25.45			HC2M	-0.275	-0.135	-1.65	-0.25	-2.31	-0.405	-0.305
TRUE	255	H2	Sample 86	25.48			HF2M	-0.38	-0.01	-2.585	-0.115	-5.275	0.515	0.05
TRUE	255	H3	Sample 87	28.42			ND1M	0	0	0	0	0	0	0
TRUE	255	H4	Sample 88	28.48			HC1M	1.45	-2.3	-2.42	0.18	-3.045	0.46	-0.275
TRUE	255	H5	Sample 89	29.32			HF1M	0.615	-1.435	-3.235	-1.82	-2.1	0.405	-1.025
TRUE	255	H6	Sample 90	29.32
TRUE	255	H7	Sample 91	26.05				UCP1	CPT1	ATGL	HSL	TGFb	PGC1a	PPARg
TRUE	255	H8	Sample 92	25.79			ND2M	1	1	1	1	1	1	1
TRUE	255	H9	Sample 93	27.43			HC2M	1.20999	1.09809	3.13834	1.18921	4.95883	1.32409	1.23542
TRUE	255	H10	Sample 94	27.3			HF2M	1.30134	1.00696	6.00016	1.08298	38.7198	0.699793	0.965936
TRUE	255	H11	Sample 95	26.5			ND1M	1	1	1	1	1	1	1
TRUE	255	H12	Sample 96	26.68			HC1M	0.366021	4.92458	5.35171	0.882703	8.25347	0.726986	1.20999
							HF1M	0.65293	2.70382	9.41525	3.53081	4.28709	0.755236	2.03496

## Sheet: 2021-5-24 HC HF1M2M-1fit
Experiment: NXT-2021-5-24-fat tissue-BAN1 Selected Filter: SYBR Green I / HRM Dye (465-510)
Include	Color	Pos	Name	Cp
TRUE	255	A1	Sample 1	16.82
TRUE	255	A2	Sample 2	15.97
TRUE	255	A3	Sample 3	19.59
TRUE	255	A4	Sample 4	19.78
TRUE	255	A5	Sample 5	20.62
TRUE	255	A6	Sample 6	20.78
TRUE	255	A7	Sample 7	17.53
TRUE	255	A8	Sample 8	17.3
TRUE	255	A9	Sample 9	18.73
TRUE	255	A10	Sample 10	18.67
TRUE	255	A11	Sample 11	17.97
TRUE	255	A12	Sample 12	18.68
TRUE	255	B1	Sample 13	23.76
TRUE	255	B2	Sample 14	23.71
TRUE	255	B3	Sample 15	26.93
TRUE	255	B4	Sample 16	26.73
TRUE	255	B5	Sample 17	27.36
TRUE	255	B6	Sample 18	27.8
TRUE	255	B7	Sample 19	25.66
TRUE	255	B8	Sample 20	24.85
TRUE	255	B9	Sample 21	27.8
TRUE	255	B10	Sample 22	27.92
TRUE	255	B11	Sample 23	26.93
TRUE	255	B12	Sample 24	26.64
TRUE	255	C1	Sample 25	22.24
TRUE	255	C2	Sample 26	22.79
TRUE	255	C3	Sample 27	25.67			ND2M		HC2M		HF2M		ND1M		HC1M		HF1M
TRUE	255	C4	Sample 28	25.31		GAP	16.82	15.97	19.59	19.78	20.62	20.78	17.53	17.3	18.73	18.67	17.97	18.68
TRUE	255	C5	Sample 29	26.26		UCP1	23.76	23.71	26.93	26.73	27.36	27.8	25.66	24.85	27.8	27.92	26.93	26.64
TRUE	255	C6	Sample 30	26.84		CPT1	22.24	22.79	25.67	25.31	26.26	26.84	22.49	21.96	21.41	21.59	20.85	21.73
TRUE	255	C7	Sample 31	22.49		ATGL	25.89	28.91	29.67	30.81	30.97	30.18	22.53	21.87	20.8	21.6	19.88	20.26
TRUE	255	C8	Sample 32	21.96		HSL	22.54	22.47	26.13	26.38	26.76	26.55	24.4	22.91	24.94	24.87	22.65	22.82
TRUE	255	C9	Sample 33	21.41		TGFb	28.3	29.81	30.1	30.56	28.94	28.95	22.85	21.98	20.48	20.8	21.99	21.4
TRUE	255	C10	Sample 34	21.59		PGC1a	22.49	22.58	25.58	25.33	26.59	26.95	23.86	22.92	25.32	25.17	24.55	24.87
TRUE	255	C11	Sample 35	20.85		PPARg	22.85	22.47	25.19	25.11	26.78	26.72	22.91	22.5	24.51	23.44	23.46	23.77
TRUE	255	C12	Sample 36	21.73
TRUE	255	D1	Sample 37	25.89
TRUE	255	D2	Sample 38	28.91			GAP	UCP1	CPT1	ATGL	HSL	TGFb	PGC1a	PPARg
TRUE	255	D3	Sample 39	29.67		ND2M	16.82	23.76	22.24	25.89	22.54	28.3	22.49	22.85
TRUE	255	D4	Sample 40	30.81			15.97	23.71	22.79	28.91	22.47	29.81	22.58	22.47
TRUE	255	D5	Sample 41	30.97		HC2M	19.59	26.93	25.67	29.67	26.13	30.1	25.58	25.19
TRUE	255	D6	Sample 42	30.18			19.78	26.73	25.31	30.81	26.38	30.56	25.33	25.11
TRUE	255	D7	Sample 43	22.53		HF2M	20.62	27.36	26.26	30.97	26.76	28.94	26.59	26.78
TRUE	255	D8	Sample 44	21.87			20.78	27.8	26.84	30.18	26.55	28.95	26.95	26.72
TRUE	255	D9	Sample 45	20.8		ND1M	17.53	25.66	22.49	22.53	24.4	22.85	23.86	22.91
TRUE	255	D10	Sample 46	21.6			17.3	24.85	21.96	21.87	22.91	21.98	22.92	22.5
TRUE	255	D11	Sample 47	19.88		HC1M	18.73	27.8	21.41	20.8	24.94	20.48	25.32	24.51
TRUE	255	D12	Sample 48	20.26			18.67	27.92	21.59	21.6	24.87	20.8	25.17	23.44
TRUE	255	E1	Sample 49	22.54		HF1M	17.97	26.93	20.85	19.88	22.65	21.99	24.55	23.46
TRUE	255	E2	Sample 50	22.47			18.68	26.64	21.73	20.26	22.82	21.4	24.87	23.77
TRUE	255	E3	Sample 51	26.13
TRUE	255	E4	Sample 52	26.38
TRUE	255	E5	Sample 53	26.76		ND2M	16.395	23.735	22.515	27.4	22.505	29.055	22.535	22.66
TRUE	255	E6	Sample 54	26.55
TRUE	255	E7	Sample 55	24.4		HC2M	19.685	26.83	25.49	30.24	26.255	30.33	25.455	25.15
TRUE	255	E8	Sample 56	22.91
TRUE	255	E9	Sample 57	24.94		HF2M	20.7	27.58	26.55	30.575	26.655	28.945	26.77	26.75
TRUE	255	E10	Sample 58	24.87
TRUE	255	E11	Sample 59	22.65		ND1M	17.415	25.255	22.225	22.2	23.655	22.415	23.39	22.705
TRUE	255	E12	Sample 60	22.82
TRUE	255	F1	Sample 61	28.3		HC1M	18.7	27.86	21.5	21.2	24.905	20.64	25.245	23.975
TRUE	255	F2	Sample 62	29.81
TRUE	255	F3	Sample 63	30.1		HF1M	18.325	26.785	21.29	20.07	22.735	21.695	24.71	23.615
TRUE	255	F4	Sample 64	30.56
TRUE	255	F5	Sample 65	28.94			GAP	UCP1	CPT1	ATGL	HSL	TGFb	PGC1a	PPARg
TRUE	255	F6	Sample 66	28.95		ND2M	16.395	23.735	22.515	27.4	22.505	29.055	22.535	22.66
TRUE	255	F7	Sample 67	22.85		HC2M	19.685	26.83	25.49	30.24	26.255	30.33	25.455	25.15
TRUE	255	F8	Sample 68	21.98		HF2M	20.7	27.58	26.55	30.575	26.655	28.945	26.77	26.75
TRUE	255	F9	Sample 69	20.48		ND1M	17.415	25.255	22.225	22.2	23.655	22.415	23.39	22.705
TRUE	255	F10	Sample 70	20.8		HC1M	18.7	27.86	21.5	21.2	24.905	20.64	25.245	23.975
TRUE	255	F11	Sample 71	21.99		HF1M	18.325	26.785	21.29	20.07	22.735	21.695	24.71	23.615
TRUE	255	F12	Sample 72	21.4
TRUE	255	G1	Sample 73	22.49				UCP1	CPT1	ATGL	HSL	TGFb	PGC1a	PPARg
TRUE	255	G2	Sample 74	22.58			ND2M	7.34	6.12	11.005	6.11	12.66	6.14	6.265
TRUE	255	G3	Sample 75	25.58			HC2M	7.145	5.805	10.555	6.57	10.645	5.77	5.465
TRUE	255	G4	Sample 76	25.33			HF2M	6.88	5.85	9.875	5.955	8.245	6.07	6.05
TRUE	255	G5	Sample 77	26.59			ND1M	7.84	4.81	4.785	6.24	5	5.975	5.29
TRUE	255	G6	Sample 78	26.95			HC1M	9.16	2.8	2.5	6.205	1.94	6.545	5.275
TRUE	255	G7	Sample 79	23.86			HF1M	8.46	2.965	1.745	4.41	3.37	6.385	5.29
TRUE	255	G8	Sample 80	22.92
TRUE	255	G9	Sample 81	25.32				UCP1	CPT1	ATGL	HSL	TGFb	PGC1a	PPARg
TRUE	255	G10	Sample 82	25.17			ND2M	0	0	0	0	0	0	0
TRUE	255	G11	Sample 83	24.55			HC2M	-0.195	-0.315	-0.45	0.46	-2.015	-0.37	-0.8
TRUE	255	G12	Sample 84	24.87			HF2M	-0.46	-0.27	-1.13	-0.155	-4.415	-0.07	-0.215
TRUE	255	H1	Sample 85	22.85			ND1M	0	0	0	0	0	0	0
TRUE	255	H2	Sample 86	22.47			HC1M	1.32	-2.01	-2.285	-0.035	-3.06	0.57	-0.015
TRUE	255	H3	Sample 87	25.19			HF1M	0.62	-1.845	-3.04	-1.83	-1.63	0.41	0
TRUE	255	H4	Sample 88	25.11
TRUE	255	H5	Sample 89	26.78			1FIT	UCP1	CPT1	ATGL	HSL	TGFb	PGC1a	PPARg
TRUE	255	H6	Sample 90	26.72			ND2M	1	1	1	1	1	1	1
TRUE	255	H7	Sample 91	22.91			HC2M	1.14472	1.24401	1.36604	0.726986	4.04181	1.29235	1.7411
TRUE	255	H8	Sample 92	22.5			HF2M	1.37554	1.20581	2.18859	1.11342	21.3328	1.04972	1.1607
TRUE	255	H9	Sample 93	24.51			ND1M	1	1	1	1	1	1	1
TRUE	255	H10	Sample 94	23.44			HC1M	0.400535	4.02782	4.87364	1.02456	8.33973	0.673617	1.01045
TRUE	255	H11	Sample 95	23.46			HF1M	0.650671	3.59253	8.22491	3.55537	3.09513	0.752623	1
TRUE	255	H12	Sample 96	23.77

## Sheet: 2021-5-27 HC HF 1M ban1-2nd
Experiment: NXT-2021-5-27-fat tissue-BAN1 Selected Filter: SYBR Green I / HRM Dye (465-510)
Include	Color	Pos	Name	Cp
TRUE	255	A1	Sample 1	19.94
TRUE	255	A2	Sample 2	19.95
TRUE	255	A3	Sample 3	21.62
TRUE	255	A4	Sample 4	33
TRUE	255	A5	Sample 5	21.44
TRUE	255	A6	Sample 6	21.59
TRUE	255	A7	Sample 7	20.87
TRUE	255	A8	Sample 8	21.01
TRUE	255	A9	Sample 9	19.73
TRUE	255	A10	Sample 10	19.89
TRUE	255	A11	Sample 11	19.28
TRUE	255	A12	Sample 12	19.2
TRUE	255	B1	Sample 13	26.94
TRUE	255	B2	Sample 14	26.96
TRUE	255	B3	Sample 15	29.96
TRUE	255	B4	Sample 16	29.68
TRUE	255	B5	Sample 17	29.55
TRUE	255	B6	Sample 18	29.43
TRUE	255	B7	Sample 19	29.13
TRUE	255	B8	Sample 20	28.86
TRUE	255	B9	Sample 21	27.52
TRUE	255	B10	Sample 22	27.31
TRUE	255	B11	Sample 23	30.78
TRUE	255	B12	Sample 24	30.65
TRUE	255	C1	Sample 25	25.48
TRUE	255	C2	Sample 26	25.45
TRUE	255	C3	Sample 27	24.8
TRUE	255	C4	Sample 28	24.81
TRUE	255	C5	Sample 29	25.62
TRUE	255	C6	Sample 30	25.67
TRUE	255	C7	Sample 31	24.05
TRUE	255	C8	Sample 32	24.08
TRUE	255	C9	Sample 33	23.48
TRUE	255	C10	Sample 34	23.46
TRUE	255	C11	Sample 35	22.05
TRUE	255	C12	Sample 36	22.08
TRUE	255	D1	Sample 37	25.87					ND1M		HC1M		HF1M		ND1M		HC1M		HF1M
TRUE	255	D2	Sample 38	25.87				GAP	19.94	19.95	21.62	33	21.44	21.59	20.87	21.01	19.73	19.89	19.28	19.2
TRUE	255	D3	Sample 39	25.23				UCP1	26.94	26.96	29.96	29.68	29.55	29.43	29.13	28.86	27.52	27.31	30.78	30.65
TRUE	255	D4	Sample 40	25.11				CPT1	25.48	25.45	24.8	24.81	25.62	25.67	24.05	24.08	23.48	23.46	22.05	22.08
TRUE	255	D5	Sample 41	24.24				ATGL	25.87	25.87	25.23	25.11	24.24	24.19	24.57	24.47	22.89	22.78	22.26	22.3
TRUE	255	D6	Sample 42	24.19				HSL	26.71	26.69	28.56	28.45	26.57	26.41	27.78	27.58	25.14	25.19	26.69	26.81
TRUE	255	D7	Sample 43	24.57				TGFb	25.5	25.52	24.12	24.22	25.09	25.14	23.25	23.32	22.91	22.92	21.25	21.24
TRUE	255	D8	Sample 44	24.47				PGC1a	26.28	25.9	28.45	28.58	28.25	28.48	27.57	27.44	26.31	26.11	27.53	27.54
TRUE	255	D9	Sample 45	22.89				PPARg	25.82	25.9	27.14	27.21	26.61	26.71	25.93	25.96	25.33	25.34	24.43	24.42
TRUE	255	D10	Sample 46	22.78
TRUE	255	D11	Sample 47	22.26
TRUE	255	D12	Sample 48	22.3
TRUE	255	E1	Sample 49	26.71				GAP	UCP1	CPT1	ATGL	HSL	TGFb	PGC1a	PPARg
TRUE	255	E2	Sample 50	26.69			ND1M	19.94	26.94	25.48	25.87	26.71	25.5	26.28	25.82
TRUE	255	E3	Sample 51	28.56				19.95	26.96	25.45	25.87	26.69	25.52	25.9	25.9
TRUE	255	E4	Sample 52	28.45			HC1M	21.62	29.96	24.8	25.23	28.56	24.12	28.45	27.14
TRUE	255	E5	Sample 53	26.57					29.68	24.81	25.11	28.45	24.22	28.58	27.21
TRUE	255	E6	Sample 54	26.41			HF1M	21.44	29.55	25.62	24.24	26.57	25.09	28.25	26.61
TRUE	255	E7	Sample 55	27.78				21.59	29.43	25.67	24.19	26.41	25.14	28.48	26.71
TRUE	255	E8	Sample 56	27.58			ND1M	20.87	29.13	24.05	24.57	27.78	23.25	27.57	25.93
TRUE	255	E9	Sample 57	25.14				21.01	28.86	24.08	24.47	27.58	23.32	27.44	25.96
TRUE	255	E10	Sample 58	25.19			HC1M	19.73	27.52	23.48	22.89	25.14	22.91	26.31	25.33
TRUE	255	E11	Sample 59	26.69				19.89	27.31	23.46	22.78	25.19	22.92	26.11	25.34
TRUE	255	E12	Sample 60	26.81			HF1M	19.28	30.78	22.05	22.26	26.69	21.25	27.53	24.43
TRUE	255	F1	Sample 61	25.5				19.2	30.65	22.08	22.3	26.81	21.24	27.54	24.42
TRUE	255	F2	Sample 62	25.52
TRUE	255	F3	Sample 63	24.12
TRUE	255	F4	Sample 64	24.22			ND1M	19.945	26.95	25.465	25.87	26.7	25.51	26.09	25.86
TRUE	255	F5	Sample 65	25.09
TRUE	255	F6	Sample 66	25.14			HC1M	21.62	29.82	24.805	25.17	28.505	24.17	28.515	27.175
TRUE	255	F7	Sample 67	23.25
TRUE	255	F8	Sample 68	23.32			HF1M	21.515	29.49	25.645	24.215	26.49	25.115	28.365	26.66
TRUE	255	F9	Sample 69	22.91
TRUE	255	F10	Sample 70	22.92			ND1M	20.94	28.995	24.065	24.52	27.68	23.285	27.505	25.945
TRUE	255	F11	Sample 71	21.25
TRUE	255	F12	Sample 72	21.24			HC1M	19.81	27.415	23.47	22.835	25.165	22.915	26.21	25.335
TRUE	255	G1	Sample 73	26.28
TRUE	255	G2	Sample 74	25.9			HF1M	19.24	30.715	22.065	22.28	26.75	21.245	27.535	24.425
TRUE	255	G3	Sample 75	28.45
TRUE	255	G4	Sample 76	28.58
TRUE	255	G5	Sample 77	28.25				GAP	UCP1	CPT1	ATGL	HSL	TGFb	PGC1a	PPARg
TRUE	255	G6	Sample 78	28.48			ND1M	19.945	26.95	25.465	25.87	26.7	25.51	26.09	25.86
TRUE	255	G7	Sample 79	27.57			HC1M	21.62	29.82	24.805	25.17	28.505	24.17	28.515	27.175
TRUE	255	G8	Sample 80	27.44			HF1M	21.515	29.49	25.645	24.215	26.49	25.115	28.365	26.66
TRUE	255	G9	Sample 81	26.31			ND1M	20.94	28.995	24.065	24.52	27.68	23.285	27.505	25.945
TRUE	255	G10	Sample 82	26.11			HC1M	19.81	27.415	23.47	22.835	25.165	22.915	26.21	25.335
TRUE	255	G11	Sample 83	27.53			HF1M	19.24	30.715	22.065	22.28	26.75	21.245	27.535	24.425
TRUE	255	G12	Sample 84	27.54
TRUE	255	H1	Sample 85	25.82					UCP1	CPT1	ATGL	HSL	TGFb	PGC1a	PPARg
TRUE	255	H2	Sample 86	25.9				ND1M	7.005	5.52	5.925	6.755	5.565	6.145	5.915
TRUE	255	H3	Sample 87	27.14				HC1M	8.2	3.185	3.55	6.885	2.55	6.895	5.555
TRUE	255	H4	Sample 88	27.21				HF1M	7.975	4.13	2.7	4.975	3.6	6.85	5.145
TRUE	255	H5	Sample 89	26.61				ND1M	8.055	3.125	3.58	6.74	2.345	6.565	5.005
TRUE	255	H6	Sample 90	26.71				HC1M	7.605	3.66	3.025	5.355	3.105	6.4	5.525
TRUE	255	H7	Sample 91	25.93				HF1M	11.475	2.825	3.04	7.51	2.005	8.295	5.185
TRUE	255	H8	Sample 92	25.96
TRUE	255	H9	Sample 93	25.33					UCP1	CPT1	ATGL	HSL	TGFb	PGC1a	PPARg
TRUE	255	H10	Sample 94	25.34				ND1M	0	0	0	0	0	0	0
TRUE	255	H11	Sample 95	24.43				HC1M	1.195	-2.335	-2.375	0.13	-3.015	0.75	-0.36
TRUE	255	H12	Sample 96	24.42				HF1M	0.97	-1.39	-3.225	-1.78	-1.965	0.705	-0.77		UCP1	CPT1	ATGL	HSL	TGFb	PGC1a	PPARg
								ND1M	1.05	-2.395	-2.345	-0.015	-3.22	0.42	-0.91	ND1M	0	0	0	0	0	0	0
								HC1M	0.6	-1.86	-2.9	-1.4	-2.46	0.255	-0.39	HC1M	-0.45	0.535	-0.555	-1.385	0.76	-0.165	0.52
								HF1M	4.47	-2.695	-2.885	0.755	-3.56	2.15	-0.73	HF1M	3.42	-0.3	-0.54	0.77	-0.34	1.73	0.18
																ND1M	1	1	1	1	1	1	1
									UCP1	CPT1	ATGL	HSL	TGFb	PGC1a	PPARg	HC1M	1.36604	0.690159	1.46917	2.61172	0.590496	1.12117	0.697372
								ND1M	1	1	1	1	1	1	1	HF1M	0.0934281	1.23114	1.45397	0.586417	1.26576	0.301452	0.882703
								HC1M	0.436786	5.04551	5.18736	0.913831	8.08361	0.594604	1.28343
								HF1M	0.510506	2.62079	9.35022	3.43426	3.90413	0.613442	1.70527
								ND1M	0.482968	5.25977	5.0806	1.01045	9.31787	0.747425	1.87905
								HC1M	0.659754	3.63008	7.46426	2.63902	5.50217	0.837987	1.31039
								HF1M	0.0451228	6.47554	7.38706	0.592546	11.7942	0.225313	1.65864

## Sheet: 2021-5-27 HC HF 1M ban1-1fit
Experiment: NXT-2021-5-27-fat tissue-BAN1 Selected Filter: SYBR Green I / HRM Dye (465-510)
Include	Color	Pos	Name	Cp
TRUE	255	A1	Sample 1	16.9
TRUE	255	A2	Sample 2	16.86
TRUE	255	A3	Sample 3	18.56
TRUE	255	A4	Sample 4	29.9
TRUE	255	A5	Sample 5	18.58
TRUE	255	A6	Sample 6	18.82
TRUE	255	A7	Sample 7	18.62
TRUE	255	A8	Sample 8	18.23
TRUE	255	A9	Sample 9	16.58
TRUE	255	A10	Sample 10	16.78
TRUE	255	A11	Sample 11	16.34
TRUE	255	A12	Sample 12	16.25
TRUE	255	B1	Sample 13	24.56
TRUE	255	B2	Sample 14	24.49
TRUE	255	B3	Sample 15	27.66
TRUE	255	B4	Sample 16	27.71
TRUE	255	B5	Sample 17	27.45
TRUE	255	B6	Sample 18	27.47
TRUE	255	B7	Sample 19	27.18
TRUE	255	B8	Sample 20	26.89
TRUE	255	B9	Sample 21	24.93
TRUE	255	B10	Sample 22	25.21
TRUE	255	B11	Sample 23	28.88
TRUE	255	B12	Sample 24	28.79
TRUE	255	C1	Sample 25	21.76			ND1M		HC1M		HF1M		ND1M		HC1M		HF1M
TRUE	255	C2	Sample 26	21.93		GAP	16.9	16.86	18.56		18.58	18.82	18.62	18.23	16.58	16.78	16.34	16.25
TRUE	255	C3	Sample 27	21.48		UCP1	24.56	24.49	27.66	27.71	27.45	27.47	27.18	26.89	24.93	25.21	28.88	28.79
TRUE	255	C4	Sample 28	20.97		CPT1	21.76	21.93	21.48	20.97	22.32	22.59	21.03	21.19	20.21	19.78	18.73	19.06
TRUE	255	C5	Sample 29	22.32		ATGL	22.23	21.93	21.69	21.67	20.9	21.36	21.66	21.54	19.46	19.52	18.75	18.9
TRUE	255	C6	Sample 30	22.59		HSL	23.27	23.25	25.36	25.32	23.22	23.54	24.89	24.65	21.62	21.84	23.57	23.36
TRUE	255	C7	Sample 31	21.03		TGFb	21.61	21.81	20.77	20.93	21.63	22	20.55	20.56	19.62	19.52	17.9	18
TRUE	255	C8	Sample 32	21.19		PGC1a	23.4	22.85	25.58	25.83	25.69	25.74	25	24.79	23.59	23.6	24.66	24.93
TRUE	255	C9	Sample 33	20.21		PPARg	22.85	22.98	24.38	24.53	23.58	24.19	23.54	23.26	22.42	22.5	21.74	21.71
TRUE	255	C10	Sample 34	19.78
TRUE	255	C11	Sample 35	18.73
TRUE	255	C12	Sample 36	19.06			GAP	UCP1	CPT1	ATGL	HSL	TGFb	PGC1a	PPARg
TRUE	255	D1	Sample 37	22.23		ND1M	16.9	24.56	21.76	22.23	23.27	21.61	23.4	22.85
TRUE	255	D2	Sample 38	21.93			16.86	24.49	21.93	21.93	23.25	21.81	22.85	22.98
TRUE	255	D3	Sample 39	21.69		HC1M	18.56	27.66	21.48	21.69	25.36	20.77	25.58	24.38
TRUE	255	D4	Sample 40	21.67				27.71	20.97	21.67	25.32	20.93	25.83	24.53
TRUE	255	D5	Sample 41	20.9		HF1M	18.58	27.45	22.32	20.9	23.22	21.63	25.69	23.58
TRUE	255	D6	Sample 42	21.36			18.82	27.47	22.59	21.36	23.54	22	25.74	24.19
TRUE	255	D7	Sample 43	21.66		ND1M	18.62	27.18	21.03	21.66	24.89	20.55	25	23.54
TRUE	255	D8	Sample 44	21.54			18.23	26.89	21.19	21.54	24.65	20.56	24.79	23.26
TRUE	255	D9	Sample 45	19.46		HC1M	16.58	24.93	20.21	19.46	21.62	19.62	23.59	22.42
TRUE	255	D10	Sample 46	19.52			16.78	25.21	19.78	19.52	21.84	19.52	23.6	22.5
TRUE	255	D11	Sample 47	18.75		HF1M	16.34	28.88	18.73	18.75	23.57	17.9	24.66	21.74
TRUE	255	D12	Sample 48	18.9			16.25	28.79	19.06	18.9	23.36	18	24.93	21.71
TRUE	255	E1	Sample 49	23.27
TRUE	255	E2	Sample 50	23.25
TRUE	255	E3	Sample 51	25.36		ND1M	16.88	24.525	21.845	22.08	23.26	21.71	23.125	22.915
TRUE	255	E4	Sample 52	25.32
TRUE	255	E5	Sample 53	23.22		HC1M	18.56	27.685	21.225	21.68	25.34	20.85	25.705	24.455
TRUE	255	E6	Sample 54	23.54
TRUE	255	E7	Sample 55	24.89		HF1M	18.7	27.46	22.455	21.13	23.38	21.815	25.715	23.885
TRUE	255	E8	Sample 56	24.65
TRUE	255	E9	Sample 57	21.62		ND1M	18.425	27.035	21.11	21.6	24.77	20.555	24.895	23.4
TRUE	255	E10	Sample 58	21.84
TRUE	255	E11	Sample 59	23.57		HC1M	16.68	25.07	19.995	19.49	21.73	19.57	23.595	22.46
TRUE	255	E12	Sample 60	23.36
TRUE	255	F1	Sample 61	21.61		HF1M	16.295	28.835	18.895	18.825	23.465	17.95	24.795	21.725
TRUE	255	F2	Sample 62	21.81
TRUE	255	F3	Sample 63	20.77			GAP	UCP1	CPT1	ATGL	HSL	TGFb	PGC1a	PPARg
TRUE	255	F4	Sample 64	20.93		ND1M	16.88	24.525	21.845	22.08	23.26	21.71	23.125	22.915
TRUE	255	F5	Sample 65	21.63		HC1M	18.56	27.685	21.225	21.68	25.34	20.85	25.705	24.455
TRUE	255	F6	Sample 66	22		HF1M	18.7	27.46	22.455	21.13	23.38	21.815	25.715	23.885
TRUE	255	F7	Sample 67	20.55		ND1M	18.425	27.035	21.11	21.6	24.77	20.555	24.895	23.4
TRUE	255	F8	Sample 68	20.56		HC1M	16.68	25.07	19.995	19.49	21.73	19.57	23.595	22.46
TRUE	255	F9	Sample 69	19.62		HF1M	16.295	28.835	18.895	18.825	23.465	17.95	24.795	21.725
TRUE	255	F10	Sample 70	19.52
TRUE	255	F11	Sample 71	17.9			ND1M	7.645	4.965	5.2	6.38	4.83	6.245	6.035
TRUE	255	F12	Sample 72	18			HC1M	9.125	2.665	3.12	6.78	2.29	7.145	5.895
TRUE	255	G1	Sample 73	23.4			HF1M	8.76	3.755	2.43	4.68	3.115	7.015	5.185
TRUE	255	G2	Sample 74	22.85			ND1M	8.61	2.685	3.175	6.345	2.13	6.47	4.975
TRUE	255	G3	Sample 75	25.58			HC1M	8.39	3.315	2.81	5.05	2.89	6.915	5.78
TRUE	255	G4	Sample 76	25.83			HF1M	12.54	2.6	2.53	7.17	1.655	8.5	5.43
TRUE	255	G5	Sample 77	25.69
TRUE	255	G6	Sample 78	25.74				UCP1	CPT1	ATGL	HSL	TGFb	PGC1a	PPARg
TRUE	255	G7	Sample 79	25			ND1M	0	0	0	0	0	0	0
TRUE	255	G8	Sample 80	24.79			HC1M	1.48	-2.3	-2.08	0.4	-2.54	0.9	-0.14
TRUE	255	G9	Sample 81	23.59			HF1M	1.115	-1.21	-2.77	-1.7	-1.715	0.77	-0.85
TRUE	255	G10	Sample 82	23.6			ND1M	0.965	-2.28	-2.025	-0.035	-2.7	0.225	-1.06
TRUE	255	G11	Sample 83	24.66			HC1M	0.745	-1.65	-2.39	-1.33	-1.94	0.67	-0.255
TRUE	255	G12	Sample 84	24.93			HF1M	4.895	-2.365	-2.67	0.79	-3.175	2.255	-0.605
TRUE	255	H1	Sample 85	22.85
TRUE	255	H2	Sample 86	22.98				UCP1	CPT1	ATGL	HSL	TGFb	PGC1a	PPARg
TRUE	255	H3	Sample 87	24.38			ND1M	1	1	1	1	1	1	1
TRUE	255	H4	Sample 88	24.53			HC1M	0.358489	4.92458	4.22807	0.757858	5.81589	0.535887	1.10191
TRUE	255	H5	Sample 89	23.58			HF1M	0.461691	2.31338	6.82108	3.24901	3.28297	0.586417	1.8025
TRUE	255	H6	Sample 90	24.19			ND1M	0.512278	4.85678	4.06992	1.02456	6.49802	0.855595	2.08493
TRUE	255	H7	Sample 91	23.54			HC1M	0.596668	3.13834	5.24157	2.51403	3.83706	0.628507	1.19334
TRUE	255	H8	Sample 92	23.26			HF1M	0.0336092	5.15153	6.36429	0.578344	9.03172	0.209497	1.52098
TRUE	255	H9	Sample 93	22.42
TRUE	255	H10	Sample 94	22.5
TRUE	255	H11	Sample 95	21.74
TRUE	255	H12	Sample 96	21.71

## Sheet: 2021-5-27 HC HF 1M ban2-2nd
Experiment: NXT-2021-5-27-fat tissue-BAN2 Selected Filter: SYBR Green I / HRM Dye (465-510)										GAP
Include	Color	Pos	Name	Cp						VEGF
TRUE	255	A1	Sample 1	19.75						PDGF
TRUE	255	A2	Sample 2	35						CGI58
TRUE	255	A3	Sample 3	21.45						FGF21
TRUE	255	A4	Sample 4	32.94						PKAa
TRUE	255	A5	Sample 5	21.41						CREB1
TRUE	255	A6	Sample 6	32.4						PRDM6
TRUE	255	A7	Sample 7	20.87
TRUE	255	A8	Sample 8	32.69
TRUE	255	A9	Sample 9	19.67
TRUE	255	A10	Sample 10	32.26
TRUE	255	A11	Sample 11	32.45
TRUE	255	A12	Sample 12	19.08
TRUE	255	B1	Sample 13	26.53
TRUE	255	B2	Sample 14	26.45
TRUE	255	B3	Sample 15	27.77
TRUE	255	B4	Sample 16	27.58
TRUE	255	B5	Sample 17	26.61
TRUE	255	B6	Sample 18	26.69
TRUE	255	B7	Sample 19	27.05
TRUE	255	B8	Sample 20	27.2
TRUE	255	B9	Sample 21	25.95
TRUE	255	B10	Sample 22	25.86
TRUE	255	B11	Sample 23	25.79
TRUE	255	B12	Sample 24	25.75
TRUE	255	C1	Sample 25	27.42
TRUE	255	C2	Sample 26	27.16
TRUE	255	C3	Sample 27	25.7			ND1M		HC1M		HF1M		ND1M		HC1M		HF1M
TRUE	255	C4	Sample 28	25.68		GAP	19.75		21.45		21.41		20.87		19.67			19.08
TRUE	255	C5	Sample 29	26.62		VEGF	26.53	26.45	27.77	27.58	26.61	26.69	27.05	27.2	25.95	25.86	25.79	25.75
TRUE	255	C6	Sample 30	26.5		PDGF	27.42	27.16	25.7	25.68	26.62	26.5	25.41	25.44	24.27	24.55	23.47	23.45
TRUE	255	C7	Sample 31	25.41		CGI58	26.52	26.5	27.14	27.02	27.22	27.48	26.27	26.3	25.16	25.43	24.71	24.66
TRUE	255	C8	Sample 32	25.44		FGF21	27.2	27.1	29.24	29.74	29.04	28.73	28.78	28.91	27.69	27.65	28.15	28.18
TRUE	255	C9	Sample 33	24.27		PKAa	26.94	27.02	27.65	27.46	27.61	27.53	26.86	26.64	25.94	26.12	24.92	24.89
TRUE	255	C10	Sample 34	24.55		CREB1	25.68	25.77	25.94	26.04	26.58	26.93	25.06	25.03	24.55	24.61	23.54	23.61
TRUE	255	C11	Sample 35	23.47		PRDM6	33.48	32.07	35		33.36			32.79	32.09	31.74	31.06	31.97
TRUE	255	C12	Sample 36	23.45
TRUE	255	D1	Sample 37	26.52
TRUE	255	D2	Sample 38	26.5			GAP	VEGF	PDGF	CGI58	FGF21	PKAa	CREB1	PRDM6
TRUE	255	D3	Sample 39	27.14		ND1M	19.75	26.53	27.42	26.52	27.2	26.94	25.68	33.48
TRUE	255	D4	Sample 40	27.02				26.45	27.16	26.5	27.1	27.02	25.77	32.07
TRUE	255	D5	Sample 41	27.22		HC1M	21.45	27.77	25.7	27.14	29.24	27.65	25.94	35
TRUE	255	D6	Sample 42	27.48				27.58	25.68	27.02	29.74	27.46	26.04
TRUE	255	D7	Sample 43	26.27		HF1M	21.41	26.61	26.62	27.22	29.04	27.61	26.58	33.36
TRUE	255	D8	Sample 44	26.3				26.69	26.5	27.48	28.73	27.53	26.93
TRUE	255	D9	Sample 45	25.16		ND1M	20.87	27.05	25.41	26.27	28.78	26.86	25.06
TRUE	255	D10	Sample 46	25.43				27.2	25.44	26.3	28.91	26.64	25.03	32.79
TRUE	255	D11	Sample 47	24.71		HC1M	19.67	25.95	24.27	25.16	27.69	25.94	24.55	32.09
TRUE	255	D12	Sample 48	24.66				25.86	24.55	25.43	27.65	26.12	24.61	31.74
TRUE	255	E1	Sample 49	27.2		HF1M		25.79	23.47	24.71	28.15	24.92	23.54	31.06
TRUE	255	E2	Sample 50	27.1			19.08	25.75	23.45	24.66	28.18	24.89	23.61	31.97
TRUE	255	E3	Sample 51	29.24
TRUE	255	E4	Sample 52	29.74
TRUE	255	E5	Sample 53	29.04		ND1M	19.75	26.49	27.29	26.51	27.15	26.98	25.725	32.775
TRUE	255	E6	Sample 54	28.73
TRUE	255	E7	Sample 55	28.78		HC1M	21.45	27.675	25.69	27.08	29.49	27.555	25.99	35
TRUE	255	E8	Sample 56	28.91
TRUE	255	E9	Sample 57	27.69		HF1M	21.41	26.65	26.56	27.35	28.885	27.57	26.755	33.36
TRUE	255	E10	Sample 58	27.65
TRUE	255	E11	Sample 59	28.15		ND1M	20.87	27.125	25.425	26.285	28.845	26.75	25.045	32.79
TRUE	255	E12	Sample 60	28.18
TRUE	255	F1	Sample 61	26.94		HC1M	19.67	25.905	24.41	25.295	27.67	26.03	24.58	31.915
TRUE	255	F2	Sample 62	27.02
TRUE	255	F3	Sample 63	27.65		HF1M	19.08	25.77	23.46	24.685	28.165	24.905	23.575	31.515
TRUE	255	F4	Sample 64	27.46
TRUE	255	F5	Sample 65	27.61
TRUE	255	F6	Sample 66	27.53			GAP	VEGF	PDGF	CGI58	FGF21	PKAa	CREB1	PRDM6
TRUE	255	F7	Sample 67	26.86		ND1M	19.75	26.49	27.29	26.51	27.15	26.98	25.725	32.775
TRUE	255	F8	Sample 68	26.64		HC1M	21.45	27.675	25.69	27.08	29.49	27.555	25.99	35
TRUE	255	F9	Sample 69	25.94		HF1M	21.41	26.65	26.56	27.35	28.885	27.57	26.755	33.36
TRUE	255	F10	Sample 70	26.12		ND1M	20.87	27.125	25.425	26.285	28.845	26.75	25.045	32.79
TRUE	255	F11	Sample 71	24.92		HC1M	19.67	25.905	24.41	25.295	27.67	26.03	24.58	31.915
TRUE	255	F12	Sample 72	24.89		HF1M	19.08	25.77	23.46	24.685	28.165	24.905	23.575	31.515
TRUE	255	G1	Sample 73	25.68
TRUE	255	G2	Sample 74	25.77				VEGF	PDGF	CGI58	FGF21	PKAa	CREB1	PRDM6
TRUE	255	G3	Sample 75	25.94			ND1M	6.74	7.54	6.76	7.4	7.23	5.975	13.025
TRUE	255	G4	Sample 76	26.04			HC1M	6.225	4.24	5.63	8.04	6.105	4.54	13.55
TRUE	255	G5	Sample 77	26.58			HF1M	5.24	5.15	5.94	7.475	6.16	5.345	11.95
TRUE	255	G6	Sample 78	26.93			ND1M	6.255	4.555	5.415	7.975	5.88	4.175	11.92
TRUE	255	G7	Sample 79	25.06			HC1M	6.235	4.74	5.625	8	6.36	4.91	12.245
TRUE	255	G8	Sample 80	25.03			HF1M	6.69	4.38	5.605	9.085	5.825	4.495	12.435
TRUE	255	G9	Sample 81	24.55
TRUE	255	G10	Sample 82	24.61				VEGF	PDGF	CGI58	FGF21	PKAa	CREB1	PRDM6
TRUE	255	G11	Sample 83	23.54			ND1M	0	0	0	0	0	0	0
TRUE	255	G12	Sample 84	23.61			HC1M	-0.515	-3.3	-1.13	0.64	-1.125	-1.435	0.525
TRUE	255	H1	Sample 85	33.48			HF1M	-1.5	-2.39	-0.82	0.075	-1.07	-0.63	-1.075
TRUE	255	H2	Sample 86	32.07			ND1M	-0.485	-2.985	-1.345	0.575	-1.35	-1.8	-1.105
TRUE	255	H3	Sample 87	35			HC1M	-0.505	-2.8	-1.135	0.6	-0.87	-1.065	-0.78
TRUE	255	H4	Sample 88	35			HF1M	-0.05	-3.16	-1.155	1.685	-1.405	-1.48	-0.59
TRUE	255	H5	Sample 89	33.36
TRUE	255	H6	Sample 90	35				VEGF	PDGF	CGI58	FGF21	PKAa	CREB1	PRDM6
TRUE	255	H7	Sample 91	35			ND1M	1	1	1	1	1	1	1
TRUE	255	H8	Sample 92	32.79			HC1M	1.42899	9.84916	2.18859	0.641713	2.18102	2.70382	0.694959
TRUE	255	H9	Sample 93	32.09			HF1M	2.82843	5.24157	1.76541	0.949342	2.09943	1.54756	2.10672
TRUE	255	H10	Sample 94	31.74			ND1M	1.39959	7.91725	2.5403	0.671286	2.54912	3.4822	2.15099
TRUE	255	H11	Sample 95	31.06			HC1M	1.41912	6.9644	2.19619	0.659754	1.82766	2.09217	1.71713
TRUE	255	H12	Sample 96	31.97			HF1M	1.03526	8.9383	2.22684	0.311003	2.64818	2.78949	1.50525

## Sheet: 2021-5-27 HC HF 1M ban2-1fit
Experiment: NXT-2021-5-27-fat tissue-BAN2 Selected Filter: SYBR Green I / HRM Dye (465-510)
Include	Color	Pos	Name	Cp
TRUE	255	A1	Sample 1	16.64
TRUE	255	A2	Sample 2	29.7
TRUE	255	A3	Sample 3	18.31
TRUE	255	A4	Sample 4	28.79
TRUE	255	A5	Sample 5	18.49
TRUE	255	A6	Sample 6	28.72
TRUE	255	A7	Sample 7	17.83
TRUE	255	A8	Sample 8	28.56
TRUE	255	A9	Sample 9	16.44
TRUE	255	A10	Sample 10	27.68
TRUE	255	A11	Sample 11	28.64
TRUE	255	A12	Sample 12	15.91
TRUE	255	B1	Sample 13	22.27
TRUE	255	B2	Sample 14	22.39
TRUE	255	B3	Sample 15	24.44
TRUE	255	B4	Sample 16	24.37
TRUE	255	B5	Sample 17	22.95
TRUE	255	B6	Sample 18	23.15
TRUE	255	B7	Sample 19	23.67
TRUE	255	B8	Sample 20	23.58
TRUE	255	B9	Sample 21	21.94
TRUE	255	B10	Sample 22	22.54
TRUE	255	B11	Sample 23	21.99
TRUE	255	B12	Sample 24	22.36
TRUE	255	C1	Sample 25	23.85
TRUE	255	C2	Sample 26	23.94
TRUE	255	C3	Sample 27	22.56
TRUE	255	C4	Sample 28	22.7			ND1M		HC1M		HF1M		ND1M		HC1M		HF1M
TRUE	255	C5	Sample 29	23.55		GAP	16.64		18.31		18.49		17.83		16.44			15.91
TRUE	255	C6	Sample 30	23.45		VEGF	22.27	22.39	24.44	24.37	22.95	23.15	23.67	23.58	21.94	22.54	21.99	22.36
TRUE	255	C7	Sample 31	22.48		PDGF	23.85	23.94	22.56	22.7	23.55	23.45	22.48	22.41	20.98	21.5	20.34	20.46
TRUE	255	C8	Sample 32	22.41		CGI58	22.73	22.89	23.93	23.75	23.81	23.9	23.15	23.22	21.53	22.2	21.51	20.94
TRUE	255	C9	Sample 33	20.98		FGF21	24.27	23.77	26.37	26.53	25.9	25.76	25.73	25.92	24.68	24.4	24.96	24.87
TRUE	255	C10	Sample 34	21.5		PKAa	23.53	23.65	24.44	24.25	24.34	24.45	23.7	23.56	22.75	22.77	21.57	21.77
TRUE	255	C11	Sample 35	20.34		CREB1	21.89	22.06	22.64	22.44	23.19	23.33	21.78	21.74	20.89	20.99	19.93	19.8
TRUE	255	C12	Sample 36	20.46		PRDM6	30.36	28.93	33.29	31.47	30.4	31.47	33.39	29.58	29.03	28.42	27.84	28.91
TRUE	255	D1	Sample 37	22.73
TRUE	255	D2	Sample 38	22.89
TRUE	255	D3	Sample 39	23.93			GAP	VEGF	PDGF	CGI58	FGF21	PKAa	CREB1
TRUE	255	D4	Sample 40	23.75		ND1M	16.64	22.27	23.85	22.73	24.27	23.53	21.89
TRUE	255	D5	Sample 41	23.81				22.39	23.94	22.89	23.77	23.65	22.06
TRUE	255	D6	Sample 42	23.9		HC1M	18.31	24.44	22.56	23.93	26.37	24.44	22.64
TRUE	255	D7	Sample 43	23.15				24.37	22.7	23.75	26.53	24.25	22.44
TRUE	255	D8	Sample 44	23.22		HF1M	18.49	22.95	23.55	23.81	25.9	24.34	23.19
TRUE	255	D9	Sample 45	21.53				23.15	23.45	23.9	25.76	24.45	23.33
TRUE	255	D10	Sample 46	22.2		ND1M	17.83	23.67	22.48	23.15	25.73	23.7	21.78
TRUE	255	D11	Sample 47	21.51				23.58	22.41	23.22	25.92	23.56	21.74
TRUE	255	D12	Sample 48	20.94		HC1M	16.44	21.94	20.98	21.53	24.68	22.75	20.89
TRUE	255	E1	Sample 49	24.27				22.54	21.5	22.2	24.4	22.77	20.99
TRUE	255	E2	Sample 50	23.77		HF1M		21.99	20.34	21.51	24.96	21.57	19.93
TRUE	255	E3	Sample 51	26.37			15.91	22.36	20.46	20.94	24.87	21.77	19.8
TRUE	255	E4	Sample 52	26.53
TRUE	255	E5	Sample 53	25.9
TRUE	255	E6	Sample 54	25.76		ND1M	16.64	22.33	23.895	22.81	24.02	23.59	21.975
TRUE	255	E7	Sample 55	25.73
TRUE	255	E8	Sample 56	25.92		HC1M	18.31	24.405	22.63	23.84	26.45	24.345	22.54
TRUE	255	E9	Sample 57	24.68
TRUE	255	E10	Sample 58	24.4		HF1M	18.49	23.05	23.5	23.855	25.83	24.395	23.26
TRUE	255	E11	Sample 59	24.96
TRUE	255	E12	Sample 60	24.87		ND1M	17.83	23.625	22.445	23.185	25.825	23.63	21.76
TRUE	255	F1	Sample 61	23.53
TRUE	255	F2	Sample 62	23.65		HC1M	16.44	22.24	21.24	21.865	24.54	22.76	20.94
TRUE	255	F3	Sample 63	24.44
TRUE	255	F4	Sample 64	24.25		HF1M	15.91	22.175	20.4	21.225	24.915	21.67	19.865
TRUE	255	F5	Sample 65	24.34
TRUE	255	F6	Sample 66	24.45			GAP	VEGF	PDGF	CGI58	FGF21	PKAa	CREB1
TRUE	255	F7	Sample 67	23.7		ND1M	16.64	22.33	23.895	22.81	24.02	23.59	21.975
TRUE	255	F8	Sample 68	23.56		HC1M	18.31	24.405	22.63	23.84	26.45	24.345	22.54
TRUE	255	F9	Sample 69	22.75		HF1M	18.49	23.05	23.5	23.855	25.83	24.395	23.26
TRUE	255	F10	Sample 70	22.77		ND1M	17.83	23.625	22.445	23.185	25.825	23.63	21.76
TRUE	255	F11	Sample 71	21.57		HC1M	16.44	22.24	21.24	21.865	24.54	22.76	20.94
TRUE	255	F12	Sample 72	21.77		HF1M	15.91	22.175	20.4	21.225	24.915	21.67	19.865
TRUE	255	G1	Sample 73	21.89
TRUE	255	G2	Sample 74	22.06				VEGF	PDGF	CGI58	FGF21	PKAa	CREB1
TRUE	255	G3	Sample 75	22.64			ND1M	5.69	7.255	6.17	7.38	6.95	5.335
TRUE	255	G4	Sample 76	22.44			HC1M	6.095	4.32	5.53	8.14	6.035	4.23
TRUE	255	G5	Sample 77	23.19			HF1M	4.56	5.01	5.365	7.34	5.905	4.77
TRUE	255	G6	Sample 78	23.33			ND1M	5.795	4.615	5.355	7.995	5.8	3.93
TRUE	255	G7	Sample 79	21.78			HC1M	5.8	4.8	5.425	8.1	6.32	4.5
TRUE	255	G8	Sample 80	21.74			HF1M	6.265	4.49	5.315	9.005	5.76	3.955
TRUE	255	G9	Sample 81	20.89
TRUE	255	G10	Sample 82	20.99				VEGF	PDGF	CGI58	FGF21	PKAa	CREB1
TRUE	255	G11	Sample 83	19.93			ND1M	0	0	0	0	0	0
TRUE	255	G12	Sample 84	19.8			HC1M	0.405	-2.935	-0.64	0.76	-0.915	-1.105
TRUE	255	H1	Sample 85	30.36			HF1M	-1.13	-2.245	-0.805	-0.04	-1.045	-0.565
TRUE	255	H2	Sample 86	28.93			ND1M	0.105	-2.64	-0.815	0.615	-1.15	-1.405
TRUE	255	H3	Sample 87	33.29			HC1M	0.11	-2.455	-0.745	0.72	-0.63	-0.835
TRUE	255	H4	Sample 88	31.47			HF1M	0.575	-2.765	-0.855	1.625	-1.19	-1.38
TRUE	255	H5	Sample 89	30.4
TRUE	255	H6	Sample 90	31.47			1fit	VEGF	PDGF	CGI58	FGF21	PKAa	CREB1
TRUE	255	H7	Sample 91	33.39			ND1M	1	1	1	1	1	1
TRUE	255	H8	Sample 92	29.58			HC1M	0.755236	7.64756	1.55833	0.590496	1.88557	2.15099
TRUE	255	H9	Sample 93	29.03			HF1M	2.18859	4.74037	1.74715	1.02811	2.06337	1.47939
TRUE	255	H10	Sample 94	28.42			ND1M	0.929805	6.23332	1.7593	0.65293	2.21914	2.64818
TRUE	255	H11	Sample 95	27.84			HC1M	0.926588	5.48313	1.67597	0.607097	1.54756	1.78386
TRUE	255	H12	Sample 96	28.91			HF1M	0.671286	6.79748	1.80876	0.32421	2.28153	2.60268
