# Supplementary material for: A Short-Term High-Fat Diet Improved the Survival of Fat Grafts in Mice by Promoting Macrophage Infiltration and Angiogenesis
Source: Front Cell Dev Biol. 2022 Mar 17;10:856839. doi: 10.3389/fcell.2022.856839 (PMC8968084; doi:10.3389/fcell.2022.856839)
Supplement: Supplementary file 3 [file DataSheet6.ZIP]

Archive with 43 entries (39 files):
- data for figure 3/
- data for figure 3/area of oil cysts in ND-HC-HF 3M.xlsx
- data for figure 3/HE in figure 3/
- data for figure 3/HE in figure 3/ND-HC-HF 3M HE figure/
- data for figure 3/HE in figure 3/ND-HC-HF 3M HE figure/HC-3M1-10X-7.jpg
- data for figure 3/HE in figure 3/ND-HC-HF 3M HE figure/HC-3M1-20X-12.jpg
- data for figure 3/HE in figure 3/ND-HC-HF 3M HE figure/HC-3M1-20X-8.jpg
- data for figure 3/HE in figure 3/ND-HC-HF 3M HE figure/HC-3M1-20X-9.jpg
- data for figure 3/HE in figure 3/ND-HC-HF 3M HE figure/HC-3M1-4X-2-2.jpg
- data for figure 3/HE in figure 3/ND-HC-HF 3M HE figure/HC-3M1-4X-3.jpg
- data for figure 3/HE in figure 3/ND-HC-HF 3M HE figure/HF-3M 20X-23.jpg
- data for figure 3/HE in figure 3/ND-HC-HF 3M HE figure/HF-3M 20X-24.jpg
- data for figure 3/HE in figure 3/ND-HC-HF 3M HE figure/HF-3M 20X-25.jpg
- data for figure 3/HE in figure 3/ND-HC-HF 3M HE figure/HF-3M 4X-01.jpg
- data for figure 3/HE in figure 3/ND-HC-HF 3M HE figure/HF-3M 4X-02.jpg
- data for figure 3/HE in figure 3/ND-HC-HF 3M HE figure/HF-3M 4X-03.jpg
- data for figure 3/HE in figure 3/ND-HC-HF 3M HE figure/ND-3M1-10X--04.jpg
- data for figure 3/HE in figure 3/ND-HC-HF 3M HE figure/ND-3M1-20X--15.jpg
- data for figure 3/HE in figure 3/ND-HC-HF 3M HE figure/ND-3M1-20X--16.jpg
- data for figure 3/HE in figure 3/ND-HC-HF 3M HE figure/ND-3M1-20X--17.jpg
- data for figure 3/HE in figure 3/ND-HC-HF 3M HE figure/ND-3M1-4X--01.jpg
- data for figure 3/masson staining of ND-HC-HF 3M/
- data for figure 3/masson staining of ND-HC-HF 3M/HC-3M MASSON 10X-04.jpg
- data for figure 3/masson staining of ND-HC-HF 3M/HC-3M MASSON 10X-05.jpg
- data for figure 3/masson staining of ND-HC-HF 3M/HC-3M MASSON 10X-08.jpg
- data for figure 3/masson staining of ND-HC-HF 3M/HC-3M MASSON 10X-09.jpg
- data for figure 3/masson staining of ND-HC-HF 3M/HC-3M MASSON 10X-10.jpg
- data for figure 3/masson staining of ND-HC-HF 3M/HC-3M MASSON 4X-03.jpg
- data for figure 3/masson staining of ND-HC-HF 3M/HF-3M MASSON-28.jpg
- data for figure 3/masson staining of ND-HC-HF 3M/HF-3M MASSON-29.jpg
- data for figure 3/masson staining of ND-HC-HF 3M/HF-3M MASSON-30.jpg
- data for figure 3/masson staining of ND-HC-HF 3M/HF-3M MASSON-36.jpg
- data for figure 3/masson staining of ND-HC-HF 3M/HF-3M MASSON-37.jpg
- data for figure 3/masson staining of ND-HC-HF 3M/HF-3M MASSON-38.jpg
- data for figure 3/masson staining of ND-HC-HF 3M/HF-3M MASSON-45.jpg
- data for figure 3/masson staining of ND-HC-HF 3M/masson stain quantity.xlsx
- data for figure 3/masson staining of ND-HC-HF 3M/ND-3M MASSON-101.jpg
- data for figure 3/masson staining of ND-HC-HF 3M/ND-3M MASSON-103.jpg
- data for figure 3/masson staining of ND-HC-HF 3M/ND-3M MASSON-105.jpg
- data for figure 3/masson staining of ND-HC-HF 3M/ND-3M MASSON-75.jpg
- data for figure 3/masson staining of ND-HC-HF 3M/ND-3M MASSON-79.jpg
- data for figure 3/masson staining of ND-HC-HF 3M/ND-3M MASSON-86.jpg
- data for figure 3/masson staining of ND-HC-HF 3M/ND-3M MASSON-89.jpg
