# Supplementary material for: A Short-Term High-Fat Diet Improved the Survival of Fat Grafts in Mice by Promoting Macrophage Infiltration and Angiogenesis
Source: Front Cell Dev Biol. 2022 Mar 17;10:856839. doi: 10.3389/fcell.2022.856839 (PMC8968084; doi:10.3389/fcell.2022.856839)
Supplement: Supplementary file 3 [file DataSheet6.ZIP › data for figure 3/area of oil cysts in ND-HC-HF 3M.xlsx]

## Sheet: Sheet1
							nd3m	area	mean	SD
							1	6.069	199.433	13.401	1210.31	100	25097030	0	255
							2	6.588	184.316	21.896	1214.33	100	226623810	0	255
							3	12.711	186.515	25.962	2370.81	100	49161131	0	255
							4	6.929	196.985	2.419	1364.95	100	28303662	0	255
							5	9.476	201.807	3.156	1912.35	100	39654462	0	255
							6	4.878	200.322	1.683	977.187	100	20262958	0	255
							7	14.396	195.163	5.805	2809.66	100	58261158	0	255
							8	8.869	214.817	2.302	1905.18	100	39505834	0	255
							hc3m	area	mean	SD
							1	4.515	193.548	6.558	873.794	100	18118996	0	255
							2	2.589	202.003	2.225	523.01	0	10845128	0	0
							3	5.769	204.969	2.612	1182.4	0	24518240	0	0
							4	3.105	212.371	1.119	659.318	0	13671608	0	0
							5	9.61	197.157	7.792	1894.63	0	39287143	0	0
							6	4.36	191.368	4.187	834.356	0	17301210	0	0
							7	7.472	191.936	4.876	1434.22	0	29739901	0	0
							8	7.137	188.494	5.124	1345.38	0	27897742	0	0
							hf3m	area	mean	SD
							1	1.077	190.487	2.229	205.139	0	4253755
							2	5.003	191.885	2.366	959.978	0	19906102
							3	3.412	191.462	2.001	653.203	0	13544823
							4	2.307	195.288	2.25	450.501	0	9341590
							5	2.767	190.548	2.96	527.187	0	10931753
							6	0.521	187.13	1.369	97.481	0	2021374
							7	3.027	191.88	1.749	580.867	0	12044857
							8	2.859	192.048	1.874	549.063	0	11385364
			ND3M	HC3M	HF3M
			6.069	4.515	1.077
			6.588	2.589	5.003
			12.711	5.769	3.412
			6.929	3.105	2.307
			9.476	9.61	2.767
			4.878	4.36	0.521
			14.396	7.472	3.027
			8.869	7.137	2.859
				ND3M	HC3M	HF3M
			Number of values	8	8	8
			Minimum	4.878	2.589	0.521
			25% Percentile	6.199	3.419	1.385
			Median	7.899	5.142	2.813
			75% Percentile	11.9	7.388	3.316
			Maximum	14.4	9.61	5.003
			Mean	8.74	5.57	2.622
			Std. Deviation	3.344	2.39	1.385
			Std. Error of Mean	1.182	0.8449	0.4898
			Lower 95% CI of mean	5.944	3.572	1.463
			Upper 95% CI of mean	11.54	7.567	3.78
			Sum	69.92	44.56	20.97
			Table Analyzed	One-way ANOVA data
			Repeated measures ANOVA summary
			Assume sphericity?	No
			F	18.37
			P value	0.0001
			P value summary	***
			Statistically significant (P < 0.05)?	Yes
			Geisser-Greenhouse's epsilon	0.9797
			R square	0.7241
			Was the matching effective?
			F	2.615
			P value	0.0597
			P value summary	ns
			Is there significant matching (P < 0.05)?	No
			R square	0.2651
			ANOVA table	SS	DF	MS	F (DFn, DFd)	P value
			Treatment (between columns)	149.8	2	74.89	F (1.959, 13.72) = 18.37	P=0.0001
			Individual (between rows)	74.62	7	10.66	F (7, 14) = 2.615	P=0.0597
			Residual (random)	57.07	14	4.076
			Total	281.5	23
			Data summary
			Number of treatments (columns)	3
			Number of subjects (rows)	8
