# Supplementary material for: A Short-Term High-Fat Diet Improved the Survival of Fat Grafts in Mice by Promoting Macrophage Infiltration and Angiogenesis
Source: Front Cell Dev Biol. 2022 Mar 17;10:856839. doi: 10.3389/fcell.2022.856839 (PMC8968084; doi:10.3389/fcell.2022.856839)
Supplement: Supplementary file 3 [file DataSheet6.ZIP › data for figure 3/masson staining of ND-HC-HF 3M/masson stain quantity.xlsx]

## Sheet: masson
	1M-ND-3M	area	mean	SD
	1	14.384	100.438	30.581	1444.66	21.417	29956557	0	145
	2	10.141	119.911	26.972	1216.07	15.1	25216376	0	154
	3	11.895	122.962	26.657	1462.59	17.711	30328240	0	156
	4	13.325	110.08	30.256	1466.79	19.84	30415411	0	154
	5	10.293	109.811	29.922	1130.28	15.326	23437534	0	151
	hc-3m	HC3m
	6	7.255	130.889	26.042	949.576	10.802	19690412	0	161
	7	13.195	121.042	29.202	1597.18	19.647	33119153	0	157
	8	6.108	129.427	26.473	790.592	9.095	16393708	0	159
	1	5.57	129.9	26.338	723.489	8.293	15002264	0	160
	2	5	144.099	18.35	720.524	7.445	14940781	0	165
	1	10.56	113.16	27.43	1195.03	15.724	24780098	0	147
	1	6.846	127.795	19.014	874.944	10.194	163285477	0	150
	2	8.881	122.811	22.745	1090.73	13.224	22617408	0	150
	HC3m
	1	10.774	98.022	29.415	1056.13	16.043	21899960	0	143
	2	15.778	92.41	28.792	1458.06	23.493	30234351	0	140
	3	14.784	110.505	28.583	1633.72	22.013	33876781	0	153
	4	16.452	100.245	27.893	1649.25	24.497	34198890	0	145
	hf3m
	1	7.26	123.367	26.523	895.641	10.81	18572010	0	153
	2	7.606	104.598	23.265	795.596	11.325	16497474	0	134
	3	5.659	98.637	23.893	558.165	8.426	11574115	0	129
	4	6.291	123.049	25.144	774.123	9.367	16052211	0	152
	5	6.924	99.507	23.304	688.94	10.309	14285868	0	130
	6	6.796	97.214	24.633	660.688	10.119	13700017	0	130
		ND3M	HC3M	HF3M
	Number of values	5	5	5
	Minimum	10.14	6.846	5.659
	25% Percentile	10.22	7.051	5.975
	Median	11.9	8.881	6.924
	75% Percentile	13.85	10.67	7.433
	Maximum	14.38	10.77	7.606
	Mean	12.01	8.863	6.748
	Std. Deviation	1.859	1.816	0.7785
	Std. Error of Mean	0.8313	0.812	0.3481
	Lower 95% CI of mean	9.7	6.609	5.781
	Upper 95% CI of mean	14.32	11.12	7.715
	Sum	60.04	44.32	33.74
	Table Analyzed	One-way ANOVA data
	Repeated measures ANOVA summary
	Assume sphericity?	No
	F	11.65
	P value	0.0081
	P value summary	**
	Statistically significant (P < 0.05)?	Yes
	Geisser-Greenhouse's epsilon	0.8234
	R square	0.7443
	Was the matching effective?
	F	0.4465
	P value	0.7727
	P value summary	ns
	Is there significant matching (P < 0.05)?	No
	R square	0.054
	ANOVA table	SS	DF	MS	F (DFn, DFd)	P value
	Treatment (between columns)	70.04	2	35.02	F (1.647, 6.587) = 11.65	P=0.0081
	Individual (between rows)	5.371	4	1.343	F (4, 8) = 0.4465	P=0.7727
	Residual (random)	24.06	8	3.007
	Total	99.47	14
	Data summary
	Number of treatments (columns)	3
	Number of subjects (rows)	5

## Sheet: oil area
	nd3m	area	mean	SD
	1	6.069	199.433	13.401	1210.31	100	25097030	0	255
	2	6.588	184.316	21.896	1214.33	100	226623810	0	255
	3	12.711	186.515	25.962	2370.81	100	49161131	0	255
	4	6.929	196.985	2.419	1364.95	100	28303662	0	255
	5	9.476	201.807	3.156	1912.35	100	39654462	0	255
	6	4.878	200.322	1.683	977.187	100	20262958	0	255
	7	14.396	195.163	5.805	2809.66	100	58261158	0	255
	8	8.869	214.817	2.302	1905.18	100	39505834	0	255
	hc3m	area	mean	SD
	1	4.515	193.548	6.558	873.794	100	18118996	0	255
	2	2.589	202.003	2.225	523.01	0	10845128	0	0
	3	5.769	204.969	2.612	1182.4	0	24518240	0	0
	4	3.105	212.371	1.119	659.318	0	13671608	0	0
	5	9.61	197.157	7.792	1894.63	0	39287143	0	0
	6	4.36	191.368	4.187	834.356	0	17301210	0	0
	7	7.472	191.936	4.876	1434.22	0	29739901	0	0
	8	7.137	188.494	5.124	1345.38	0	27897742	0	0
	hf3m	area	mean	SD
	1	1.077	190.487	2.229	205.139	0	4253755
	2	5.003	191.885	2.366	959.978	0	19906102
	3	3.412	191.462	2.001	653.203	0	13544823
	4	2.307	195.288	2.25	450.501	0	9341590
	5	2.767	190.548	2.96	527.187	0	10931753
	6	0.521	187.13	1.369	97.481	0	2021374
	7	3.027	191.88	1.749	580.867	0	12044857
	8	2.859	192.048	1.874	549.063	0	11385364
ND3M	HC3M	HF3M
6.069	4.515	1.077
6.588	2.589	5.003
12.711	5.769	3.412
6.929	3.105	2.307
9.476	9.61	2.767
4.878	4.36	0.521
14.396	7.472	3.027
8.869	7.137	2.859
	ND3M	HC3M	HF3M
Number of values	8	8	8
Minimum	4.878	2.589	0.521
25% Percentile	6.199	3.419	1.385
Median	7.899	5.142	2.813
75% Percentile	11.9	7.388	3.316
Maximum	14.4	9.61	5.003
Mean	8.74	5.57	2.622
Std. Deviation	3.344	2.39	1.385
Std. Error of Mean	1.182	0.8449	0.4898
Lower 95% CI of mean	5.944	3.572	1.463
Upper 95% CI of mean	11.54	7.567	3.78
Sum	69.92	44.56	20.97
Table Analyzed	One-way ANOVA data
Repeated measures ANOVA summary
Assume sphericity?	No
F	18.37
P value	0.0001
P value summary	***
Statistically significant (P < 0.05)?	Yes
Geisser-Greenhouse's epsilon	0.9797
R square	0.7241
Was the matching effective?
F	2.615
P value	0.0597
P value summary	ns
Is there significant matching (P < 0.05)?	No
R square	0.2651
ANOVA table	SS	DF	MS	F (DFn, DFd)	P value
Treatment (between columns)	149.8	2	74.89	F (1.959, 13.72) = 18.37	P=0.0001
Individual (between rows)	74.62	7	10.66	F (7, 14) = 2.615	P=0.0597
Residual (random)	57.07	14	4.076
Total	281.5	23
Data summary
Number of treatments (columns)	3
Number of subjects (rows)	8
