# Supplementary material for: A Short-Term High-Fat Diet Improved the Survival of Fat Grafts in Mice by Promoting Macrophage Infiltration and Angiogenesis
Source: Front Cell Dev Biol. 2022 Mar 17;10:856839. doi: 10.3389/fcell.2022.856839 (PMC8968084; doi:10.3389/fcell.2022.856839)
Supplement: Supplementary file 5 [file DataSheet5.ZIP]

Archive with 37 entries (34 files):
- data for figure 2/
- data for figure 2/ND-HC-HF 1M HE figure/
- data for figure 2/ND-HC-HF 1M HE figure/HC-1M-1-12.jpg
- data for figure 2/ND-HC-HF 1M HE figure/HC-1M-1-3.jpg
- data for figure 2/ND-HC-HF 1M HE figure/HC-1M-2-1.jpg
- data for figure 2/ND-HC-HF 1M HE figure/HC-1M-2-10.jpg
- data for figure 2/ND-HC-HF 1M HE figure/HC-1M-2-13.jpg
- data for figure 2/ND-HC-HF 1M HE figure/HC-1M-2-2.jpg
- data for figure 2/ND-HC-HF 1M HE figure/HF-1M-2-20.jpg
- data for figure 2/ND-HC-HF 1M HE figure/HF-1M-2-24.jpg
- data for figure 2/ND-HC-HF 1M HE figure/HF-1M-2-26.jpg
- data for figure 2/ND-HC-HF 1M HE figure/HF-1M-2-31.jpg
- data for figure 2/ND-HC-HF 1M HE figure/HF-1M-2-33.jpg
- data for figure 2/ND-HC-HF 1M HE figure/ND-1M-1-1.jpg
- data for figure 2/ND-HC-HF 1M HE figure/ND-1M-1-2.jpg
- data for figure 2/ND-HC-HF 1M HE figure/ND-1M-1-7.jpg
- data for figure 2/ND-HC-HF 1M HE figure/ND-1M-1-8.jpg
- data for figure 2/ND-HC-HF 1M HE figure/ND-1M-1-9.jpg
- data for figure 2/ND-HC-HF 2M HE figure/
- data for figure 2/ND-HC-HF 2M HE figure/HC-2M HE 20X-20.jpg
- data for figure 2/ND-HC-HF 2M HE figure/HC-2M HE 20X-21.jpg
- data for figure 2/ND-HC-HF 2M HE figure/HC-2M HE 20X-22.jpg
- data for figure 2/ND-HC-HF 2M HE figure/HC-2M HE 4X-09.jpg
- data for figure 2/ND-HC-HF 2M HE figure/HC-2M HE 4X-10.jpg
- data for figure 2/ND-HC-HF 2M HE figure/HC-2M HE 4X-11.jpg
- data for figure 2/ND-HC-HF 2M HE figure/HF-2M HE 20X-10.jpg
- data for figure 2/ND-HC-HF 2M HE figure/HF-2M HE 20X-11.jpg
- data for figure 2/ND-HC-HF 2M HE figure/HF-2M HE 20X-12.jpg
- data for figure 2/ND-HC-HF 2M HE figure/HF-2M HE 4X-01.jpg
- data for figure 2/ND-HC-HF 2M HE figure/HF-2M HE 4X-02.jpg
- data for figure 2/ND-HC-HF 2M HE figure/ND-2M HE 20X-06.jpg
- data for figure 2/ND-HC-HF 2M HE figure/ND-2M HE 20X-07.jpg
- data for figure 2/ND-HC-HF 2M HE figure/ND-2M HE 20X-08.jpg
- data for figure 2/ND-HC-HF 2M HE figure/ND-2M HE 4X-01.jpg
- data for figure 2/ND-HC-HF 2M HE figure/ND-2M HE 4X-02.jpg
- data for figure 2/Volumes of grafts in mice with different diets.xlsx
- data for figure 2/weight of mice with different diets.xlsx
