# Supplementary material for: A Short-Term High-Fat Diet Improved the Survival of Fat Grafts in Mice by Promoting Macrophage Infiltration and Angiogenesis
Source: Front Cell Dev Biol. 2022 Mar 17;10:856839. doi: 10.3389/fcell.2022.856839 (PMC8968084; doi:10.3389/fcell.2022.856839)
Supplement: Supplementary file 5 [file DataSheet5.ZIP › data for figure 2/Volumes of grafts in mice with different diets.xlsx]

## Sheet: Sheet1
DAYS	ND						HC						HF
0	0.3	0.3	0.3	0.3			0.3	0.3	0.3	0.3			0.3	0.3	0.3	0.3
30	0.22	0.215	0.27	0.28			0.21	0.2	0.29	0.29			0.245	0.225	0.25	0.23
60	0.22	0.21	0.2	0.23			0.18	0.2	0.19	0.2			0.16	0.19	0.18	0.18
90	0.17	0.2	0.21	0.17			0.23	0.19	0.2	0.22			0.265	0.27	0.24	0.24
	Table Analyzed	Data 1
	Two-way ANOVA	Ordinary
	Alpha	-0.0001
	Source of Variation	% of total variation	P value	P value summary	Significant?
	Interaction	11.75	0.0013	**	No
	Row Factor	72.86	<0.0001	****	No
	Column Factor	0.2475	0.7469	ns	No
	ANOVA table	SS	DF	MS	F (DFn, DFd)	P value
	Interaction	0.01192	6	0.001986	F (6, 36) = 4.654	P=0.0013
	Row Factor	0.07392	3	0.02464	F (3, 36) = 57.74	P<0.0001
	Column Factor	0.000251	2	0.0001255	F (2, 36) = 0.2941	P=0.7469
	Residual	0.01536	36	0.0004267
	Number of missing values	0
	Number of values	4	4	4
	Minimum	0.1875	0.1925	0.1775
	25% Percentile	0.1944	0.1969	0.1925
	Median	0.2306	0.2288	0.2456
	75% Percentile	0.2866	0.2869	0.2884
	Maximum	0.3	0.3	0.3
	Mean	0.2372	0.2375	0.2422
	Std. Deviation	0.04827	0.04757	0.0506
	Std. Error of Mean	0.02413	0.02378	0.0253
	Lower 95% CI of mean	0.1604	0.1618	0.1617
	Upper 95% CI of mean	0.314	0.3132	0.3227
	Sum	0.9488	0.95	0.9688
