# Supplementary material for: A Short-Term High-Fat Diet Improved the Survival of Fat Grafts in Mice by Promoting Macrophage Infiltration and Angiogenesis
Source: Front Cell Dev Biol. 2022 Mar 17;10:856839. doi: 10.3389/fcell.2022.856839 (PMC8968084; doi:10.3389/fcell.2022.856839)
Supplement: Supplementary file 5 [file DataSheet5.ZIP › data for figure 2/weight of mice with different diets.xlsx]

## Sheet: Sheet1
DAYS	ND						HC					HF
0	24.27	24.3	25.25				24.33	23.75	24.39			24.37	25.37	24.02	23.62
14	26.47	26.64	24.84	25.64	26.36		26.89	26.18	26.83	27.31	26.84	25.9	26	26.74	26.4
21	27.68	27	27.28	25.68	26.9		27.83	28.31	28.18	29.38	27.82	28	28.4	29	29.83
30	28	28.1	26.37	27	27.75	28.49	28.67	28.62	27.32	30.43	28	29.66	32.77	32.43	28.25
60	27.43	28.06	27.69	28.46			28	28.65	27.56	29.06		29	28.79	30.69	30.04
90	27.98	28.16	27.76	28.02	27.52		27.6	28.86	28.02			27.86	28.85	28.12	29.63	31.06
	ND	HC	HF
Number of values	6	6	6			Table Analyzed	Data 1
Minimum	24.61	24.16	24.35			Two-way ANOVA	Ordinary
25% Percentile	25.64	26.15	25.78			Alpha	-0.0001
Median	27.26	28.23	28.96
75% Percentile	27.89	28.39	29.92			Source of Variation	% of total variation	P value	P value summary	Significant?
Maximum	27.91	28.61	30.78			Interaction	7.346	0.0146	*	No
						Row Factor	66.72	<0.0001	****	No
Mean	26.82	27.39	28.15			Column Factor	8.755	<0.0001	****	No
Std. Deviation	1.309	1.707	2.387
Std. Error of Mean	0.5342	0.6967	0.9745			ANOVA table	SS	DF	MS	F (DFn, DFd)	P value
						Interaction	19.26	10	1.926	F (10, 60) = 2.483	P=0.0146
Lower 95% CI of mean	25.45	25.6	25.65			Row Factor	174.9	5	34.99	F (5, 60) = 45.09	P<0.0001
Upper 95% CI of mean	28.19	29.18	30.66			Column Factor	22.96	2	11.48	F (2, 60) = 14.79	P<0.0001
						Residual	46.55	60	0.7759
Sum	160.9	164.4	168.9
						Number of missing values	30
