# Supplementary material for: A Short-Term High-Fat Diet Improved the Survival of Fat Grafts in Mice by Promoting Macrophage Infiltration and Angiogenesis
Source: Front Cell Dev Biol. 2022 Mar 17;10:856839. doi: 10.3389/fcell.2022.856839 (PMC8968084; doi:10.3389/fcell.2022.856839)
Supplement: Supplementary file 6 [file DataSheet2.XLSX]

## Sheet: YYvsY_deg_all
gene_id	YY1	YY2	YY3	Y1	Y2	Y3	YY	Y	log2FoldChange	pvalue	padj	gene_name	gene_chr	gene_start	gene_end	gene_strand	gene_length	gene_biotype	gene_description	tf_family
ENSMUSG00000029304	29305	23019.8	19827.4	38.4559	32.4172	55.0835	24050.7	41.9855	9.16041	0	0	Spp1	5	104435118	104441050	+	1648	protein_coding	secreted phosphoprotein 1 [Source:MGI Symbol;Acc:MGI:98389]	-
ENSMUSG00000025153	1949.38	1640.88	1526.33	198589	289728	225426	1705.53	237914	-7.12412	0	0	Fasn	11	120805846	120824547	-	10947	protein_coding	fatty acid synthase [Source:MGI Symbol;Acc:MGI:95485]	-
ENSMUSG00000040026	115655	94997.3	147139	11.8326	8.10429	2.9509	119264	7.62925	13.9335	0	0	Saa3	7	46711998	46715700	-	2606	protein_coding	serum amyloid A 3 [Source:MGI Symbol;Acc:MGI:98223]	-
ENSMUSG00000048234	8882.2	9656.16	8970.01	446.679	473.088	453.455	9169.45	457.741	4.32434	0	0	Rnf149	1	39551296	39577405	-	2838	protein_coding	ring finger protein 149 [Source:MGI Symbol;Acc:MGI:2677438]	-
ENSMUSG00000017737	17974.3	20610.9	16414.7	368.782	354.563	284.27	18333.3	335.871	5.77056	1.74392e-302	8.26688e-299	Mmp9	2	164940780	164955850	+	3539	protein_coding	matrix metallopeptidase 9 [Source:MGI Symbol;Acc:MGI:97011]	-
ENSMUSG00000025161	6159.49	8185.96	7117.25	41.414	35.4563	45.2471	7154.23	40.7058	7.45638	3.4457e-298	1.36117e-294	Slc16a3	11	120948480	120960868	+	5318	protein_coding	solute carrier family 16 (monocarboxylic acid transporters), member 3 [Source:MGI Symbol;Acc:MGI:1933438]	-
ENSMUSG00000035004	4811.69	4463.92	4668.99	240.596	226.92	238.039	4648.2	235.185	4.30463	1.52787e-284	5.17337e-281	Igsf6	7	121064067	121074572	-	2175	protein_coding	immunoglobulin superfamily, member 6 [Source:MGI Symbol;Acc:MGI:1891393]	-
ENSMUSG00000067786	92.3973	60.1267	98.9194	12910.3	15135.8	10897.7	83.8145	12981.3	-7.2761	2.44175e-267	7.23428e-264	Nnat	2	157560078	157562522	+	1829	protein_coding	neuronatin [Source:MGI Symbol;Acc:MGI:104716]	-
ENSMUSG00000033777	3957.02	3787.01	3538.35	137.061	111.434	129.84	3760.79	126.111	4.89761	4.85024e-252	1.27734e-248	Tlr13	X	106143204	106160493	+	4304	protein_coding	toll-like receptor 13 [Source:MGI Symbol;Acc:MGI:3045213]	-
ENSMUSG00000043421	2994.88	3107.19	2798.43	82.828	99.2775	76.7234	2966.83	86.2763	5.10486	7.51426e-232	1.78103e-228	Hilpda	6	29272488	29275446	+	1103	protein_coding	hypoxia inducible lipid droplet associated [Source:MGI Symbol;Acc:MGI:1916823]	-
ENSMUSG00000060002	866.727	748.675	775.528	18817.7	25158.7	22490.8	796.977	22155.8	-4.79709	1.03911e-228	2.23899e-225	Chpt1	10	88452745	88504073	-	8324	protein_coding	choline phosphotransferase 1 [Source:MGI Symbol;Acc:MGI:2384841]	-
ENSMUSG00000001131	8550.77	9494.2	6088.49	15.7768	19.2477	15.7381	8044.49	16.9209	8.89434	2.31409e-222	4.57072e-219	Timp1	X	20870166	20874735	+	888	protein_coding	tissue inhibitor of metalloproteinase 1 [Source:MGI Symbol;Acc:MGI:98752]	-
ENSMUSG00000030786	5902.38	5025.43	5083.47	282.996	246.168	260.663	5337.09	263.275	4.34118	1.24559e-221	2.271e-218	Itgam	7	128062640	128118491	+	5024	protein_coding	integrin alpha M [Source:MGI Symbol;Acc:MGI:96607]	-
ENSMUSG00000025044	6973.99	6080.56	5633.46	272.149	238.063	226.236	6229.33	245.483	4.6653	1.19398e-219	2.02141e-216	Msr1	8	39581685	39642673	-	6344	protein_coding	macrophage scavenger receptor 1 [Source:MGI Symbol;Acc:MGI:98257]	-
ENSMUSG00000024529	22572.1	27014.3	23215.4	1049.15	1192.34	1304.3	24267.3	1181.93	4.3598	9.26269e-219	1.46363e-215	Lox	18	52516069	52529867	-	4810	protein_coding	lysyl oxidase [Source:MGI Symbol;Acc:MGI:96817]	-
ENSMUSG00000026822	16238.8	16391.3	22152	31.5535	38.4954	75.7398	18260.7	48.5962	8.55259	1.21794e-218	1.80422e-215	Lcn2	2	32384633	32388252	-	2623	protein_coding	lipocalin 2 [Source:MGI Symbol;Acc:MGI:96757]	-
ENSMUSG00000112023	13459.9	18617	18669.1	147.907	173.229	236.072	16915.3	185.736	6.50875	4.67404e-216	6.51671e-213	Lilr4b	10	51480632	51486703	+	5439	protein_coding	leukocyte immunoglobulin-like receptor, subfamily B, member 4B [Source:MGI Symbol;Acc:MGI:102702]	-
ENSMUSG00000046841	6354.33	6807.9	7254.75	527.535	464.984	489.849	6805.66	494.123	3.78367	2.21519e-213	2.91692e-210	Ckap4	10	84526305	84534062	-	3089	protein_coding	cytoskeleton-associated protein 4 [Source:MGI Symbol;Acc:MGI:2444926]	-
ENSMUSG00000026177	6134.38	7538.14	6876.87	394.419	396.097	362.961	6849.8	384.492	4.15514	2.30711e-212	2.87806e-209	Slc11a1	1	74375195	74386062	+	3705	protein_coding	solute carrier family 11 (proton-coupled divalent metal ion transporters), member 1 [Source:MGI Symbol;Acc:MGI:1345275]	-
ENSMUSG00000030142	9859.4	15567	15024.9	18.7349	5.06518	13.7709	13483.8	12.5236	10.067	2.54129e-210	3.01168e-207	Clec4e	6	123281789	123289870	-	4965	protein_coding	C-type lectin domain family 4, member e [Source:MGI Symbol;Acc:MGI:1861232]	-
ENSMUSG00000023913	8219.35	10342.8	10332.1	347.089	282.637	264.597	9631.41	298.108	5.01376	1.66794e-207	1.88255e-204	Pla2g7	17	43568098	43612201	+	2905	protein_coding	phospholipase A2, group VII (platelet-activating factor acetylhydrolase, plasma) [Source:MGI Symbol;Acc:MGI:1351327]	-
ENSMUSG00000058715	6611.43	6467.5	6840.27	631.07	564.261	641.329	6639.74	612.22	3.43882	3.34152e-205	3.60003e-202	Fcer1g	1	171229572	171234365	-	874	protein_coding	Fc receptor, IgE, high affinity I, gamma polypeptide [Source:MGI Symbol;Acc:MGI:95496]	-
ENSMUSG00000053398	161.695	195.897	164.206	3785.44	4213.22	3573.54	173.933	3857.4	-4.47047	1.76374e-202	1.81757e-199	Phgdh	3	98313170	98339990	-	2486	protein_coding	3-phosphoglycerate dehydrogenase [Source:MGI Symbol;Acc:MGI:1355330]	-
ENSMUSG00000027398	14007.2	30010	22872.1	12.8186	7.09125	14.7545	22296.5	11.5548	10.9108	8.54844e-202	8.4423e-199	Il1b	2	129364570	129371139	-	1907	protein_coding	interleukin 1 beta [Source:MGI Symbol;Acc:MGI:96543]	-
ENSMUSG00000059089	2035.75	1895.93	1988.28	43.3861	30.3911	40.329	1973.32	38.0354	5.6953	5.09203e-200	4.82765e-197	Fcgr4	1	171018920	171029761	+	1256	protein_coding	Fc receptor, IgG, low affinity IV [Source:MGI Symbol;Acc:MGI:2179523]	-
ENSMUSG00000030737	168.726	163.894	165.195	3154.37	3664.15	3046.31	165.938	3288.28	-4.30865	4.44771e-197	4.0546e-194	Slco2b1	7	99657804	99711340	-	5958	protein_coding	solute carrier organic anion transporter family, member 2b1 [Source:MGI Symbol;Acc:MGI:1351872]	-
ENSMUSG00000025804	3867.63	5567.54	4987.51	77.8977	78.0038	96.3961	4807.56	84.0992	5.8367	2.25291e-196	1.97772e-193	Ccr1	9	123962124	123968692	-	2833	protein_coding	chemokine (C-C motif) receptor 1 [Source:MGI Symbol;Acc:MGI:104618]	-
ENSMUSG00000028645	5642.26	6370.52	5433.64	357.935	288.715	322.632	5815.48	323.094	4.16961	2.66446e-195	2.25546e-192	Slc2a1	4	119108711	119137983	+	3506	protein_coding	solute carrier family 2 (facilitated glucose transporter), member 1 [Source:MGI Symbol;Acc:MGI:95755]	-
ENSMUSG00000020532	780.356	585.751	632.095	27212	42498.9	36964.9	666.067	35558.6	-5.73851	8.36908e-192	6.84013e-189	Acaca	11	84129672	84401651	+	17074	protein_coding	acetyl-Coenzyme A carboxylase alpha [Source:MGI Symbol;Acc:MGI:108451]	-
ENSMUSG00000024679	6697.8	5737.25	5623.57	269.191	302.898	230.17	6019.54	267.42	4.49284	4.03619e-191	3.18886e-188	Ms4a6d	19	11586604	11604849	-	1735	protein_coding	membrane-spanning 4-domains, subfamily A, member 6D [Source:MGI Symbol;Acc:MGI:1916024]	-
ENSMUSG00000043122	17.0734	3.87914	14.8379	4397.77	5464.32	5522.12	11.9302	5128.07	-8.75525	2.73325e-190	2.08979e-187	A530016L24Rik	12	112489448	112499927	+	3110	protein_coding	RIKEN cDNA A530016L24 gene [Source:MGI Symbol;Acc:MGI:2443020]	-
ENSMUSG00000019987	44428.1	45037.8	26937.7	4.93024	4.05214	3.93453	38801.2	4.30564	13.137	5.19026e-182	3.84436e-179	Arg1	10	24915221	24927484	-	2228	protein_coding	arginase, liver [Source:MGI Symbol;Acc:MGI:88070]	-
ENSMUSG00000030579	6665.66	6203.72	6179.49	666.568	650.369	581.327	6349.63	632.755	3.32701	1.56022e-180	1.12062e-177	Tyrobp	7	30413760	30417585	+	667	protein_coding	TYRO protein tyrosine kinase binding protein [Source:MGI Symbol;Acc:MGI:1277211]	-
ENSMUSG00000026981	9395.4	19249.3	19892.7	21.693	11.1434	23.6072	16179.1	18.8145	9.74539	5.77572e-180	4.02636e-177	Il1rn	2	24336853	24351494	+	5535	protein_coding	interleukin 1 receptor antagonist [Source:MGI Symbol;Acc:MGI:96547]	-
ENSMUSG00000032418	703.023	763.221	763.657	19760.4	28216.1	30941.2	743.301	26305.9	-5.14526	1.34143e-177	9.08419e-175	Me1	9	86581371	86695953	-	3848	protein_coding	malic enzyme 1, NADP(+)-dependent, cytosolic [Source:MGI Symbol;Acc:MGI:97043]	-
ENSMUSG00000021033	361.555	240.507	342.261	9186.02	11217.3	10208.1	314.774	10203.8	-5.01908	1.13819e-176	7.49369e-174	Gstz1	12	87147165	87164723	+	5088	protein_coding	glutathione transferase zeta 1 (maleylacetoacetate isomerase) [Source:MGI Symbol;Acc:MGI:1341859]	-
ENSMUSG00000044811	1832.88	1740.77	1711.3	104.521	89.1472	97.3797	1761.65	97.016	4.18202	5.30281e-173	3.39695e-170	Cd300c2	11	114996721	115001880	-	1275	protein_coding	CD300C molecule 2 [Source:MGI Symbol;Acc:MGI:2153249]	-
ENSMUSG00000035373	2096.01	2197.53	1755.82	46.3442	52.6779	56.0671	2016.46	51.6964	5.28571	3.59741e-172	2.24384e-169	Ccl7	11	82045712	82047525	+	801	protein_coding	chemokine (C-C motif) ligand 7 [Source:MGI Symbol;Acc:MGI:99512]	-
ENSMUSG00000069516	139566	127416	142974	16402.9	14069	15597.5	136652	15356.5	3.15358	6.70771e-166	4.07657e-163	Lyz2	10	117277331	117282321	-	1316	protein_coding	lysozyme 2 [Source:MGI Symbol;Acc:MGI:96897]	-
ENSMUSG00000074264	60.2591	59.1569	23.7406	5585.96	7181.41	6312.96	47.7189	6360.11	-7.05821	4.5003e-163	2.66665e-160	Amy1	3	113555710	113606699	-	3446	protein_coding	amylase 1, salivary [Source:MGI Symbol;Acc:MGI:88019]	-
ENSMUSG00000021614	5304.81	6463.62	7096.48	378.642	379.889	356.075	6288.3	371.535	4.08117	2.16581e-162	1.25205e-159	Vcan	13	89655312	89742509	-	14462	protein_coding	versican [Source:MGI Symbol;Acc:MGI:102889]	-
ENSMUSG00000020592	7553.48	9118.89	6285.34	322.438	274.533	276.401	7652.57	291.124	4.71615	2.80981e-162	1.58567e-159	Sdc1	12	8771323	8793715	+	3809	protein_coding	syndecan 1 [Source:MGI Symbol;Acc:MGI:1349162]	-
ENSMUSG00000021238	384.654	279.298	258.18	8623.97	10795.9	8836.96	307.377	9418.95	-4.93781	2.71726e-160	1.49778e-157	Aldh6a1	12	84430717	84451004	-	5784	protein_coding	aldehyde dehydrogenase family 6, subfamily A1 [Source:MGI Symbol;Acc:MGI:1915077]	-
ENSMUSG00000020227	3540.22	3472.8	3567.03	400.335	348.484	342.304	3526.69	363.708	3.27735	1.54595e-159	8.32778e-157	Irak3	10	120141648	120202130	-	3676	protein_coding	interleukin-1 receptor-associated kinase 3 [Source:MGI Symbol;Acc:MGI:1921164]	-
ENSMUSG00000060675	674.902	675.941	569.776	9138.69	11937.6	10318.3	640.206	10464.9	-4.03085	1.81544e-159	9.56215e-157	Pla2g16	19	7557459	7588545	+	6396	protein_coding	phospholipase A2, group XVI [Source:MGI Symbol;Acc:MGI:2179715]	-
ENSMUSG00000000555	7433.97	7708.83	6274.46	656.708	645.304	675.756	7139.08	659.256	3.4368	5.7262e-156	2.95049e-153	Itga5	15	103344286	103366763	-	4933	protein_coding	integrin alpha 5 (fibronectin receptor alpha) [Source:MGI Symbol;Acc:MGI:96604]	-
ENSMUSG00000003541	3920.86	6089.28	3981.5	88.7443	72.9386	80.6579	4663.88	80.7803	5.85104	1.61081e-155	8.12329e-153	Ier3	17	35821684	35822923	+	1131	protein_coding	immediate early response 3 [Source:MGI Symbol;Acc:MGI:104814]	-
ENSMUSG00000028859	9148.34	10466.9	16473	178.475	134.734	168.201	12029.4	160.47	6.22781	4.73686e-154	2.33902e-151	Csf3r	4	126024550	126044440	+	3609	protein_coding	colony stimulating factor 3 receptor (granulocyte) [Source:MGI Symbol;Acc:MGI:1339755]	-
ENSMUSG00000030144	8509.59	11529.8	10035.4	6.90233	2.02607	4.91817	10024.9	4.61552	11.0781	1.99527e-153	9.65139e-151	Clec4d	6	123262111	123275265	+	1599	protein_coding	C-type lectin domain family 4, member d [Source:MGI Symbol;Acc:MGI:1298389]	-
ENSMUSG00000048142	25.108	23.2749	13.8487	2355.67	3483.83	2578.1	20.7438	2805.87	-7.07981	2.29824e-152	1.08946e-149	Nat8l	5	33995984	34005916	+	6670	protein_coding	N-acetyltransferase 8-like [Source:MGI Symbol;Acc:MGI:2447776]	-
ENSMUSG00000047798	3127.45	2888.02	3983.48	58.1768	29.378	50.1653	3332.98	45.9067	6.17992	4.06944e-151	1.89125e-148	Cd300lf	11	115116214	115133992	-	5149	protein_coding	CD300 molecule like family member F [Source:MGI Symbol;Acc:MGI:2442359]	-
ENSMUSG00000041828	164.708	167.773	112.768	3464.97	3977.18	3409.27	148.416	3617.14	-4.607	3.77103e-149	1.71886e-146	Abca8a	11	110025634	110095978	-	6272	protein_coding	ATP-binding cassette, sub-family A (ABC1), member 8a [Source:MGI Symbol;Acc:MGI:2386846]	-
ENSMUSG00000010830	1510.5	1430.43	1623.27	98.6047	92.1863	96.3961	1521.4	95.729	3.99004	4.07015e-149	1.8202e-146	Kdelr3	15	79516411	79527739	+	1411	protein_coding	KDEL (Lys-Asp-Glu-Leu) endoplasmic reticulum protein retention receptor 3 [Source:MGI Symbol;Acc:MGI:2145953]	-
ENSMUSG00000021831	5880.29	6387.01	5331.75	621.21	587.561	641.329	5866.35	616.7	3.24975	6.45152e-149	2.83174e-146	Ero1l	14	45283087	45318771	-	5285	protein_coding	ERO1-like (S. cerevisiae) [Source:MGI Symbol;Acc:MGI:1354385]	-
ENSMUSG00000052270	2978.81	3535.84	3761.9	8.87443	4.05214	9.83633	3425.52	7.58763	8.81287	1.07743e-148	4.64315e-146	Fpr2	17	17887824	17893952	+	1296	protein_coding	formyl peptide receptor 2 [Source:MGI Symbol;Acc:MGI:1278319]	-
ENSMUSG00000001555	3491.01	3901.45	3865.77	335.256	370.771	301.975	3752.74	336.001	3.48173	1.2627e-148	5.34439e-146	Fkbp10	11	100415697	100424824	+	2935	protein_coding	FK506 binding protein 10 [Source:MGI Symbol;Acc:MGI:104769]	-
ENSMUSG00000035914	1499.45	1899.81	1676.68	43.3861	49.6388	60.0016	1691.98	51.0088	5.05159	1.30467e-145	5.42515e-143	Cd276	9	58524298	58555437	-	3658	protein_coding	CD276 antigen [Source:MGI Symbol;Acc:MGI:2183926]	-
ENSMUSG00000020826	5714.57	7496.44	8737.55	154.809	185.386	227.219	7316.19	189.138	5.27351	5.87731e-145	2.4018e-142	Nos2	11	78920787	78960254	+	4412	protein_coding	nitric oxide synthase 2, inducible [Source:MGI Symbol;Acc:MGI:97361]	-
ENSMUSG00000054196	2277.8	3134.35	3576.92	15.7768	29.378	16.7218	2996.36	20.6255	7.18608	2.76598e-144	1.11117e-141	Cthrc1	15	39076932	39087121	+	1593	protein_coding	collagen triple helix repeat containing 1 [Source:MGI Symbol;Acc:MGI:1915838]	-
ENSMUSG00000064080	18362	20876.6	19056.8	1766.01	2057.48	1621.03	19431.8	1814.84	3.42059	3.81705e-144	1.50786e-141	Fbln2	6	91212455	91272540	+	6370	protein_coding	fibulin 2 [Source:MGI Symbol;Acc:MGI:95488]	-
ENSMUSG00000005413	46229.8	30055.6	28194	925.899	1021.14	826.252	34826.5	924.43	5.23552	6.41417e-144	2.49227e-141	Hmox1	8	75093621	75100589	+	1751	protein_coding	heme oxygenase 1 [Source:MGI Symbol;Acc:MGI:96163]	-
ENSMUSG00000025934	82.3541	98.9181	102.876	1542.18	1497.27	1434.14	94.7161	1491.19	-3.97607	1.72874e-143	6.60881e-141	Gsta3	1	21240589	21265661	+	4344	protein_coding	glutathione S-transferase, alpha 3 [Source:MGI Symbol;Acc:MGI:95856]	-
ENSMUSG00000042010	151.652	75.6433	136.509	12354.2	23998.8	19033.3	121.268	18462.1	-7.25093	3.8997e-143	1.45279e-140	Acacb	5	114146535	114250761	+	9632	protein_coding	acetyl-Coenzyme A carboxylase beta [Source:MGI Symbol;Acc:MGI:2140940]	-
ENSMUSG00000091575	37.1598	34.9123	56.384	1556.97	1603.64	1424.3	42.8187	1528.3	-5.15797	3.9228e-143	1.45279e-140	2010016I18Rik	3	106481982	106485913	-	3697	processed_transcript	RIKEN cDNA 2010016I18 gene [Source:MGI Symbol;Acc:MGI:1916456]	-
ENSMUSG00000049130	4866.93	4310.7	3842.03	349.061	315.054	293.123	4339.88	319.079	3.76564	2.20516e-142	8.04103e-140	C5ar1	7	16246743	16259540	-	2570	protein_coding	complement component 5a receptor 1 [Source:MGI Symbol;Acc:MGI:88232]	-
ENSMUSG00000000982	5174.25	10258.4	9526.92	11.8326	4.05214	7.86907	8319.86	7.91793	10.0327	4.49563e-142	1.61448e-139	Ccl3	11	83647844	83649355	-	766	protein_coding	chemokine (C-C motif) ligand 3 [Source:MGI Symbol;Acc:MGI:98260]	-
ENSMUSG00000035493	28109.9	24712.1	26841.8	3153.38	2764.58	2550.56	26554.6	2822.84	3.23373	3.88471e-141	1.37426e-138	Tgfbi	13	56609523	56639562	+	3771	protein_coding	transforming growth factor, beta induced [Source:MGI Symbol;Acc:MGI:99959]	-
ENSMUSG00000031444	2412.37	2143.23	2839.97	5.91628	11.1434	20.6563	2465.19	12.572	7.61364	4.40538e-141	1.53553e-138	F10	8	13037308	13056676	+	2731	protein_coding	coagulation factor X [Source:MGI Symbol;Acc:MGI:103107]	-
ENSMUSG00000111942	160.691	150.317	113.757	3483.71	4975.02	4442.09	141.588	4300.27	-4.92473	5.60795e-141	1.92637e-138	Gm5182	12	10152142	10158233	+	6092	processed_pseudogene	predicted gene 5182 [Source:MGI Symbol;Acc:MGI:3649174]	-
ENSMUSG00000041426	239.028	219.172	201.795	2734.31	3451.41	3077.79	219.998	3087.84	-3.81116	8.20336e-139	2.77766e-136	Hibch	1	52844929	52920986	+	6059	protein_coding	3-hydroxyisobutyryl-Coenzyme A hydrolase [Source:MGI Symbol;Acc:MGI:1923792]	-
ENSMUSG00000112148	7010.15	9312.85	11674.5	213.972	194.503	269.516	9332.49	225.997	5.36764	1.87488e-138	6.25893e-136	Lilrb4a	10	51490956	51496611	+	5227	protein_coding	leukocyte immunoglobulin-like receptor, subfamily B, member 4A [Source:MGI Symbol;Acc:MGI:102701]	-
ENSMUSG00000035105	2687.56	3592.09	2362.19	66.0652	43.5605	53.1162	2880.61	54.2473	5.72972	1.99537e-138	6.56864e-136	Egln3	12	54178981	54203860	-	2662	protein_coding	egl-9 family hypoxia-inducible factor 3 [Source:MGI Symbol;Acc:MGI:1932288]	-
ENSMUSG00000035948	30.1296	35.8821	19.7839	1560.91	1949.08	1535.45	28.5985	1681.82	-5.87664	2.8971e-138	9.40644e-136	Acss3	10	106933517	107123668	-	7196	protein_coding	acyl-CoA synthetase short-chain family member 3 [Source:MGI Symbol;Acc:MGI:2685720]	-
ENSMUSG00000000957	16581.3	22641.6	19907.5	1436.67	1387.86	1200.03	19710.1	1341.52	3.87703	3.91256e-138	1.25318e-135	Mmp14	14	54431612	54445364	+	5960	protein_coding	matrix metallopeptidase 14 (membrane-inserted) [Source:MGI Symbol;Acc:MGI:101900]	-
ENSMUSG00000046245	1461.28	1663.18	1782.53	37.4698	23.2998	44.2635	1635.66	35.011	5.54327	4.28509e-138	1.3542e-135	Pilra	5	137821952	137836281	-	3090	protein_coding	paired immunoglobin-like type 2 receptor alpha [Source:MGI Symbol;Acc:MGI:2450529]	-
ENSMUSG00000079227	4673.1	5107.86	4391.03	237.637	179.307	277.385	4724	231.443	4.35072	7.45988e-137	2.3265e-134	Ccr5	9	124121543	124147699	+	8434	protein_coding	chemokine (C-C motif) receptor 5 [Source:MGI Symbol;Acc:MGI:107182]	-
ENSMUSG00000041220	197.851	179.41	160.249	5393.68	8722.24	9166.48	179.17	7760.8	-5.43691	1.19973e-136	3.69297e-134	Elovl6	3	129532355	129638495	+	6431	protein_coding	ELOVL family member 6, elongation of long chain fatty acids (yeast) [Source:MGI Symbol;Acc:MGI:2156528]	-
ENSMUSG00000042821	1233.3	1442.07	1530.28	60.1489	54.7039	48.198	1401.89	54.3503	4.6891	2.52273e-135	7.66587e-133	Snai1	2	167538195	167542814	+	1621	protein_coding	snail family zinc finger 1 [Source:MGI Symbol;Acc:MGI:98330]	zf-C2H2
ENSMUSG00000049037	2898.46	2600.97	2916.14	323.424	301.885	338.37	2805.19	321.226	3.1262	1.83972e-133	5.51962e-131	Clec4a1	6	122921848	122934619	+	1558	protein_coding	C-type lectin domain family 4, member a1 [Source:MGI Symbol;Acc:MGI:3036291]	-
ENSMUSG00000045763	3416.69	3895.63	3364.25	371.74	314.041	312.795	3558.86	332.859	3.41833	2.21516e-133	6.56297e-131	Basp1	15	25363277	25413764	-	2009	protein_coding	brain abundant, membrane attached signal protein 1 [Source:MGI Symbol;Acc:MGI:1917600]	-
ENSMUSG00000028583	3647.69	5531.66	4499.84	181.433	134.734	153.447	4559.73	156.538	4.86403	5.08246e-133	1.48721e-130	Pdpn	4	143267431	143299564	-	1817	protein_coding	podoplanin [Source:MGI Symbol;Acc:MGI:103098]	-
ENSMUSG00000031266	1676.21	1944.42	1616.34	115.368	102.317	122.954	1745.66	113.546	3.94194	2.91286e-131	8.41959e-129	Gla	X	134588149	134601125	-	3265	protein_coding	galactosidase, alpha [Source:MGI Symbol;Acc:MGI:1347344]	-
ENSMUSG00000068740	26.1123	15.5166	16.8163	1753.19	1541.84	1306.27	19.4817	1533.77	-6.30187	6.78062e-131	1.93632e-128	Celsr2	3	108390851	108415552	-	11513	protein_coding	cadherin, EGF LAG seven-pass G-type receptor 2 [Source:MGI Symbol;Acc:MGI:1858235]	-
ENSMUSG00000054013	10.0432	9.69786	5.93516	1833.06	2275.28	1921.04	8.55874	2009.79	-7.87537	1.09591e-130	3.0923e-128	Tmem179	12	112500189	112516747	-	2499	protein_coding	transmembrane protein 179 [Source:MGI Symbol;Acc:MGI:2144891]	-
ENSMUSG00000042804	2809.08	3247.81	3460.2	317.507	300.872	316.73	3172.36	311.703	3.34724	2.57664e-130	7.18489e-128	Gpr153	4	152274232	152285337	+	3909	protein_coding	G protein-coupled receptor 153 [Source:MGI Symbol;Acc:MGI:1916157]	-
ENSMUSG00000041417	1786.68	1725.25	1725.15	11406.6	13789.4	12937.7	1745.7	12711.3	-2.86424	4.51711e-129	1.24494e-126	Pik3r1	13	101680563	101768217	-	10079	protein_coding	phosphoinositide-3-kinase regulatory subunit 1 [Source:MGI Symbol;Acc:MGI:97583]	-
ENSMUSG00000031584	6385.46	7170.59	7397.19	727.703	873.237	762.316	6984.41	787.752	3.14848	9.04644e-129	2.46458e-126	Gsr	8	33652523	33698163	+	2754	protein_coding	glutathione reductase [Source:MGI Symbol;Acc:MGI:95804]	-
ENSMUSG00000022534	2266.75	3502.87	3942.93	60.1489	50.6518	60.9853	3237.51	57.262	5.82065	1.15271e-128	3.10473e-126	Mefv	16	3707218	3718097	-	3251	protein_coding	Mediterranean fever [Source:MGI Symbol;Acc:MGI:1859396]	-
ENSMUSG00000005054	5847.14	5095.25	5307.02	651.777	674.682	567.556	5416.47	631.339	3.10098	3.8523e-128	1.02592e-125	Cstb	10	78425669	78427622	+	603	protein_coding	cystatin B [Source:MGI Symbol;Acc:MGI:109514]	-
ENSMUSG00000006403	2276.79	2619.39	1943.77	59.1628	72.9386	40.329	2279.98	57.4768	5.31145	1.35271e-127	3.56244e-125	Adamts4	1	171250421	171260637	+	4810	protein_coding	a disintegrin-like and metallopeptidase (reprolysin type) with thrombospondin type 1 motif, 4 [Source:MGI Symbol;Acc:MGI:1339949]	-
ENSMUSG00000026628	1167.02	1335.39	1185.05	70.9954	76.9907	62.9525	1229.16	70.3129	4.12848	3.29998e-127	8.59518e-125	Atf3	1	191170296	191218039	-	2154	protein_coding	activating transcription factor 3 [Source:MGI Symbol;Acc:MGI:109384]	TF_bZIP
ENSMUSG00000029082	3829.47	3793.8	4060.64	276.093	177.281	210.498	3894.64	221.291	4.13699	1.81776e-126	4.6831e-124	Bst1	5	43818885	43843986	+	3317	protein_coding	bone marrow stromal cell antigen 1 [Source:MGI Symbol;Acc:MGI:105370]	-
ENSMUSG00000000204	4411.97	7908.6	7857.16	58.1768	23.2998	45.2471	6725.91	42.2413	7.31319	4.81553e-126	1.22729e-123	Slfn4	11	83175186	83190216	+	3964	protein_coding	schlafen 4 [Source:MGI Symbol;Acc:MGI:1329010]	-
ENSMUSG00000021097	99.4276	64.9756	86.0598	1848.84	2314.79	1916.12	83.4877	2026.58	-4.60257	6.85689e-126	1.72896e-123	Clmn	12	104763117	104865076	-	12409	protein_coding	calmin [Source:MGI Symbol;Acc:MGI:2136957]	-
ENSMUSG00000071547	1576.78	1379.04	1639.09	115.368	104.343	120.987	1531.64	113.566	3.75297	5.79346e-124	1.44544e-121	Nt5dc2	14	31131053	31139124	+	2378	protein_coding	5'-nucleotidase domain containing 2 [Source:MGI Symbol;Acc:MGI:1917271]	-
ENSMUSG00000021591	2622.28	3190.59	2942.85	145.935	195.516	203.612	2918.57	181.688	4.00596	7.25089e-124	1.79021e-121	Glrx	13	75839868	75850154	+	5494	protein_coding	glutaredoxin [Source:MGI Symbol;Acc:MGI:2135625]	-
ENSMUSG00000022500	5591.04	6332.7	5864.93	908.15	813.468	802.645	5929.56	841.421	2.817	9.02462e-124	2.20517e-121	Litaf	16	10959275	11066157	-	5156	protein_coding	LPS-induced TN factor [Source:MGI Symbol;Acc:MGI:1929512]	zf-LITAF-like
ENSMUSG00000041324	2192.43	4102.19	2899.33	35.4977	25.3259	22.6236	3064.65	27.8157	6.78328	1.97395e-123	4.77413e-121	Inhba	13	16011851	16031621	+	6390	protein_coding	inhibin beta-A [Source:MGI Symbol;Acc:MGI:96570]	-
ENSMUSG00000033526	199.859	174.561	183.001	1837.01	2196.26	2108.91	185.807	2047.39	-3.46221	4.85411e-123	1.16214e-120	Ppip5k1	2	121310561	121355396	-	12486	protein_coding	diphosphoinositol pentakisphosphate kinase 1 [Source:MGI Symbol;Acc:MGI:2443281]	-
ENSMUSG00000025473	11596.9	14542.9	10737.7	319.479	162.086	283.286	12292.5	254.951	5.59097	7.70965e-123	1.82734e-120	Adam8	7	139978932	139992562	-	4638	protein_coding	a disintegrin and metallopeptidase domain 8 [Source:MGI Symbol;Acc:MGI:107825]	-
ENSMUSG00000027506	5618.16	6566.42	6929.3	598.531	471.062	575.426	6371.29	548.339	3.53826	8.95035e-123	2.10041e-120	Tpd52	3	8925593	9004723	-	7487	protein_coding	tumor protein D52 [Source:MGI Symbol;Acc:MGI:107749]	-
ENSMUSG00000002111	4620.87	4475.56	4278.26	604.447	492.336	577.393	4458.23	558.058	2.99775	5.0761e-122	1.17955e-119	Spi1	2	91082390	91115756	+	2695	protein_coding	spleen focus forming virus (SFFV) proviral integration oncogene [Source:MGI Symbol;Acc:MGI:98282]	ETS
ENSMUSG00000017009	4571.66	4435.8	4231.77	630.084	612.887	527.227	4413.08	590.066	2.90292	9.53231e-122	2.19354e-119	Sdc4	2	164424247	164443887	-	2547	protein_coding	syndecan 4 [Source:MGI Symbol;Acc:MGI:1349164]	-
ENSMUSG00000001918	2240.64	1578.81	1612.39	26939.8	32903.4	28837.2	1810.61	29560.1	-4.02918	1.06164e-121	2.41952e-119	Slc1a5	7	16781340	16798274	+	4173	protein_coding	solute carrier family 1 (neutral amino acid transporter), member 5 [Source:MGI Symbol;Acc:MGI:105305]	-
ENSMUSG00000056515	4568.65	4615.21	4930.14	753.34	696.969	645.263	4704.67	698.524	2.75172	1.704e-120	3.8465e-118	Rab31	17	65651729	65772752	-	3813	protein_coding	RAB31, member RAS oncogene family [Source:MGI Symbol;Acc:MGI:1914603]	-
ENSMUSG00000003477	6.02591	17.4561	3.95677	1768.97	2041.27	1682.01	9.14628	1830.75	-7.63584	2.50185e-120	5.59423e-118	Inmt	6	55170626	55175043	-	1600	protein_coding	indolethylamine N-methyltransferase [Source:MGI Symbol;Acc:MGI:102963]	-
ENSMUSG00000032691	3051.12	7322.85	5458.37	31.5535	39.5084	35.4108	5277.45	35.4909	7.21677	2.84446e-120	6.30087e-118	Nlrp3	11	59541568	59566956	+	4057	protein_coding	NLR family, pyrin domain containing 3 [Source:MGI Symbol;Acc:MGI:2653833]	-
ENSMUSG00000000693	2276.79	2683.4	2746	235.665	251.233	208.53	2568.73	231.81	3.47037	4.34546e-120	9.53667e-118	Loxl3	6	83034173	83052562	+	4603	protein_coding	lysyl oxidase-like 3 [Source:MGI Symbol;Acc:MGI:1337004]	-
ENSMUSG00000035356	4368.79	5948.67	5894.6	412.168	366.719	361.977	5404.02	380.288	3.82884	7.28431e-120	1.58397e-117	Nfkbiz	16	55811375	55838899	-	5018	protein_coding	nuclear factor of kappa light polypeptide gene enhancer in B cells inhibitor, zeta [Source:MGI Symbol;Acc:MGI:1931595]	-
ENSMUSG00000074207	82.3541	38.7914	57.3732	2248.19	2731.15	2333.18	59.5063	2437.5	-5.35839	1.92412e-119	4.14595e-117	Adh1	3	138260991	138290698	+	2233	protein_coding	alcohol dehydrogenase 1 (class I) [Source:MGI Symbol;Acc:MGI:87921]	-
ENSMUSG00000006014	10303.3	9831.69	4091.3	35.4977	41.5345	50.1653	8075.43	42.3992	7.57323	1.76968e-118	3.77883e-116	Prg4	1	150449412	150466165	-	4280	protein_coding	proteoglycan 4 (megakaryocyte stimulating factor, articular superficial zone protein) [Source:MGI Symbol;Acc:MGI:1891344]	-
ENSMUSG00000024892	633.725	288.026	386.775	27367.7	39508.4	28509.6	436.175	31795.3	-6.18804	2.64552e-118	5.59858e-116	Pcx	19	4510472	4621752	+	4637	protein_coding	pyruvate carboxylase [Source:MGI Symbol;Acc:MGI:97520]	-
ENSMUSG00000027605	151.652	132.861	91.995	3883.05	4727.84	6149.68	125.503	4920.19	-5.29311	4.64345e-118	9.73974e-116	Acss2	2	155517948	155585724	+	10163	protein_coding	acyl-CoA synthetase short-chain family member 2 [Source:MGI Symbol;Acc:MGI:1890410]	-
ENSMUSG00000040552	6177.57	5514.2	4090.32	315.535	302.898	293.123	5260.69	303.852	4.11381	1.07681e-117	2.23883e-115	C3ar1	6	122847138	122856161	-	4305	protein_coding	complement component 3a receptor 1 [Source:MGI Symbol;Acc:MGI:1097680]	-
ENSMUSG00000031373	252.084	162.924	152.336	5081.1	6985.9	5591.96	189.115	5886.32	-4.96056	1.79148e-116	3.69231e-114	Car5b	X	163976822	164027997	-	6354	protein_coding	carbonic anhydrase 5b, mitochondrial [Source:MGI Symbol;Acc:MGI:1926249]	-
ENSMUSG00000021250	7729.24	9074.28	3545.27	47.3303	48.6257	46.2308	6782.93	47.3956	7.16111	2.09445e-115	4.27955e-113	Fos	12	85473890	85477273	+	2352	protein_coding	FBJ osteosarcoma oncogene [Source:MGI Symbol;Acc:MGI:95574]	TF_bZIP
ENSMUSG00000038174	402.732	340.395	383.807	3184.93	3658.07	3096.48	375.645	3313.16	-3.14098	1.2779e-114	2.58879e-112	Fam126b	1	58522806	58586323	-	12041	protein_coding	family with sequence similarity 126, member B [Source:MGI Symbol;Acc:MGI:1098784]	-
ENSMUSG00000028957	286.231	231.779	215.644	2407.93	2410.01	2368.59	244.551	2395.51	-3.29253	5.05007e-113	1.01438e-110	Per3	4	151003652	151044665	-	9608	protein_coding	period circadian clock 3 [Source:MGI Symbol;Acc:MGI:1277134]	-
ENSMUSG00000020256	991.263	972.695	1002.05	35.4977	46.5997	25.5745	988.67	35.8906	4.78635	1.52215e-112	3.03177e-110	Aldh1l2	10	83487450	83534140	-	7503	protein_coding	aldehyde dehydrogenase 1 family, member L2 [Source:MGI Symbol;Acc:MGI:2444680]	-
ENSMUSG00000022665	4377.83	4646.24	4608.65	21942.5	24411.1	24815.1	4544.24	23722.9	-2.38416	2.05277e-112	4.05456e-110	Ccdc80	16	45093402	45128077	+	4293	protein_coding	coiled-coil domain containing 80 [Source:MGI Symbol;Acc:MGI:1915146]	-
ENSMUSG00000039196	138.596	93.0994	132.552	2542.03	3741.14	3319.76	121.416	3200.98	-4.7212	3.63271e-112	7.1159e-110	Orm1	4	63344560	63348163	+	775	protein_coding	orosomucoid 1 [Source:MGI Symbol;Acc:MGI:97443]	-
ENSMUSG00000031375	39689.7	54998.5	51923.8	4181.83	4550.56	4709.64	48870.6	4480.67	3.44719	5.35312e-112	1.04e-109	Bgn	X	73483602	73495933	+	6099	protein_coding	biglycan [Source:MGI Symbol;Acc:MGI:88158]	-
ENSMUSG00000027832	1762.58	2263.48	1567.87	15.7768	4.05214	8.8527	1864.64	9.56053	7.60195	1.17182e-111	2.25809e-109	Ptx3	3	66219910	66225805	+	2682	protein_coding	pentraxin related gene [Source:MGI Symbol;Acc:MGI:104641]	-
ENSMUSG00000020593	409.762	249.235	284.888	7631.02	11466.6	10373.4	314.628	9823.66	-4.96489	2.33892e-111	4.47074e-109	Lpin1	12	16535669	16610966	-	9665	protein_coding	lipin 1 [Source:MGI Symbol;Acc:MGI:1891340]	-
ENSMUSG00000030747	1552.68	2170.38	2296.91	26174.6	29902.8	26940.7	2006.65	27672.7	-3.78554	4.76933e-111	9.04342e-109	Dgat2	7	99153658	99182719	-	3083	protein_coding	diacylglycerol O-acyltransferase 2 [Source:MGI Symbol;Acc:MGI:1915050]	-
ENSMUSG00000020264	131.566	132.861	85.0707	3082.38	4741.01	3581.41	116.499	3801.6	-5.02811	2.64524e-110	4.97599e-108	Slc36a2	11	55158470	55185077	-	3255	protein_coding	solute carrier family 36 (proton/amino acid symporter), member 2 [Source:MGI Symbol;Acc:MGI:1891430]	-
ENSMUSG00000040181	200.864	156.135	290.823	5922.2	7889.52	6627.72	215.941	6813.15	-4.97986	6.35413e-110	1.18587e-107	Fmo1	1	162829561	162866610	-	6304	protein_coding	flavin containing monooxygenase 1 [Source:MGI Symbol;Acc:MGI:1310002]	-
ENSMUSG00000028076	424.827	524.654	450.083	3996.45	4943.62	4507.01	466.521	4482.36	-3.26399	1.00095e-109	1.85348e-107	Cd1d1	3	86995834	86999441	-	2570	protein_coding	CD1d1 antigen [Source:MGI Symbol;Acc:MGI:107674]	-
ENSMUSG00000037411	14102.6	15818.2	9567.48	59.1628	119.538	165.25	13162.8	114.65	6.84308	1.42562e-109	2.61938e-107	Serpine1	5	137061504	137072268	-	3876	protein_coding	serine (or cysteine) peptidase inhibitor, clade E, member 1 [Source:MGI Symbol;Acc:MGI:97608]	-
ENSMUSG00000033508	2921.56	1787.31	2793.48	34.5117	13.1695	26.5581	2500.79	24.7464	6.65606	2.00375e-109	3.65329e-107	Asprv1	6	86628164	86629710	+	1547	protein_coding	aspartic peptidase, retroviral-like 1 [Source:MGI Symbol;Acc:MGI:1915105]	-
ENSMUSG00000029163	4749.42	5993.28	5431.66	463.442	428.514	331.484	5391.45	407.814	3.72481	5.79543e-109	1.04857e-106	Emilin1	5	30913402	30921277	+	4937	protein_coding	elastin microfibril interfacer 1 [Source:MGI Symbol;Acc:MGI:1926189]	-
ENSMUSG00000037112	392.689	333.606	274.007	4063.5	4568.79	3837.15	333.434	4156.48	-3.64006	1.87491e-108	3.36661e-106	Sik2	9	50892801	51009073	-	9539	protein_coding	salt inducible kinase 2 [Source:MGI Symbol;Acc:MGI:2445031]	-
ENSMUSG00000050708	43372.5	43476.5	39763.6	8245.33	8635.12	7645.78	42204.2	8175.41	2.36804	3.14406e-108	5.60304e-106	Ftl1	7	45457944	45459884	-	1340	protein_coding	ferritin light polypeptide 1 [Source:MGI Symbol;Acc:MGI:95589]	-
ENSMUSG00000022546	74.3196	43.6404	59.3516	1591.48	2142.57	1630.86	59.1039	1788.31	-4.92081	5.31106e-108	9.39423e-106	Gpt	15	76695716	76699686	+	2941	protein_coding	glutamic pyruvic transaminase, soluble [Source:MGI Symbol;Acc:MGI:95802]	-
ENSMUSG00000005124	1834.89	3380.67	3583.85	25.6372	12.1564	22.6236	2933.14	20.1391	7.18375	8.35866e-108	1.46753e-105	Wisp1	15	66891320	66923201	+	5565	protein_coding	WNT1 inducible signaling pathway protein 1 [Source:MGI Symbol;Acc:MGI:1197008]	-
ENSMUSG00000018566	39.1684	23.2749	72.2111	3583.3	4873.72	3999.45	44.8848	4152.16	-6.53255	6.65005e-107	1.15897e-104	Slc2a4	11	69942539	69948188	-	3478	protein_coding	solute carrier family 2 (facilitated glucose transporter), member 4 [Source:MGI Symbol;Acc:MGI:95758]	-
ENSMUSG00000059326	3377.52	3251.69	3504.71	624.168	555.144	566.573	3377.98	581.962	2.53706	1.48645e-106	2.57167e-104	Csf2ra	19	61224402	61228418	-	1849	protein_coding	colony stimulating factor 2 receptor, alpha, low-affinity (granulocyte-macrophage) [Source:MGI Symbol;Acc:MGI:1339754]	-
ENSMUSG00000047409	388.671	357.851	386.775	2311.3	2553.86	2352.85	377.766	2406	-2.6712	1.8368e-106	3.15477e-104	Ctdspl	9	118926453	119043998	+	5190	protein_coding	CTD (carboxy-terminal domain, RNA polymerase II, polypeptide A) small phosphatase-like [Source:MGI Symbol;Acc:MGI:1916524]	-
ENSMUSG00000024661	145331	170565	170440	21638.8	25620.7	22287.2	162112	23182.2	2.80591	6.59574e-106	1.12469e-103	Fth1	19	9982703	9985092	+	866	protein_coding	ferritin heavy polypeptide 1 [Source:MGI Symbol;Acc:MGI:95588]	-
ENSMUSG00000074677	1301.6	1332.49	1263.2	6.90233	14.1825	1.96727	1299.09	7.68403	7.4119	8.8691e-106	1.50154e-103	Sirpb1c	3	15795145	15848528	-	3682	protein_coding	signal-regulatory protein beta 1C [Source:MGI Symbol;Acc:MGI:3807521]	-
ENSMUSG00000019558	2714.67	2828.86	2396.82	356.949	383.941	365.912	2646.78	368.934	2.84293	9.48812e-106	1.59495e-103	Slc6a8	X	73673150	73682502	+	5210	protein_coding	solute carrier family 6 (neurotransmitter transporter, creatine), member 8 [Source:MGI Symbol;Acc:MGI:2147834]	-
ENSMUSG00000011382	305.313	255.054	244.331	2329.04	2776.73	2605.64	268.232	2570.47	-3.26076	1.36598e-105	2.28004e-103	Dhdh	7	45470987	45488805	-	7408	protein_coding	dihydrodiol dehydrogenase (dimeric) [Source:MGI Symbol;Acc:MGI:1919005]	-
ENSMUSG00000018169	314.352	243.416	226.525	2648.52	2837.51	2735.48	261.431	2740.51	-3.39035	4.77014e-105	7.90642e-103	Mfng	15	78755882	78773475	-	2839	protein_coding	MFNG O-fucosylpeptide 3-beta-N-acetylglucosaminyltransferase [Source:MGI Symbol;Acc:MGI:1095404]	-
ENSMUSG00000027995	3432.76	4810.14	4105.15	250.456	169.177	234.105	4116.02	217.913	4.23899	1.28066e-104	2.10792e-102	Tlr2	3	83836272	83841767	-	3014	protein_coding	toll-like receptor 2 [Source:MGI Symbol;Acc:MGI:1346060]	-
ENSMUSG00000034842	320.378	211.413	228.504	3714.44	4538.4	3921.75	253.432	4058.2	-4.00167	1.95289e-104	3.19223e-102	Art3	5	92331827	92414628	+	3932	protein_coding	ADP-ribosyltransferase 3 [Source:MGI Symbol;Acc:MGI:1202729]	-
ENSMUSG00000104350	21.0907	17.4561	22.7515	862.792	725.334	781.005	20.4328	789.71	-5.27363	2.8519e-104	4.62984e-102	Gm38244	3	106478283	106480868	+	2586	TEC	predicted gene, 38244 [Source:MGI Symbol;Acc:MGI:5611472]	-
ENSMUSG00000015970	23.0993	22.3051	41.5461	2139.72	3763.43	2226.95	28.9835	2710.03	-6.54719	9.73827e-104	1.57018e-101	Chdh	14	30009023	30040527	+	6217	protein_coding	choline dehydrogenase [Source:MGI Symbol;Acc:MGI:1860776]	-
ENSMUSG00000053113	9559.11	12554.8	11448.9	325.396	150.942	169.185	11187.6	215.174	5.69994	1.06814e-103	1.71061e-101	Socs3	11	117966079	117970047	-	2891	protein_coding	suppressor of cytokine signaling 3 [Source:MGI Symbol;Acc:MGI:1201791]	-
ENSMUSG00000043953	2851.26	5265.94	3950.84	47.3303	74.9647	87.5434	4022.68	69.9461	5.84595	2.96798e-103	4.72128e-101	Ccrl2	9	111054486	111057519	-	2598	protein_coding	chemokine (C-C motif) receptor-like 2 [Source:MGI Symbol;Acc:MGI:1920904]	-
ENSMUSG00000028874	3436.78	3537.78	3776.74	237.637	137.773	213.448	3583.77	196.286	4.18977	2.71644e-102	4.28687e-100	Fgr	4	132974095	133001910	+	3863	protein_coding	FGR proto-oncogene, Src family tyrosine kinase [Source:MGI Symbol;Acc:MGI:95527]	-
ENSMUSG00000003949	25.108	15.5166	17.8055	735.591	861.081	790.841	19.4767	795.838	-5.35554	2.73107e-102	4.28687e-100	Hlf	11	90336536	90390895	-	6681	protein_coding	hepatic leukemia factor [Source:MGI Symbol;Acc:MGI:96108]	TF_bZIP
ENSMUSG00000061878	879.783	786.496	969.41	15.7768	10.1304	16.7218	878.563	14.2096	5.9471	2.8082e-102	4.37895e-100	Sphk1	11	116530925	116536674	+	4774	protein_coding	sphingosine kinase 1 [Source:MGI Symbol;Acc:MGI:1316649]	-
ENSMUSG00000031438	1292.56	1482.8	1098.99	4.93024	9.11732	10.82	1291.45	8.28918	7.28437	9.64262e-102	1.49379e-99	Rnf128	X	139563316	139673145	+	3464	protein_coding	ring finger protein 128 [Source:MGI Symbol;Acc:MGI:1914139]	-
ENSMUSG00000033576	228.985	110.556	138.487	5740.77	7819.63	6050.33	159.342	6536.91	-5.35918	1.36929e-101	2.10746e-99	Apol6	15	77044729	77057106	+	4498	protein_coding	apolipoprotein L 6 [Source:MGI Symbol;Acc:MGI:1919189]	-
ENSMUSG00000040133	773.326	970.755	861.588	33.5256	23.2998	22.6236	868.556	26.483	5.03469	8.25025e-101	1.2616e-98	Gpr176	2	118277110	118373419	-	3899	protein_coding	G protein-coupled receptor 176 [Source:MGI Symbol;Acc:MGI:2685858]	-
ENSMUSG00000001473	4699.21	4178.81	3499.77	454.568	442.697	406.241	4125.93	434.502	3.24731	1.68767e-100	2.56418e-98	Tubb6	18	67390717	67402748	+	1757	protein_coding	tubulin, beta 6 class V [Source:MGI Symbol;Acc:MGI:1915201]	-
ENSMUSG00000046329	70.3023	59.1569	81.1139	1480.06	2264.14	1700.7	70.191	1814.96	-4.69295	1.79516e-100	2.71012e-98	Slc25a23	17	57043711	57059863	-	5294	protein_coding	solute carrier family 25 (mitochondrial carrier; phosphate carrier), member 23 [Source:MGI Symbol;Acc:MGI:1914222]	-
ENSMUSG00000058427	15807	28834.6	23164.9	1.97209	4.05214	0	22602.2	2.00808	13.4717	1.88172e-100	2.82282e-98	Cxcl2	5	90903871	90905938	+	2068	protein_coding	chemokine (C-X-C motif) ligand 2 [Source:MGI Symbol;Acc:MGI:1340094]	-
ENSMUSG00000028195	3846.54	4220.51	4118.01	145.935	204.633	265.581	4061.69	205.383	4.30564	2.10296e-100	3.13487e-98	Cyr61	3	145646976	145649981	-	2019	protein_coding	cysteine rich protein 61 [Source:MGI Symbol;Acc:MGI:88613]	-
ENSMUSG00000024672	3028.02	2554.42	2199.97	195.237	168.164	215.416	2594.13	192.939	3.74864	5.4495e-100	8.07275e-98	Ms4a7	19	11321039	11336146	-	4453	protein_coding	membrane-spanning 4-domains, subfamily A, member 7 [Source:MGI Symbol;Acc:MGI:1918846]	-
ENSMUSG00000024737	3249.98	4818.86	3993.37	168.614	96.2384	102.298	4020.74	122.383	5.03753	5.91186e-100	8.70328e-98	Slc15a3	19	10839727	10859362	+	5491	protein_coding	solute carrier family 15, member 3 [Source:MGI Symbol;Acc:MGI:1929691]	-
ENSMUSG00000031504	777.343	978.514	902.145	38.4559	26.3389	36.3944	886	33.7297	4.71358	1.00333e-99	1.46795e-97	Rab20	8	11453518	11478710	-	1392	protein_coding	RAB20, member RAS oncogene family [Source:MGI Symbol;Acc:MGI:102789]	-
ENSMUSG00000028378	1451.24	1571.05	1248.36	124.242	129.669	108.2	1423.55	120.703	3.56036	1.22055e-99	1.77482e-97	Ptgr1	4	58965439	58987119	-	2296	protein_coding	prostaglandin reductase 1 [Source:MGI Symbol;Acc:MGI:1914353]	-
ENSMUSG00000033307	3822.44	3363.22	3346.44	517.675	573.378	494.768	3510.7	528.607	2.73164	1.32594e-99	1.9163e-97	Mif	10	75859353	75860240	-	745	protein_coding	macrophage migration inhibitory factor (glycosylation-inhibiting factor) [Source:MGI Symbol;Acc:MGI:96982]	-
ENSMUSG00000029380	1466.31	2191.72	1223.63	15.7768	20.2607	13.7709	1627.22	16.6028	6.61673	2.32053e-99	3.33341e-97	Cxcl1	5	90891241	90893115	+	1875	protein_coding	chemokine (C-X-C motif) ligand 1 [Source:MGI Symbol;Acc:MGI:108068]	-
ENSMUSG00000021728	4859.9	4944.94	5883.72	520.633	360.641	429.848	5229.52	437.041	3.5806	2.54562e-99	3.63472e-97	Emb	13	117208536	117274415	+	6906	protein_coding	embigin [Source:MGI Symbol;Acc:MGI:95321]	-
ENSMUSG00000023349	2915.54	3986.79	3046.72	257.358	192.477	236.072	3316.35	228.636	3.85816	8.31588e-99	1.18026e-96	Clec4n	6	123229843	123247021	+	1420	protein_coding	C-type lectin domain family 4, member n [Source:MGI Symbol;Acc:MGI:1861231]	-
ENSMUSG00000027333	3758.16	6515.99	6363.48	222.847	232.998	202.628	5545.88	219.491	4.65931	1.14761e-98	1.61909e-96	Smox	2	131491496	131525922	+	3894	protein_coding	spermine oxidase [Source:MGI Symbol;Acc:MGI:2445356]	-
ENSMUSG00000045954	860.701	580.902	684.522	7620.17	8490.25	9047.46	708.708	8385.96	-3.56493	1.27428e-98	1.78715e-96	Cavin2	1	51289126	51302960	+	3055	protein_coding	caveolae associated 2 [Source:MGI Symbol;Acc:MGI:99513]	-
ENSMUSG00000046223	2134.18	3181.87	2310.76	160.726	138.786	135.741	2542.27	145.084	4.1311	4.00613e-98	5.58549e-96	Plaur	7	24462484	24475968	+	2617	protein_coding	plasminogen activator, urokinase receptor [Source:MGI Symbol;Acc:MGI:97612]	-
ENSMUSG00000033308	19.0821	30.0634	21.7623	731.647	923.889	829.203	23.6359	828.246	-5.12829	6.33334e-98	8.77853e-96	Dpyd	3	118562129	119432924	+	8884	protein_coding	dihydropyrimidine dehydrogenase [Source:MGI Symbol;Acc:MGI:2139667]	-
ENSMUSG00000050069	1197.15	1905.63	1593.59	57.1908	56.73	43.2799	1565.46	52.4002	4.90145	9.4803e-98	1.30641e-95	Grem2	1	174833785	174921819	-	3745	protein_coding	gremlin 2, DAN family BMP antagonist [Source:MGI Symbol;Acc:MGI:1344367]	-
ENSMUSG00000049988	2844.23	2167.47	2628.29	219.889	161.073	164.267	2546.66	181.743	3.80831	3.34845e-97	4.58757e-95	Lrrc25	8	70616155	70621483	+	2039	protein_coding	leucine rich repeat containing 25 [Source:MGI Symbol;Acc:MGI:2445284]	-
ENSMUSG00000036390	852.667	1018.27	896.209	65.0791	47.6127	55.0835	922.384	55.9251	4.04293	4.64726e-97	6.33042e-95	Gadd45a	6	67035096	67037457	-	1764	protein_coding	growth arrest and DNA-damage-inducible 45 alpha [Source:MGI Symbol;Acc:MGI:107799]	-
ENSMUSG00000028150	28.1209	32.0029	32.6434	891.387	1339.23	1022.98	30.9224	1084.53	-5.13164	5.58604e-97	7.56574e-95	Rorc	3	94372794	94398276	+	3559	protein_coding	RAR-related orphan receptor gamma [Source:MGI Symbol;Acc:MGI:104856]	THR-like
ENSMUSG00000022853	62.2678	39.7612	69.2436	1541.19	2401.91	2248.59	57.0908	2063.9	-5.17711	5.87285e-97	7.909e-95	Ehhadh	16	21761287	21787807	-	2981	protein_coding	enoyl-Coenzyme A, hydratase/3-hydroxyacyl Coenzyme A dehydrogenase [Source:MGI Symbol;Acc:MGI:1277964]	-
ENSMUSG00000026494	1256.4	2147.11	2238.55	7.88838	12.1564	6.88543	1880.68	8.97675	7.71442	6.20035e-97	8.30286e-95	Kif26b	1	178529125	178939200	+	14696	protein_coding	kinesin family member 26B [Source:MGI Symbol;Acc:MGI:2447076]	-
ENSMUSG00000024598	1032.44	1272.36	1372.01	8.87443	9.11732	24.5908	1225.6	14.1942	6.42835	9.47299e-97	1.2614e-94	Fbn2	18	58008623	58209926	-	10480	protein_coding	fibrillin 2 [Source:MGI Symbol;Acc:MGI:95490]	-
ENSMUSG00000079105	136.587	102.797	98.9194	1800.52	1566.15	1424.3	112.768	1596.99	-3.82467	3.46334e-96	4.58592e-94	C7	15	4988762	5063740	-	2676	protein_coding	complement component 7 [Source:MGI Symbol;Acc:MGI:88235]	-
ENSMUSG00000069792	6839.41	4629.76	4589.86	314.549	371.784	313.779	5353.01	333.371	4.00529	1.26595e-95	1.66698e-93	Wfdc17	11	83703991	83706268	+	533	protein_coding	WAP four-disulfide core domain 17 [Source:MGI Symbol;Acc:MGI:3649773]	-
ENSMUSG00000029482	680.928	501.379	465.91	7794.71	11464.5	9477.31	549.406	9578.85	-4.12406	2.30623e-95	3.02002e-93	Aacs	5	125475814	125517410	+	3854	protein_coding	acetoacetyl-CoA synthetase [Source:MGI Symbol;Acc:MGI:1926144]	-
ENSMUSG00000005360	276.188	181.35	332.369	6207.17	9098.08	6920.84	263.302	7408.7	-4.81472	2.56839e-95	3.34483e-93	Slc1a3	15	8634124	8710764	-	8537	protein_coding	solute carrier family 1 (glial high affinity glutamate transporter), member 3 [Source:MGI Symbol;Acc:MGI:99917]	-
ENSMUSG00000064225	10.0432	5.81871	4.94597	1192.13	1836.63	1511.84	6.93596	1513.54	-7.77351	6.92672e-95	8.97142e-93	Paqr9	9	95559657	95568023	+	8367	protein_coding	progestin and adipoQ receptor family member IX [Source:MGI Symbol;Acc:MGI:1922802]	-
ENSMUSG00000011148	2288.84	1871.69	1637.12	143.963	139.799	113.118	1932.55	132.293	3.86889	9.06593e-95	1.16783e-92	Adssl1	12	112620045	112641360	+	2090	protein_coding	adenylosuccinate synthetase like 1 [Source:MGI Symbol;Acc:MGI:87947]	-
ENSMUSG00000022098	12066.9	16834.5	16564	1472.17	1566.15	1328.89	15155.1	1455.74	3.38003	2.45253e-94	3.14216e-92	Bmp1	14	70474558	70520234	-	8870	protein_coding	bone morphogenetic protein 1 [Source:MGI Symbol;Acc:MGI:88176]	-
ENSMUSG00000022440	3424.73	4040.13	4075.48	611.349	590.6	540.015	3846.78	580.655	2.72796	2.98531e-94	3.80418e-92	C1qtnf6	15	78523346	78531416	-	2702	protein_coding	C1q and tumor necrosis factor related protein 6 [Source:MGI Symbol;Acc:MGI:1919959]	-
ENSMUSG00000023992	2292.86	2053.04	1561.94	27.6093	62.8082	48.198	1969.28	46.2052	5.41511	3.25036e-94	4.11978e-92	Trem2	17	48346401	48354147	+	4946	protein_coding	triggering receptor expressed on myeloid cells 2 [Source:MGI Symbol;Acc:MGI:1913150]	-
ENSMUSG00000032363	1744.5	1726.22	1511.49	120.298	169.177	124.921	1660.74	138.132	3.58857	6.08969e-94	7.67754e-92	Adamts7	9	90163069	90208071	+	6282	protein_coding	a disintegrin-like and metallopeptidase (reprolysin type) with thrombospondin type 1 motif, 7 [Source:MGI Symbol;Acc:MGI:1347346]	-
ENSMUSG00000047945	7718.19	10304	9447.79	810.531	545.013	646.247	9156.65	667.264	3.77836	8.27596e-94	1.03787e-91	Marcksl1	4	129513581	129515985	+	1605	protein_coding	MARCKS-like 1 [Source:MGI Symbol;Acc:MGI:97143]	-
ENSMUSG00000032359	9121.22	9709.49	9183.67	1966.18	1970.36	1713.49	9338.13	1883.34	2.30989	1.72319e-93	2.14964e-91	Ctsh	9	90054152	90076089	+	4499	protein_coding	cathepsin H [Source:MGI Symbol;Acc:MGI:107285]	-
ENSMUSG00000050910	1172.04	1227.75	1226.6	159.74	175.255	148.529	1208.8	161.175	2.90734	3.64672e-93	4.52536e-91	Cdr2l	11	115381916	115396132	+	3700	protein_coding	cerebellar degeneration-related protein 2-like [Source:MGI Symbol;Acc:MGI:2684867]	-
ENSMUSG00000021281	5822.04	10765.6	8035.22	395.405	333.289	327.55	8207.62	352.081	4.54295	6.73223e-93	8.3108e-91	Tnfaip2	12	111442469	111455018	+	4984	protein_coding	tumor necrosis factor, alpha-induced protein 2 [Source:MGI Symbol;Acc:MGI:104960]	-
ENSMUSG00000063193	1115.8	1396.49	1170.22	108.465	86.1081	85.5761	1227.5	93.3831	3.71616	9.88973e-93	1.21454e-90	Cd300lb	11	114922781	114934386	-	2917	protein_coding	CD300 molecule like family member B [Source:MGI Symbol;Acc:MGI:2685099]	-
ENSMUSG00000015947	2583.11	2296.45	1801.32	173.544	183.36	190.825	2226.96	182.576	3.60849	2.31118e-92	2.82369e-90	Fcgr1	3	96282909	96293969	-	2589	protein_coding	Fc receptor, IgG, high affinity I [Source:MGI Symbol;Acc:MGI:95498]	-
ENSMUSG00000027966	794.416	767.1	989.194	46.3442	42.5475	39.3453	850.237	42.7457	4.31401	7.57568e-92	9.20814e-90	Col11a1	3	114030540	114220718	+	12744	protein_coding	collagen, type XI, alpha 1 [Source:MGI Symbol;Acc:MGI:88446]	-
ENSMUSG00000044349	126.544	90.1901	110.79	1335.11	1558.05	1763.65	109.175	1552.27	-3.83053	7.73807e-92	9.35754e-90	Snhg11	2	158375638	158386145	+	8521	protein_coding	small nucleolar RNA host gene 11 [Source:MGI Symbol;Acc:MGI:2441845]	-
ENSMUSG00000025877	2168.32	2568.96	2495.74	159.74	144.864	90.4943	2411.01	131.699	4.1947	1.29134e-91	1.55368e-89	Hk3	13	55005985	55021385	-	3682	protein_coding	hexokinase 3 [Source:MGI Symbol;Acc:MGI:2670962]	-
ENSMUSG00000021025	10211.9	13529.5	13432.3	1579.65	1373.68	1389.87	12391.2	1447.73	3.09744	1.91307e-91	2.29008e-89	Nfkbia	12	55489410	55492647	-	1610	protein_coding	nuclear factor of kappa light polypeptide gene enhancer in B cells inhibitor, alpha [Source:MGI Symbol;Acc:MGI:104741]	-
ENSMUSG00000034810	741.187	635.21	591.538	3952.08	4236.52	4105.69	655.978	4098.09	-2.64337	2.67411e-91	3.18501e-89	Scn7a	2	66673425	66784914	-	7338	protein_coding	sodium channel, voltage-gated, type VII, alpha [Source:MGI Symbol;Acc:MGI:102965]	-
ENSMUSG00000027187	2021.69	1782.47	1607.44	12212.2	14313.2	12051.5	1803.87	12859	-2.83364	3.44248e-91	4.07968e-89	Cat	2	103453849	103485160	-	2613	protein_coding	catalase [Source:MGI Symbol;Acc:MGI:88271]	-
ENSMUSG00000037110	470.021	537.261	443.159	2985.75	3415.96	3435.83	483.48	3279.18	-2.76161	6.67967e-91	7.87669e-89	Ralgapa2	2	146239879	146512344	-	18811	protein_coding	Ral GTPase activating protein, alpha subunit 2 (catalytic) [Source:MGI Symbol;Acc:MGI:3036245]	-
ENSMUSG00000026626	2407.35	2163.59	2126.77	11076.3	12982.1	12569.9	2232.57	12209.4	-2.45124	8.05601e-91	9.45266e-89	Ppp2r5a	1	191351975	191403272	-	9607	protein_coding	protein phosphatase 2, regulatory subunit B', alpha [Source:MGI Symbol;Acc:MGI:2388479]	-
ENSMUSG00000050335	9633.43	9298.3	7279.48	1070.85	1131.56	967.895	8737.07	1056.77	3.04755	1.80554e-90	2.10812e-88	Lgals3	14	47367751	47386160	+	1858	protein_coding	lectin, galactose binding, soluble 3 [Source:MGI Symbol;Acc:MGI:96778]	-
ENSMUSG00000039753	11052.5	9304.12	11365.8	1578.66	1491.19	1758.74	10574.2	1609.53	2.71577	2.28628e-90	2.65635e-88	Fbxl5	5	43744615	43821638	-	9740	protein_coding	F-box and leucine-rich repeat protein 5 [Source:MGI Symbol;Acc:MGI:2152883]	-
ENSMUSG00000042677	2152.26	2784.25	2511.56	301.731	280.611	249.843	2482.69	277.395	3.16199	3.84685e-90	4.44771e-88	Zc3h12a	4	125118423	125127840	-	2882	protein_coding	zinc finger CCCH type containing 12A [Source:MGI Symbol;Acc:MGI:2385891]	-
ENSMUSG00000024401	1240.33	1583.66	1163.29	82.828	54.7039	60.0016	1329.1	65.8445	4.33453	1.97294e-89	2.27003e-87	Tnf	17	35199381	35202007	-	1639	protein_coding	tumor necrosis factor [Source:MGI Symbol;Acc:MGI:104798]	-
ENSMUSG00000030560	16334.2	15335.2	14249.3	3609.92	3517.26	3480.09	15306.3	3535.76	2.11402	2.38349e-89	2.72916e-87	Ctsc	7	88278085	88310888	+	5808	protein_coding	cathepsin C [Source:MGI Symbol;Acc:MGI:109553]	-
ENSMUSG00000097124	60.2591	31.0331	54.4056	1012.67	1168.03	1211.84	48.566	1130.85	-4.54356	2.62217e-89	2.98801e-87	A530020G20Rik	3	121531619	121536206	+	3773	antisense	RIKEN cDNA A530020G20 gene [Source:MGI Symbol;Acc:MGI:2442825]	-
ENSMUSG00000056737	6314.15	6291	5835.25	955.48	732.425	729.856	6146.8	805.92	2.93104	2.65961e-89	3.01617e-87	Capg	6	72544391	72562983	+	2529	protein_coding	capping protein (actin filament), gelsolin-like [Source:MGI Symbol;Acc:MGI:1098259]	-
ENSMUSG00000027709	276.188	214.323	289.834	2438.5	2931.73	2434.49	260.115	2601.57	-3.3225	3.21704e-89	3.63097e-87	Mccc1	3	35959312	36000678	-	10952	protein_coding	methylcrotonoyl-Coenzyme A carboxylase 1 (alpha) [Source:MGI Symbol;Acc:MGI:1919289]	-
ENSMUSG00000058818	7078.44	5872.05	8118.31	807.573	643.278	685.592	7022.93	712.148	3.30173	4.23643e-89	4.75885e-87	Pirb	7	3711409	3720391	-	4471	protein_coding	paired Ig-like receptor B [Source:MGI Symbol;Acc:MGI:894311]	-
ENSMUSG00000001506	280633	418857	368622	24615.7	29012.3	20058.3	356037	24562.1	3.85753	1.24621e-88	1.39328e-86	Col1a1	11	94936224	94953042	+	6563	protein_coding	collagen, type I, alpha 1 [Source:MGI Symbol;Acc:MGI:88467]	-
ENSMUSG00000035385	2621.27	2121.89	1298.81	43.3861	36.4693	47.2144	2013.99	42.3566	5.57064	1.99198e-88	2.21661e-86	Ccl2	11	82035571	82037453	+	1138	protein_coding	chemokine (C-C motif) ligand 2 [Source:MGI Symbol;Acc:MGI:98259]	-
ENSMUSG00000030474	771.317	734.128	973.367	37.4698	39.5084	43.2799	826.27	40.086	4.36526	2.37999e-88	2.636e-86	Siglece	7	43651070	43660161	-	1849	protein_coding	sialic acid binding Ig-like lectin E [Source:MGI Symbol;Acc:MGI:1932475]	-
ENSMUSG00000060429	130.561	104.737	86.0598	2203.82	3915.38	3502.72	107.119	3207.31	-4.9044	2.42226e-88	2.67035e-86	Sntb1	15	55636388	55906949	-	5324	protein_coding	syntrophin, basic 1 [Source:MGI Symbol;Acc:MGI:101781]	-
ENSMUSG00000090150	240.032	138.679	203.774	3412.71	4814.96	3793.87	194.162	4007.18	-4.36784	3.60397e-88	3.95469e-86	Acad11	9	104063377	104127725	+	9798	protein_coding	acyl-Coenzyme A dehydrogenase family, member 11 [Source:MGI Symbol;Acc:MGI:2143169]	-
ENSMUSG00000029915	1080.65	1524.5	1402.68	48.3163	30.3911	59.018	1335.94	45.9085	4.86111	9.15012e-88	9.99429e-86	Clec5a	6	40574894	40585821	-	3840	protein_coding	C-type lectin domain family 5, member a [Source:MGI Symbol;Acc:MGI:1345151]	-
ENSMUSG00000022952	3028.02	3610.51	3127.83	403.293	290.741	360.993	3255.45	351.676	3.21024	1.26907e-87	1.37979e-85	Runx1	16	92601466	92826149	-	12025	protein_coding	runt related transcription factor 1 [Source:MGI Symbol;Acc:MGI:99852]	Runt
ENSMUSG00000015568	9500.86	6022.37	5205.14	127336	156483	156532	6909.45	146784	-4.40899	2.14794e-87	2.32468e-85	Lpl	8	68880491	68907448	+	10478	protein_coding	lipoprotein lipase [Source:MGI Symbol;Acc:MGI:96820]	-
ENSMUSG00000006589	1754.55	1540.02	1539.19	209.042	227.933	182.956	1611.25	206.644	2.96331	3.70735e-87	3.99416e-85	Aprt	8	122574635	122576909	-	1615	protein_coding	adenine phosphoribosyl transferase [Source:MGI Symbol;Acc:MGI:88061]	-
ENSMUSG00000052837	10730.1	13503.3	8771.18	652.763	393.058	434.766	11001.5	493.529	4.4783	1.99429e-86	2.13886e-84	Junb	8	84974484	84978718	-	2301	protein_coding	jun B proto-oncogene [Source:MGI Symbol;Acc:MGI:96647]	TF_bZIP
ENSMUSG00000029772	645.777	689.518	544.056	4183.8	4872.7	4207.98	626.45	4421.5	-2.81917	2.6434e-86	2.82225e-84	Ahcyl2	6	29768011	29912310	+	18255	protein_coding	S-adenosylhomocysteine hydrolase-like 2 [Source:MGI Symbol;Acc:MGI:1921590]	-
ENSMUSG00000018846	2261.73	2139.35	1720.21	13437.9	12970.9	14128.9	2040.43	13512.6	-2.72737	3.53175e-86	3.75379e-84	Pank3	11	35769484	35791285	+	7376	protein_coding	pantothenate kinase 3 [Source:MGI Symbol;Acc:MGI:2387464]	-
ENSMUSG00000018774	5689.47	5384.25	5031.04	940.689	737.49	786.907	5368.25	821.695	2.70766	8.45748e-86	8.94907e-84	Cd68	11	69664213	69666153	-	1257	protein_coding	CD68 antigen [Source:MGI Symbol;Acc:MGI:88342]	-
ENSMUSG00000060063	2331.02	1833.86	1877.49	219.889	203.62	169.185	2014.13	197.565	3.34983	1.37118e-85	1.44443e-83	Alox5ap	5	149264767	149288153	+	1420	protein_coding	arachidonate 5-lipoxygenase activating protein [Source:MGI Symbol;Acc:MGI:107505]	-
ENSMUSG00000026922	625.691	467.437	424.364	6772.17	10650	8975.65	505.83	8799.29	-4.1208	1.68657e-85	1.76881e-83	Agpat2	2	26593057	26604417	-	2130	protein_coding	1-acylglycerol-3-phosphate O-acyltransferase 2 (lysophosphatidic acid acyltransferase, beta) [Source:MGI Symbol;Acc:MGI:1914762]	-
ENSMUSG00000019832	2646.38	2419.62	2667.86	487.107	469.036	528.211	2577.95	494.785	2.38119	2.725e-85	2.84528e-83	Rab32	10	10545002	10558265	-	2339	protein_coding	RAB32, member RAS oncogene family [Source:MGI Symbol;Acc:MGI:1915094]	-
ENSMUSG00000030268	815.507	987.242	994.14	70.9954	87.1211	73.7725	932.296	77.2963	3.59313	4.95662e-85	5.15272e-83	Bcat1	6	144993835	145076184	-	9322	protein_coding	branched chain aminotransferase 1, cytosolic [Source:MGI Symbol;Acc:MGI:104861]	-
ENSMUSG00000027820	315.356	236.628	308.628	2810.24	3889.05	3260.74	286.871	3320.01	-3.53301	5.00768e-85	5.18306e-83	Mme	3	63241537	63386030	+	11542	protein_coding	membrane metallo endopeptidase [Source:MGI Symbol;Acc:MGI:97004]	-
ENSMUSG00000030077	2274.78	2819.17	4194.18	104.521	133.721	122.954	3096.04	120.399	4.6848	7.84467e-85	8.0841e-83	Chl1	6	103510586	103750211	+	12293	protein_coding	cell adhesion molecule L1-like [Source:MGI Symbol;Acc:MGI:1098266]	-
ENSMUSG00000031652	4726.32	5067.13	5398.03	1069.86	1142.7	1116.42	5063.83	1109.66	2.19015	8.10478e-85	8.316e-83	N4bp1	8	86808160	86885258	-	12189	protein_coding	NEDD4 binding protein 1 [Source:MGI Symbol;Acc:MGI:2136825]	-
ENSMUSG00000026480	3233.91	3588.21	3524.5	573.88	437.632	506.571	3448.87	506.027	2.76863	1.50409e-84	1.53663e-82	Ncf2	1	152800194	152836991	+	8478	protein_coding	neutrophil cytosolic factor 2 [Source:MGI Symbol;Acc:MGI:97284]	-
ENSMUSG00000027230	2722.71	2915.18	2768.75	213.972	331.263	246.892	2802.21	264.042	3.40827	5.83205e-84	5.93268e-82	Creb3l1	2	91982328	92024502	-	2603	protein_coding	cAMP responsive element binding protein 3-like 1 [Source:MGI Symbol;Acc:MGI:1347062]	TF_bZIP
ENSMUSG00000054434	215.929	162.924	145.411	2377.36	3547.65	2800.4	174.755	2908.47	-4.05722	1.01446e-83	1.02756e-81	Tmem120b	5	123068415	123117749	+	2852	protein_coding	transmembrane protein 120B [Source:MGI Symbol;Acc:MGI:3603158]	-
ENSMUSG00000022490	25.108	15.5166	9.89194	1017.6	1609.71	1037.73	16.8388	1221.68	-6.18333	2.83365e-83	2.85801e-81	Ppp1r1a	15	103530279	103538003	-	1306	protein_coding	protein phosphatase 1, regulatory inhibitor subunit 1A [Source:MGI Symbol;Acc:MGI:1889595]	-
ENSMUSG00000053338	916.943	949.42	1191.98	6.90233	6.07822	4.91817	1019.45	5.96624	7.41715	5.30348e-83	5.3264e-81	Tarm1	7	3486500	3502624	-	2066	protein_coding	T cell-interacting, activating receptor on myeloid cells 1 [Source:MGI Symbol;Acc:MGI:2442280]	-
ENSMUSG00000032860	938.034	908.689	1059.43	75.9257	83.069	103.282	968.716	87.4254	3.46959	1.22535e-82	1.22545e-80	P2ry2	7	100996568	101012866	-	3927	protein_coding	purinergic receptor P2Y, G-protein coupled 2 [Source:MGI Symbol;Acc:MGI:105107]	-
ENSMUSG00000026796	7249.17	7067.8	5452.44	839.126	843.859	704.281	6589.8	795.756	3.0499	4.72568e-82	4.70622e-80	Fam129b	2	32876114	32925254	+	4672	protein_coding	family with sequence similarity 129, member B [Source:MGI Symbol;Acc:MGI:2442910]	-
ENSMUSG00000031799	12935.6	13643.9	12531.1	3020.26	3133.32	3385.67	13036.9	3179.75	2.03561	4.87932e-82	4.8389e-80	Tpm4	8	72134975	72153142	+	2203	protein_coding	tropomyosin 4 [Source:MGI Symbol;Acc:MGI:2449202]	-
ENSMUSG00000040147	78.3369	75.6433	85.0707	1097.47	1628.96	1180.36	79.6836	1302.26	-4.03061	5.10577e-82	5.04238e-80	Maob	X	16709282	16817366	-	2789	protein_coding	monoamine oxidase B [Source:MGI Symbol;Acc:MGI:96916]	-
ENSMUSG00000038178	4398.92	4020.73	4080.42	924.913	795.233	820.35	4166.69	846.832	2.29865	6.98504e-82	6.86968e-80	Slc43a2	11	75531694	75577575	+	10042	protein_coding	solute carrier family 43, member 2 [Source:MGI Symbol;Acc:MGI:2442746]	-
ENSMUSG00000059498	6572.26	6235.72	5646.32	812.503	927.941	672.805	6151.43	804.416	2.93506	1.01586e-81	9.94958e-80	Fcgr3	1	171051174	171064935	-	1736	protein_coding	Fc receptor, IgG, low affinity III [Source:MGI Symbol;Acc:MGI:95500]	-
ENSMUSG00000037902	11829.9	10728.7	11413.3	2156.49	1662.39	1850.21	11324	1889.7	2.58309	1.42042e-81	1.38546e-79	Sirpa	2	129592835	129632228	+	4911	protein_coding	signal-regulatory protein alpha [Source:MGI Symbol;Acc:MGI:108563]	-
ENSMUSG00000041737	8.03455	0	2.96758	1890.25	1788.01	2520.07	3.66738	2066.11	-9.15456	1.64094e-81	1.594e-79	Tmem45b	9	31426196	31464462	-	4724	protein_coding	transmembrane protein 45b [Source:MGI Symbol;Acc:MGI:2384574]	-
ENSMUSG00000034641	2273.78	2407.01	2305.81	308.633	223.881	311.812	2328.87	281.442	3.04824	2.85958e-81	2.76644e-79	Cd300ld	11	114982274	114989922	-	2645	protein_coding	CD300 molecule like family member d [Source:MGI Symbol;Acc:MGI:2442358]	-
ENSMUSG00000029816	7282.32	5461.83	4693.72	395.405	367.732	261.646	5812.62	341.595	4.08893	4.38182e-81	4.22187e-79	Gpnmb	6	49036546	49070929	+	6514	protein_coding	glycoprotein (transmembrane) nmb [Source:MGI Symbol;Acc:MGI:1934765]	-
ENSMUSG00000017057	3179.67	3830.65	3548.24	503.87	408.254	528.211	3519.52	480.112	2.87372	7.23568e-81	6.94333e-79	Il13ra1	X	36112110	36171259	+	3712	protein_coding	interleukin 13 receptor, alpha 1 [Source:MGI Symbol;Acc:MGI:105052]	-
ENSMUSG00000037613	1381.94	1679.67	1723.18	49.3024	46.5997	91.4779	1594.93	62.46	4.67325	1.29836e-80	1.24087e-78	Tnfrsf23	7	143665809	143685872	-	3962	protein_coding	tumor necrosis factor receptor superfamily, member 23 [Source:MGI Symbol;Acc:MGI:1930269]	-
ENSMUSG00000043740	674.902	776.798	719.144	59.1628	38.4954	48.198	723.615	48.6187	3.89433	2.08305e-80	1.98283e-78	B430306N03Rik	17	48316141	48327024	+	5256	protein_coding	RIKEN cDNA B430306N03 gene [Source:MGI Symbol;Acc:MGI:2443478]	-
ENSMUSG00000031673	1802.75	2749.34	2942.85	121.284	105.356	150.496	2498.32	125.712	4.31235	3.1729e-80	3.00816e-78	Cdh11	8	102632095	102785642	-	8904	protein_coding	cadherin 11 [Source:MGI Symbol;Acc:MGI:99217]	-
ENSMUSG00000024885	1477.35	1360.61	1261.22	188.335	157.021	194.759	1366.39	180.038	2.92347	1.0801e-79	1.01994e-77	Aldh3b1	19	3913493	3929761	-	1875	protein_coding	aldehyde dehydrogenase 3 family, member B1 [Source:MGI Symbol;Acc:MGI:1914939]	-
ENSMUSG00000021125	814.503	1129.8	1226.6	7.88838	4.05214	6.88543	1056.97	6.27532	7.39217	1.30235e-79	1.22493e-77	Arg2	12	79130777	79156301	+	1428	protein_coding	arginase type II [Source:MGI Symbol;Acc:MGI:1330806]	-
ENSMUSG00000030148	2703.63	1807.68	2110.94	200.168	199.568	203.612	2207.42	201.116	3.45617	2.80372e-79	2.62664e-77	Clec4a2	6	123106428	123143999	+	2926	protein_coding	C-type lectin domain family 4, member a2 [Source:MGI Symbol;Acc:MGI:1349412]	-
ENSMUSG00000037960	1855.98	2054.01	1860.67	260.317	281.624	206.563	1923.55	249.501	2.94707	2.848e-79	2.65761e-77	Card19	13	49202950	49216037	-	1477	protein_coding	caspase recruitment domain family, member 19 [Source:MGI Symbol;Acc:MGI:1915730]	-
ENSMUSG00000025491	2851.26	3464.07	5082.48	203.126	140.812	154.43	3799.27	166.123	4.51515	2.94395e-79	2.73637e-77	Ifitm1	7	140967221	140969825	+	1094	protein_coding	interferon induced transmembrane protein 1 [Source:MGI Symbol;Acc:MGI:1915963]	-
ENSMUSG00000027332	579.492	381.126	480.748	5459.74	7555.22	5749.34	480.455	6254.77	-3.70271	3.74577e-79	3.46806e-77	Ivd	2	118861954	118882909	+	5505	protein_coding	isovaleryl coenzyme A dehydrogenase [Source:MGI Symbol;Acc:MGI:1929242]	-
ENSMUSG00000045658	4265.34	4002.31	3390.96	684.317	633.148	670.838	3886.2	662.767	2.55171	9.11433e-79	8.40576e-77	Pid1	1	84036296	84364180	-	8172	protein_coding	phosphotyrosine interaction domain containing 1 [Source:MGI Symbol;Acc:MGI:2138391]	-
ENSMUSG00000054619	420.81	250.205	326.434	5659.91	8049.58	5350.97	332.483	6353.49	-4.25651	9.76427e-79	8.97026e-77	Mettl7a1	15	100304140	100328662	+	2595	protein_coding	methyltransferase like 7A1 [Source:MGI Symbol;Acc:MGI:1916523]	-
ENSMUSG00000034652	1805.77	2080.19	1686.58	222.847	214.764	163.283	1857.51	200.298	3.21343	2.72936e-78	2.49774e-76	Cd300a	11	114890041	114904654	+	4738	protein_coding	CD300A molecule [Source:MGI Symbol;Acc:MGI:2443411]	-
ENSMUSG00000024014	3865.62	5384.25	4072.51	493.024	387.993	381.65	4440.79	420.889	3.39925	3.52056e-78	3.20939e-76	Pim1	17	29490812	29496111	+	2638	protein_coding	proviral integration site 1 [Source:MGI Symbol;Acc:MGI:97584]	-
ENSMUSG00000031443	654.816	599.328	670.673	3.94419	11.1434	9.83633	641.606	8.30797	6.27459	3.83103e-78	3.47905e-76	F7	8	13026034	13035809	+	1859	protein_coding	coagulation factor VII [Source:MGI Symbol;Acc:MGI:109325]	-
ENSMUSG00000021109	10479.1	14958.9	14360.1	1528.37	1427.37	1668.24	13266	1541.33	3.10547	6.39274e-78	5.78324e-76	Hif1a	12	73901375	73947530	+	5896	protein_coding	hypoxia inducible factor 1, alpha subunit [Source:MGI Symbol;Acc:MGI:106918]	-
ENSMUSG00000026656	9750.93	8530.23	7273.54	1397.23	1316.95	1281.67	8518.24	1331.95	2.677	1.09127e-77	9.83467e-76	Fcgr2b	1	170958617	170976547	-	5790	protein_coding	Fc receptor, IgG, low affinity IIb [Source:MGI Symbol;Acc:MGI:95499]	-
ENSMUSG00000053158	2722.71	2470.04	2882.51	507.814	515.635	558.704	2691.75	527.385	2.35153	1.20165e-77	1.07884e-75	Fes	7	80377756	80387946	-	5074	protein_coding	feline sarcoma oncogene [Source:MGI Symbol;Acc:MGI:95514]	-
ENSMUSG00000028427	75.3239	27.154	26.7082	2335.95	2832.45	2401.05	43.062	2523.15	-5.87514	3.80864e-77	3.4065e-75	Aqp7	4	41033074	41048139	-	2828	protein_coding	aquaporin 7 [Source:MGI Symbol;Acc:MGI:1314647]	-
ENSMUSG00000023972	1449.23	2285.78	2214.8	99.5908	75.9777	55.0835	1983.27	76.884	4.68914	5.68003e-77	5.06121e-75	Ptk7	17	46564471	46629504	-	5384	protein_coding	PTK7 protein tyrosine kinase 7 [Source:MGI Symbol;Acc:MGI:1918711]	-
ENSMUSG00000006219	2079.94	1827.08	1743.95	289.898	332.276	300.008	1883.66	307.394	2.61556	9.95762e-77	8.83953e-75	Fblim1	4	141576062	141606096	-	4457	protein_coding	filamin binding LIM protein 1 [Source:MGI Symbol;Acc:MGI:1921452]	-
ENSMUSG00000055980	58.2505	80.4922	82.1031	1050.14	914.772	831.17	73.6153	932.027	-3.66136	1.60993e-76	1.42383e-74	Irs1	1	82233101	82291416	-	9144	protein_coding	insulin receptor substrate 1 [Source:MGI Symbol;Acc:MGI:99454]	-
ENSMUSG00000019326	2162.3	1999.7	1461.04	16955.1	22581.6	19459.2	1874.35	19665.3	-3.3912	1.75514e-76	1.54648e-74	Aoc3	11	101330605	101341938	+	4621	protein_coding	amine oxidase, copper containing 3 [Source:MGI Symbol;Acc:MGI:1306797]	-
ENSMUSG00000025092	242.041	215.292	235.428	1416.95	1385.83	1638.73	230.92	1480.51	-2.68092	2.47885e-76	2.17606e-74	Hspa12a	19	58795751	58860984	-	5733	protein_coding	heat shock protein 12A [Source:MGI Symbol;Acc:MGI:1920692]	-
ENSMUSG00000027848	2668.48	3598.87	4234.74	271.163	322.145	278.368	3500.7	290.559	3.59094	2.93002e-76	2.56263e-74	Olfml3	3	103722222	103738001	-	6161	protein_coding	olfactomedin-like 3 [Source:MGI Symbol;Acc:MGI:1914877]	-
ENSMUSG00000091498	285.227	256.993	267.082	1769.96	2383.67	2111.86	269.767	2088.5	-2.95278	3.79923e-76	3.31064e-74	Mpc1-ps	12	110858565	110858894	-	330	processed_pseudogene	mitochondrial pyruvate carrier 1, pseudogene [Source:MGI Symbol;Acc:MGI:3781628]	-
ENSMUSG00000028599	11336.8	15748.3	15284	1524.43	1058.62	1166.59	14123	1249.88	3.49814	4.40097e-76	3.82094e-74	Tnfrsf1b	4	145213463	145246870	-	3818	protein_coding	tumor necrosis factor receptor superfamily, member 1b [Source:MGI Symbol;Acc:MGI:1314883]	-
ENSMUSG00000031596	2567.04	2646.54	1654.92	167.628	156.008	160.332	2289.5	161.323	3.82694	7.2691e-76	6.28804e-74	Slc7a2	8	40862396	40922308	+	9135	protein_coding	solute carrier family 7 (cationic amino acid transporter, y+ system), member 2 [Source:MGI Symbol;Acc:MGI:99828]	-
ENSMUSG00000026879	12672.5	11278.6	8146.01	143847	167000	114156	10699	141667	-3.72696	1.42844e-75	1.23116e-73	Gsn	2	35256380	35307892	+	3157	protein_coding	gelsolin [Source:MGI Symbol;Acc:MGI:95851]	-
ENSMUSG00000055546	34.1468	32.9727	12.8595	1452.45	936.045	1372.17	26.6597	1253.55	-5.55519	1.80445e-75	1.54961e-73	Timd4	11	46810800	46844332	+	2173	protein_coding	T cell immunoglobulin and mucin domain containing 4 [Source:MGI Symbol;Acc:MGI:2445125]	-
ENSMUSG00000030187	656.825	999.849	1151.42	23.6651	22.2868	27.5417	936.032	24.4979	5.25522	2.02598e-75	1.73357e-73	Klra2	6	131219223	131247362	-	1898	protein_coding	killer cell lectin-like receptor, subfamily A, member 2 [Source:MGI Symbol;Acc:MGI:101906]	-
ENSMUSG00000042622	864.719	1089.07	926.874	79.8698	100.291	99.347	960.221	93.1691	3.36588	3.45683e-75	2.94726e-73	Maff	15	79346621	79359076	+	2594	protein_coding	v-maf musculoaponeurotic fibrosarcoma oncogene family, protein F (avian) [Source:MGI Symbol;Acc:MGI:96910]	TF_bZIP
ENSMUSG00000021322	2273.78	1502.2	1786.48	165.656	170.19	151.48	1854.15	162.442	3.51283	4.78593e-75	4.06581e-73	Aoah	13	20794113	21036617	+	5925	protein_coding	acyloxyacyl hydrolase [Source:MGI Symbol;Acc:MGI:1350928]	-
ENSMUSG00000018796	2647.38	1668.03	1476.87	31225.2	39854.9	30616.6	1930.76	33898.9	-4.13405	4.92046e-75	4.16517e-73	Acsl1	8	46471037	46536051	+	10483	protein_coding	acyl-CoA synthetase long-chain family member 1 [Source:MGI Symbol;Acc:MGI:102797]	-
ENSMUSG00000025271	68.2937	33.9425	39.5677	1042.25	1414.2	1131.18	47.268	1195.88	-4.66319	1.13495e-74	9.57314e-73	Pfkfb1	X	150588229	150643878	+	4017	protein_coding	6-phosphofructo-2-kinase/fructose-2,6-biphosphatase 1 [Source:MGI Symbol;Acc:MGI:107816]	-
ENSMUSG00000028527	623.682	604.176	642.976	55.2187	58.7561	41.3126	623.611	51.7624	3.59169	1.37925e-74	1.15926e-72	Ak4	4	101419277	101466995	+	4646	protein_coding	adenylate kinase 4 [Source:MGI Symbol;Acc:MGI:87979]	-
ENSMUSG00000001750	5543.84	5360.97	5422.76	1237.49	1094.08	986.584	5442.52	1106.05	2.29885	1.68222e-74	1.40891e-72	Tcirg1	19	3896050	3907133	-	4470	protein_coding	T cell, immune regulator 1, ATPase, H+ transporting, lysosomal V0 protein A3 [Source:MGI Symbol;Acc:MGI:1350931]	-
ENSMUSG00000016528	7215.03	8537.02	7952.13	1830.1	1651.25	1647.59	7901.39	1709.65	2.2084	2.33747e-74	1.9508e-72	Mapkapk2	1	131053700	131097826	-	3041	protein_coding	MAP kinase-activated protein kinase 2 [Source:MGI Symbol;Acc:MGI:109298]	-
ENSMUSG00000038642	24382.9	31520.9	22728.7	3127.74	2222.6	2603.68	26210.8	2651.34	3.30534	2.57537e-74	2.14181e-72	Ctss	3	95526786	95556403	+	1358	protein_coding	cathepsin S [Source:MGI Symbol;Acc:MGI:107341]	-
ENSMUSG00000033849	129.557	74.6735	47.4813	2860.52	2646.05	3099.43	83.904	2868.67	-5.09646	3.50016e-74	2.90073e-72	B3galt2	1	143640664	143654614	+	9288	protein_coding	UDP-Gal:betaGlcNAc beta 1,3-galactosyltransferase, polypeptide 2 [Source:MGI Symbol;Acc:MGI:1349461]	-
ENSMUSG00000020102	222.959	205.595	183.001	1435.69	1238.94	1322.99	203.851	1332.54	-2.7088	6.14394e-74	5.07399e-72	Slc16a7	10	125219270	125389465	-	11839	protein_coding	solute carrier family 16 (monocarboxylic acid transporters), member 7 [Source:MGI Symbol;Acc:MGI:1330284]	-
ENSMUSG00000050931	1479.36	2969.48	2421.55	73.9536	97.2515	82.6252	2290.13	84.6101	4.75893	8.63931e-74	7.11003e-72	Sgms2	3	131318985	131491411	-	6227	protein_coding	sphingomyelin synthase 2 [Source:MGI Symbol;Acc:MGI:1921692]	-
ENSMUSG00000050052	50.2159	16.4864	17.8055	1366.66	1661.38	1717.42	28.1693	1581.82	-5.81505	8.80536e-74	7.22161e-72	Tdrp	8	13952008	13975032	-	4695	protein_coding	testis development related protein [Source:MGI Symbol;Acc:MGI:1919398]	-
ENSMUSG00000024621	17145.7	17645.2	15474	4032.93	3662.13	3433.86	16755	3709.64	2.17524	9.0957e-74	7.43401e-72	Csf1r	18	61105572	61132149	+	4885	protein_coding	colony stimulating factor 1 receptor [Source:MGI Symbol;Acc:MGI:1339758]	-
ENSMUSG00000025509	2450.54	1332.49	1259.24	37092.1	51486.5	38624.3	1680.76	42401	-4.65698	9.85982e-74	8.03084e-72	Pnpla2	7	141455198	141460743	+	3020	protein_coding	patatin-like phospholipase domain containing 2 [Source:MGI Symbol;Acc:MGI:1914103]	-
ENSMUSG00000021573	27.1166	35.8821	18.7947	1172.41	1756.6	927.566	27.2645	1285.53	-5.55782	1.60888e-73	1.30595e-71	Tppp	13	74009407	74035753	+	5102	protein_coding	tubulin polymerization promoting protein [Source:MGI Symbol;Acc:MGI:1920198]	-
ENSMUSG00000021136	167.721	119.284	56.384	4159.15	5288.05	4747.01	114.463	4731.4	-5.3697	2.62603e-73	2.12431e-71	Smoc1	12	81026808	81186414	+	3496	protein_coding	SPARC related modular calcium binding 1 [Source:MGI Symbol;Acc:MGI:1929878]	-
ENSMUSG00000059146	13.0561	17.4561	5.93516	751.368	1224.76	810.514	12.1491	928.881	-6.25413	3.50848e-73	2.8285e-71	Ntrk3	7	78175959	78738012	-	30170	protein_coding	neurotrophic tyrosine kinase, receptor, type 3 [Source:MGI Symbol;Acc:MGI:97385]	-
ENSMUSG00000019122	11017.4	11854.7	8802.83	1125.08	1448.64	1085.93	10558.3	1219.88	3.11366	4.01096e-73	3.22264e-71	Ccl9	11	83572919	83578636	-	3045	protein_coding	chemokine (C-C motif) ligand 9 [Source:MGI Symbol;Acc:MGI:104533]	-
ENSMUSG00000018740	51.2203	32.0029	32.6434	611.349	741.542	740.676	38.6222	697.856	-4.17742	4.03553e-73	3.23142e-71	Slc25a35	11	68968131	68974365	+	3677	protein_coding	solute carrier family 25, member 35 [Source:MGI Symbol;Acc:MGI:1919248]	-
ENSMUSG00000020321	1456.26	1338.3	1384.87	6736.68	8781	8026.45	1393.15	7848.04	-2.49401	4.5792e-73	3.65442e-71	Mdh1	11	21556787	21572367	-	2567	protein_coding	malate dehydrogenase 1, NAD (soluble) [Source:MGI Symbol;Acc:MGI:97051]	-
ENSMUSG00000008090	374.611	284.147	267.082	2530.2	3344.03	3156.48	308.613	3010.24	-3.28628	2.03892e-72	1.6217e-70	Fgfrl1	5	108692382	108706924	+	2782	protein_coding	fibroblast growth factor receptor-like 1 [Source:MGI Symbol;Acc:MGI:2150920]	-
ENSMUSG00000033059	1225.27	1211.26	1163.29	4423.41	4385.43	4135.19	1199.94	4314.68	-1.84629	4.59266e-72	3.64065e-70	Pygb	2	150786735	150831758	+	4809	protein_coding	brain glycogen phosphorylase [Source:MGI Symbol;Acc:MGI:97828]	-
ENSMUSG00000026204	855.68	1054.16	905.112	0	5.06518	8.8527	938.316	4.63929	7.6602	4.69722e-72	3.71111e-70	Ptprn	1	75247027	75264502	-	4249	protein_coding	protein tyrosine phosphatase, receptor type, N [Source:MGI Symbol;Acc:MGI:102765]	-
ENSMUSG00000087382	21.0907	11.6374	7.91355	588.67	753.699	582.311	13.5472	641.56	-5.56916	5.2246e-72	4.11407e-70	Ctcflos	2	173110818	173133204	+	5098	antisense	CCCTC-binding factor (zinc finger protein)-like, opposite strand [Source:MGI Symbol;Acc:MGI:1921411]	-
ENSMUSG00000029406	400.723	387.914	363.034	2111.13	2173.98	1833.49	383.891	2039.53	-2.40947	7.37518e-72	5.78829e-70	Pitpnm2	5	124118690	124249760	-	12843	protein_coding	phosphatidylinositol transfer protein, membrane-associated 2 [Source:MGI Symbol;Acc:MGI:1336192]	-
ENSMUSG00000054675	1541.63	1974.48	1740.98	243.554	267.442	221.318	1752.36	244.104	2.84408	9.18725e-72	7.18667e-70	Tmem119	5	113793729	113800516	-	2315	protein_coding	transmembrane protein 119 [Source:MGI Symbol;Acc:MGI:2385228]	-
ENSMUSG00000053101	583.509	488.772	581.646	30.5675	21.2738	33.4435	551.309	28.4283	4.27525	1.17263e-71	9.14269e-70	Gpr141	13	19749682	19824257	-	5974	protein_coding	G protein-coupled receptor 141 [Source:MGI Symbol;Acc:MGI:2672983]	-
ENSMUSG00000046186	1206.19	1067.73	877.415	103.535	111.434	99.347	1050.45	104.772	3.32592	1.40095e-71	1.0887e-69	Cd109	9	78615546	78716253	+	6900	protein_coding	CD109 antigen [Source:MGI Symbol;Acc:MGI:2445221]	-
ENSMUSG00000050103	103.445	57.2174	69.2436	1078.74	1358.48	1207.9	76.6353	1215.04	-3.98834	2.36516e-71	1.83199e-69	Agmo	12	37241641	37582202	+	6397	protein_coding	alkylglycerol monooxygenase [Source:MGI Symbol;Acc:MGI:2442495]	-
ENSMUSG00000022040	191.825	66.9152	93.9734	4894.74	6541.17	4971.28	117.571	5469.07	-5.54068	4.05531e-71	3.13091e-69	Ephx2	14	66084374	66124500	-	2484	protein_coding	epoxide hydrolase 2, cytoplasmic [Source:MGI Symbol;Acc:MGI:99500]	-
ENSMUSG00000025351	10895.9	10584.2	9730.7	2752.06	2907.41	2670.56	10403.6	2776.68	1.90568	4.50628e-71	3.46779e-69	Cd63	10	128900989	128912822	+	3682	protein_coding	CD63 antigen [Source:MGI Symbol;Acc:MGI:99529]	-
ENSMUSG00000027901	83.3585	77.5829	90.0166	1266.08	859.055	1025.93	83.6526	1050.36	-3.65063	5.47055e-71	4.19621e-69	Dennd2d	3	106482405	106503030	+	6868	protein_coding	DENN/MADD domain containing 2D [Source:MGI Symbol;Acc:MGI:2181193]	-
ENSMUSG00000021260	777.343	949.42	1069.32	83.814	89.1472	91.4779	932.027	88.1464	3.40251	6.33513e-71	4.84372e-69	Hhipl1	12	108306270	108330869	+	5601	protein_coding	hedgehog interacting protein-like 1 [Source:MGI Symbol;Acc:MGI:1919265]	-
ENSMUSG00000027656	1554.69	1213.2	1680.64	176.502	175.255	171.152	1482.84	174.303	3.08864	1.00622e-70	7.66864e-69	Wisp2	2	163820861	163833146	+	1924	protein_coding	WNT1 inducible signaling pathway protein 2 [Source:MGI Symbol;Acc:MGI:1328326]	-
ENSMUSG00000051586	443.909	417.978	434.256	1934.63	2017.97	1803	432.048	1918.53	-2.1508	1.03618e-70	7.87167e-69	Mical3	6	120931707	121130999	-	22950	protein_coding	microtubule associated monooxygenase, calponin and LIM domain containing 3 [Source:MGI Symbol;Acc:MGI:2442733]	-
ENSMUSG00000015653	850.658	1045.43	1106.91	119.312	118.525	119.02	1001	118.952	3.07305	3.64207e-70	2.75797e-68	Steap2	5	5664829	5694578	-	12144	protein_coding	six transmembrane epithelial antigen of prostate 2 [Source:MGI Symbol;Acc:MGI:1921301]	-
ENSMUSG00000026858	263.132	218.202	211.687	1651.63	2126.36	1711.52	231.007	1829.84	-2.98594	4.58082e-70	3.45779e-68	Miga2	2	30364233	30385521	+	6249	protein_coding	mitoguardin 2 [Source:MGI Symbol;Acc:MGI:1922035]	-
ENSMUSG00000032300	2262.73	2375.01	2303.83	412.168	514.622	457.39	2313.86	461.393	2.32649	9.0848e-70	6.83581e-68	1700017B05Rik	9	57253117	57262612	-	5235	protein_coding	RIKEN cDNA 1700017B05 gene [Source:MGI Symbol;Acc:MGI:1921461]	-
ENSMUSG00000003283	2868.33	2439.01	2825.14	288.912	171.203	257.712	2710.83	239.276	3.50145	1.65748e-69	1.24322e-67	Hck	2	153108468	153151441	+	2092	protein_coding	hemopoietic cell kinase [Source:MGI Symbol;Acc:MGI:96052]	-
ENSMUSG00000027737	4906.1	10271	6732.45	165.656	66.8604	156.398	7303.18	129.638	5.81536	2.34842e-69	1.75591e-67	Slc7a11	3	49892526	50443614	-	13922	protein_coding	solute carrier family 7 (cationic amino acid transporter, y+ system), member 11 [Source:MGI Symbol;Acc:MGI:1347355]	-
ENSMUSG00000024053	7473.14	8141.35	7841.34	1279.89	1278.45	925.599	7818.61	1161.31	2.75123	3.79976e-69	2.83213e-67	Emilin2	17	71252172	71311978	-	5505	protein_coding	elastin microfibril interfacer 2 [Source:MGI Symbol;Acc:MGI:2389136]	-
ENSMUSG00000024909	2752.84	4288.39	3466.13	357.935	378.875	314.763	3502.45	350.524	3.32094	4.12155e-69	3.06235e-67	Efemp2	19	5473973	5481853	+	2648	protein_coding	epidermal growth factor-containing fibulin-like extracellular matrix protein 2 [Source:MGI Symbol;Acc:MGI:1891209]	-
ENSMUSG00000035686	42.1814	6.7885	31.6542	27176.5	46976.5	37425.3	26.8747	37192.7	-10.4361	5.09368e-69	3.77283e-67	Thrsp	7	97412938	97417730	-	2189	protein_coding	thyroid hormone responsive [Source:MGI Symbol;Acc:MGI:109126]	-
ENSMUSG00000051314	41.1771	52.3684	52.4273	698.122	920.85	656.083	48.6576	758.352	-3.96118	9.02002e-69	6.6602e-67	Ffar2	7	30818348	30823775	-	2790	protein_coding	free fatty acid receptor 2 [Source:MGI Symbol;Acc:MGI:2441731]	-
ENSMUSG00000055782	768.304	443.192	385.786	8834	10496.1	10428.5	532.427	9919.52	-4.21982	9.71507e-69	7.15114e-67	Abcd2	15	91145871	91191799	-	5946	protein_coding	ATP-binding cassette, sub-family D (ALD), member 2 [Source:MGI Symbol;Acc:MGI:1349467]	-
ENSMUSG00000025558	850.658	684.669	601.43	4932.21	5685.16	4806.03	712.252	5141.13	-2.85174	1.29174e-68	9.47886e-67	Dock9	14	121542046	121797837	-	13245	protein_coding	dedicator of cytokinesis 9 [Source:MGI Symbol;Acc:MGI:106321]	-
ENSMUSG00000036606	9003.72	8537.99	8223.17	1869.55	1473.97	1469.55	8588.29	1604.35	2.42033	2.74365e-68	2.0071e-66	Plxnb2	15	89155549	89180788	-	7720	protein_coding	plexin B2 [Source:MGI Symbol;Acc:MGI:2154239]	-
ENSMUSG00000026072	5358.04	5056.46	5967.81	1201.01	1200.45	1036.75	5460.77	1146.07	2.25245	2.84819e-68	2.07716e-66	Il1r1	1	40225080	40317257	+	6363	protein_coding	interleukin 1 receptor, type I [Source:MGI Symbol;Acc:MGI:96545]	-
ENSMUSG00000028194	1049.51	1784.41	1846.82	84.8001	78.0038	64.9198	1560.25	75.9079	4.36158	4.89922e-68	3.56201e-66	Ddah1	3	145758675	145894277	+	3983	protein_coding	dimethylarginine dimethylaminohydrolase 1 [Source:MGI Symbol;Acc:MGI:1916469]	-
ENSMUSG00000063558	196.847	144.498	232.461	1810.38	2109.14	1801.03	191.268	1906.85	-3.31795	5.23042e-68	3.79118e-66	Aox1	1	58029931	58106413	+	8690	protein_coding	aldehyde oxidase 1 [Source:MGI Symbol;Acc:MGI:88035]	-
ENSMUSG00000035376	540.324	427.675	365.012	3264.8	3790.78	3372.88	444.337	3476.15	-2.96795	5.37111e-68	3.88128e-66	Hacd2	16	35022428	35109177	+	3749	protein_coding	3-hydroxyacyl-CoA dehydratase 2 [Source:MGI Symbol;Acc:MGI:1918007]	-
ENSMUSG00000040659	8356.94	7619.61	6821.48	1295.67	989.736	954.124	7599.34	1079.84	2.815	7.14353e-68	5.13506e-66	Efhd2	4	141858142	141874920	-	2381	protein_coding	EF hand domain containing 2 [Source:MGI Symbol;Acc:MGI:106504]	-
ENSMUSG00000038612	19331.1	20983.3	20017.3	6085.88	5461.28	5569.33	20110.6	5705.5	1.81752	7.14948e-68	5.13506e-66	Mcl1	3	95658788	95663176	+	3418	protein_coding	myeloid cell leukemia sequence 1 [Source:MGI Symbol;Acc:MGI:101769]	-
ENSMUSG00000029371	4481.27	7606.03	8337.91	1.97209	3.03911	0	6808.4	1.6704	12.0039	8.78483e-68	6.29057e-66	Cxcl5	5	90759360	90761624	+	1863	protein_coding	chemokine (C-X-C motif) ligand 5 [Source:MGI Symbol;Acc:MGI:1096868]	-
ENSMUSG00000034858	262.127	254.084	228.504	1742.35	2247.93	2578.1	248.238	2189.46	-3.1408	3.37763e-67	2.41134e-65	Fam214a	9	74952884	75032468	+	6637	protein_coding	family with sequence similarity 214, member A [Source:MGI Symbol;Acc:MGI:2387648]	-
ENSMUSG00000003528	1205.18	899.961	800.258	12620.4	23389	16043.1	968.467	17350.8	-4.16321	5.82426e-67	4.14554e-65	Slc25a1	16	17925223	17928219	-	2164	protein_coding	solute carrier family 25 (mitochondrial carrier, citrate transporter), member 1 [Source:MGI Symbol;Acc:MGI:1345283]	-
ENSMUSG00000048612	4270.36	5539.42	4623.49	880.54	745.595	749.529	4811.09	791.888	2.60297	6.22742e-67	4.41923e-65	Myof	19	37899036	38043577	-	12603	protein_coding	myoferlin [Source:MGI Symbol;Acc:MGI:1919192]	-
ENSMUSG00000028641	2264.74	2547.63	2621.36	464.428	541.974	520.342	2477.91	508.915	2.28378	6.27013e-67	4.43626e-65	P3h1	4	119232915	119248975	+	3846	protein_coding	prolyl 3-hydroxylase 1 [Source:MGI Symbol;Acc:MGI:1888921]	-
ENSMUSG00000054855	701.015	976.574	1098.99	55.2187	59.7691	43.2799	925.528	52.7559	4.13368	6.96441e-67	4.91281e-65	Rnd1	15	98663421	98677461	-	2967	protein_coding	Rho family GTPase 1 [Source:MGI Symbol;Acc:MGI:2444878]	-
ENSMUSG00000002997	1636.04	1221.93	948.637	12556.3	13783.4	12956.4	1268.87	13098.7	-3.36788	7.03183e-67	4.94565e-65	Prkar2b	12	31958476	32061296	-	3652	protein_coding	protein kinase, cAMP dependent regulatory, type II beta [Source:MGI Symbol;Acc:MGI:97760]	-
ENSMUSG00000046908	543.337	507.198	594.505	32.5396	29.378	46.2308	548.347	36.0495	3.92549	1.03544e-66	7.26093e-65	Ltb4r1	14	55765962	55768494	+	1394	protein_coding	leukotriene B4 receptor 1 [Source:MGI Symbol;Acc:MGI:1309472]	-
ENSMUSG00000024912	588.531	699.215	573.732	41.414	52.6779	32.4599	620.493	42.1839	3.88048	2.11519e-66	1.47888e-64	Fosl1	19	5447703	5455945	+	1707	protein_coding	fos-like antigen 1 [Source:MGI Symbol;Acc:MGI:107179]	TF_bZIP
ENSMUSG00000029368	4.01728	6.7885	1.97839	707.982	961.371	898.057	4.26139	855.803	-7.64428	2.86343e-66	1.99292e-64	Alb	5	90460897	90476602	+	2342	protein_coding	albumin [Source:MGI Symbol;Acc:MGI:87991]	-
ENSMUSG00000040690	3917.85	5936.06	6218.07	434.847	429.527	298.041	5357.33	387.472	3.78949	2.8672e-66	1.99292e-64	Col16a1	4	130047840	130099283	+	6750	protein_coding	collagen, type XVI, alpha 1 [Source:MGI Symbol;Acc:MGI:1095396]	-
ENSMUSG00000028399	150.648	187.169	217.623	1543.16	2098	1754.8	185.146	1798.65	-3.27986	3.50702e-66	2.43051e-64	Ptprd	4	75941238	78211961	-	22822	protein_coding	protein tyrosine phosphatase, receptor type, D [Source:MGI Symbol;Acc:MGI:97812]	-
ENSMUSG00000027864	5459.48	7421.77	7576.23	1030.42	905.654	846.908	6819.16	927.661	2.87793	5.89522e-66	4.07372e-64	Ptgfrn	3	101040232	101110278	-	10464	protein_coding	prostaglandin F2 receptor negative regulator [Source:MGI Symbol;Acc:MGI:1277114]	-
ENSMUSG00000078780	752.235	563.445	730.025	5.91628	5.06518	4.91817	681.902	5.29988	7.00691	9.77713e-66	6.73656e-64	Gm5150	3	15946870	16006437	-	1213	protein_coding	predicted gene 5150 [Source:MGI Symbol;Acc:MGI:3779469]	-
ENSMUSG00000041084	2165.31	2284.81	2334.5	613.322	575.404	599.033	2261.54	595.92	1.92406	1.23027e-65	8.45214e-64	Ostc	3	130695912	130709444	-	2751	protein_coding	oligosaccharyltransferase complex subunit (non-catalytic) [Source:MGI Symbol;Acc:MGI:1913607]	-
ENSMUSG00000021215	658.833	502.349	343.25	7131.1	8966.38	6752.64	501.477	7616.71	-3.92502	2.17223e-65	1.48804e-63	Net1	13	3882018	3918220	-	5217	protein_coding	neuroepithelial cell transforming gene 1 [Source:MGI Symbol;Acc:MGI:1927138]	-
ENSMUSG00000027087	4219.14	5196.11	4491.93	1048.17	1037.35	1001.34	4635.73	1028.95	2.17167	3.427e-65	2.34083e-63	Itgav	2	83724397	83806916	+	10744	protein_coding	integrin alpha V [Source:MGI Symbol;Acc:MGI:96608]	-
ENSMUSG00000025911	135.583	48.4893	72.2111	2526.25	3383.54	2769.91	85.4278	2893.24	-5.08322	4.69123e-65	3.19516e-63	Adhfe1	1	9547948	9580673	+	3780	protein_coding	alcohol dehydrogenase, iron containing, 1 [Source:MGI Symbol;Acc:MGI:1923437]	-
ENSMUSG00000017677	3584.41	4024.61	4298.05	889.415	763.829	857.728	3969.02	836.991	2.24541	5.86205e-65	3.98116e-63	Wsb1	11	79239372	79254671	-	3987	protein_coding	WD repeat and SOCS box-containing 1 [Source:MGI Symbol;Acc:MGI:1926139]	-
ENSMUSG00000026616	9.03887	17.4561	8.90274	1660.5	687.851	1316.1	11.7993	1221.49	-6.69044	6.51634e-65	4.41287e-63	Cr2	1	195136811	195176716	-	8112	protein_coding	complement receptor 2 [Source:MGI Symbol;Acc:MGI:88489]	-
ENSMUSG00000000876	314.352	272.51	270.05	1456.39	1764.71	1628.9	285.637	1616.67	-2.50095	7.10906e-65	4.80054e-63	Pxmp4	2	154585758	154603708	-	3114	protein_coding	peroxisomal membrane protein 4 [Source:MGI Symbol;Acc:MGI:1891701]	-
ENSMUSG00000022180	2201.47	2030.73	1508.52	159.74	216.79	185.907	1913.57	187.479	3.35182	9.24651e-65	6.22616e-63	Slc7a8	14	54722209	54781946	-	5005	protein_coding	solute carrier family 7 (cationic amino acid transporter, y+ system), member 8 [Source:MGI Symbol;Acc:MGI:1355323]	-
ENSMUSG00000049265	26.1123	14.5468	12.8595	874.624	1715.07	900.025	17.8395	1163.24	-6.02926	1.02346e-64	6.87194e-63	Kcnk3	5	30588170	30625271	+	3976	protein_coding	potassium channel, subfamily K, member 3 [Source:MGI Symbol;Acc:MGI:1100509]	-
ENSMUSG00000044986	116.501	77.5829	93.9734	1301.58	1877.16	1211.84	96.0191	1463.52	-3.93071	1.37354e-64	9.19652e-63	Tst	15	78399556	78405907	-	3163	protein_coding	thiosulfate sulfurtransferase, mitochondrial [Source:MGI Symbol;Acc:MGI:98852]	-
ENSMUSG00000037493	149.644	93.0994	125.628	1288.76	1861.96	1576.76	122.79	1575.83	-3.68263	1.68759e-64	1.12674e-62	Cib2	9	54544794	54560218	-	1433	protein_coding	calcium and integrin binding family member 2 [Source:MGI Symbol;Acc:MGI:1929293]	-
ENSMUSG00000063873	130.561	155.166	150.357	1065.92	1487.14	1219.71	145.362	1257.59	-3.11251	2.43094e-64	1.61849e-62	Slc24a3	2	145167754	145642166	+	4564	protein_coding	solute carrier family 24 (sodium/potassium/calcium exchanger), member 3 [Source:MGI Symbol;Acc:MGI:2137513]	-
ENSMUSG00000042331	1017.38	1139.5	976.334	165.656	165.125	189.841	1044.4	173.541	2.58918	2.52314e-64	1.67516e-62	Specc1	11	61956763	62223013	+	14840	protein_coding	sperm antigen with calponin homology and coiled-coil domains 1 [Source:MGI Symbol;Acc:MGI:2442356]	-
ENSMUSG00000012017	1802.75	2181.05	2271.19	378.642	381.915	339.354	2085	366.637	2.50777	2.771e-64	1.83459e-62	Scarf2	16	17797282	17808293	+	3839	protein_coding	scavenger receptor class F, member 2 [Source:MGI Symbol;Acc:MGI:1858430]	-
ENSMUSG00000020120	10309.3	15382.7	11884.2	1072.82	599.717	874.45	12525.4	848.996	3.88285	2.95456e-64	1.95067e-62	Plek	11	16971206	17052381	-	4486	protein_coding	pleckstrin [Source:MGI Symbol;Acc:MGI:1860485]	-
ENSMUSG00000018920	2908.51	3148.89	2585.75	408.224	271.494	373.781	2881.05	351.166	3.03603	3.09648e-64	2.03869e-62	Cxcl16	11	70453983	70459984	-	3021	protein_coding	chemokine (C-X-C motif) ligand 16 [Source:MGI Symbol;Acc:MGI:1932682]	-
ENSMUSG00000031875	2976.8	2979.18	2838	783.908	804.351	706.249	2931.33	764.836	1.93843	4.38589e-64	2.87962e-62	Cmtm3	8	104339410	104347672	+	2986	protein_coding	CKLF-like MARVEL transmembrane domain containing 3 [Source:MGI Symbol;Acc:MGI:2447162]	-
ENSMUSG00000032311	182.786	78.5526	120.682	2301.43	2990.48	2863.36	127.34	2718.42	-4.417	7.22303e-64	4.72929e-62	Nrg4	9	55220222	55326844	-	6075	protein_coding	neuregulin 4 [Source:MGI Symbol;Acc:MGI:1933833]	-
ENSMUSG00000035671	1726.42	2473.92	1783.52	230.735	248.194	231.154	1994.62	236.694	3.0752	8.22769e-64	5.37225e-62	Zswim4	8	84210678	84237055	-	4625	protein_coding	zinc finger SWIM-type containing 4 [Source:MGI Symbol;Acc:MGI:2443726]	-
ENSMUSG00000020190	2750.83	2623.27	2606.53	11002.3	12640.7	10224.9	2660.21	11289.3	-2.08534	8.27442e-64	5.38792e-62	Mknk2	10	80665327	80678112	-	3892	protein_coding	MAP kinase-interacting serine/threonine kinase 2 [Source:MGI Symbol;Acc:MGI:894279]	-
ENSMUSG00000028111	5921.46	8913.3	7710.76	780.95	893.498	627.558	7515.18	767.335	3.292	1.04701e-63	6.79896e-62	Ctsk	3	95499256	95509362	+	1512	protein_coding	cathepsin K [Source:MGI Symbol;Acc:MGI:107823]	-
ENSMUSG00000019820	2017.68	2087.95	1753.84	7696.1	8345.39	7681.19	1953.16	7907.56	-2.0174	1.29905e-63	8.41262e-62	Utrn	10	12382188	12869365	-	17108	protein_coding	utrophin [Source:MGI Symbol;Acc:MGI:104631]	-
ENSMUSG00000025006	527.267	302.573	228.504	6853.03	8031.35	7650.7	352.781	7511.69	-4.41256	1.65511e-63	1.06892e-61	Sorbs1	19	40294753	40513779	-	13472	protein_coding	sorbin and SH3 domain containing 1 [Source:MGI Symbol;Acc:MGI:700014]	-
ENSMUSG00000023905	663.855	637.149	540.1	66.0652	69.8995	66.8871	613.701	67.6172	3.18226	1.66874e-63	1.07479e-61	Tnfrsf12a	17	23675445	23677468	-	1932	protein_coding	tumor necrosis factor receptor superfamily, member 12a [Source:MGI Symbol;Acc:MGI:1351484]	-
ENSMUSG00000026271	1184.09	2170.38	1704.38	99.5908	66.8604	93.4452	1686.28	86.6321	4.2822	1.94519e-63	1.24945e-61	Gpr35	1	92950865	92986391	+	4839	protein_coding	G protein-coupled receptor 35 [Source:MGI Symbol;Acc:MGI:1929509]	-
ENSMUSG00000056124	2071.91	2210.14	1903.21	425.972	335.315	376.732	2061.75	379.34	2.44209	2.1234e-63	1.36024e-61	B4galt6	18	20684599	20746404	-	5808	protein_coding	UDP-Gal:betaGlcNAc beta 1,4-galactosyltransferase, polypeptide 6 [Source:MGI Symbol;Acc:MGI:1928380]	-
ENSMUSG00000020777	2077.94	1488.62	1573.81	12647	16498.3	12556.1	1713.45	13900.5	-3.02022	3.52866e-63	2.25434e-61	Acox1	11	116171888	116199045	-	5082	protein_coding	acyl-Coenzyme A oxidase 1, palmitoyl [Source:MGI Symbol;Acc:MGI:1330812]	-
ENSMUSG00000039208	2199.46	2126.74	1597.55	290.884	267.442	256.728	1974.58	271.685	2.86152	4.4657e-63	2.84532e-61	Metrnl	11	121701544	121716306	+	1586	protein_coding	meteorin, glial cell differentiation regulator-like [Source:MGI Symbol;Acc:MGI:2384806]	-
ENSMUSG00000043832	1557.7	1329.58	1635.14	240.596	226.92	275.417	1507.47	247.644	2.60547	5.01909e-63	3.18934e-61	Clec4a3	6	122952515	122969875	+	1327	protein_coding	C-type lectin domain family 4, member a3 [Source:MGI Symbol;Acc:MGI:1920399]	-
ENSMUSG00000006641	80.3455	76.6131	83.0923	817.433	1282.5	946.255	80.0169	1015.4	-3.66561	5.63702e-63	3.57242e-61	Slc5a6	5	31036036	31048924	-	3991	protein_coding	solute carrier family 5 (sodium-dependent vitamin transporter), member 6 [Source:MGI Symbol;Acc:MGI:2660847]	-
ENSMUSG00000057614	435.874	360.76	284.888	2562.74	2993.52	3000.08	360.507	2852.11	-2.98409	7.249e-63	4.58175e-61	Gnai1	5	18265135	18360355	-	3135	protein_coding	guanine nucleotide binding protein (G protein), alpha inhibiting 1 [Source:MGI Symbol;Acc:MGI:95771]	-
ENSMUSG00000043157	644.773	555.687	534.165	56.2047	36.4693	43.2799	578.208	45.318	3.67214	1.14195e-62	7.19855e-61	Arl11	14	61309753	61311936	+	2184	protein_coding	ADP-ribosylation factor-like 11 [Source:MGI Symbol;Acc:MGI:2444054]	-
ENSMUSG00000003379	36.1555	62.0663	25.719	2510.48	1211.59	1859.07	41.3136	1860.38	-5.49136	1.42711e-62	8.97223e-61	Cd79a	7	24897381	24902197	+	1457	protein_coding	CD79A antigen (immunoglobulin-associated alpha) [Source:MGI Symbol;Acc:MGI:101774]	-
ENSMUSG00000013974	1061.57	1546.81	1875.51	59.1628	25.3259	54.0998	1494.63	46.1962	5.01417	2.76549e-62	1.73406e-60	Mcemp1	8	3665754	3669259	+	1494	protein_coding	mast cell expressed membrane protein 1 [Source:MGI Symbol;Acc:MGI:1916439]	-
ENSMUSG00000079111	3119.41	3252.66	3399.86	797.712	913.758	843.957	3257.31	851.809	1.9352	3.81973e-62	2.38879e-60	Kdelr2	5	143403838	143421901	+	1829	protein_coding	KDEL (Lys-Asp-Glu-Leu) endoplasmic reticulum protein retention receptor 2 [Source:MGI Symbol;Acc:MGI:1914163]	-
ENSMUSG00000019997	2547.96	2596.12	1834.95	191.293	261.363	260.663	2326.34	237.773	3.29058	4.12911e-62	2.57548e-60	Ctgf	10	24595442	24598683	+	2861	protein_coding	connective tissue growth factor [Source:MGI Symbol;Acc:MGI:95537]	-
ENSMUSG00000020077	10547.4	18216.5	16154.5	1399.2	1287.57	1550.21	14972.8	1412.33	3.40618	6.52545e-62	4.05948e-60	Srgn	10	62493833	62527451	-	2196	protein_coding	serglycin [Source:MGI Symbol;Acc:MGI:97756]	-
ENSMUSG00000056602	466.004	356.881	331.38	2711.63	2862.84	3506.65	384.755	3027.04	-2.97615	7.10348e-62	4.4075e-60	Fry	5	150118645	150497753	+	29729	protein_coding	FRY microtubule binding protein [Source:MGI Symbol;Acc:MGI:2443895]	-
ENSMUSG00000037966	6404.54	5612.15	4781.76	869.694	984.671	765.267	5599.48	873.211	2.68099	9.6433e-62	5.96776e-60	Ninj1	13	49187485	49196244	+	1570	protein_coding	ninjurin 1 [Source:MGI Symbol;Acc:MGI:1196617]	-
ENSMUSG00000020407	1091.69	2023.94	2470.02	72.9675	65.8473	54.0998	1861.88	64.3049	4.85584	1.01636e-61	6.27336e-60	Upp1	11	9118103	9136170	+	1961	protein_coding	uridine phosphorylase 1 [Source:MGI Symbol;Acc:MGI:1097668]	-
ENSMUSG00000025792	696.997	398.582	469.867	5364.1	6846.1	5836.88	521.815	6015.69	-3.52737	2.35005e-61	1.44678e-59	Slc25a10	11	120491840	120499187	+	3455	protein_coding	solute carrier family 25 (mitochondrial carrier, dicarboxylate transporter), member 10 [Source:MGI Symbol;Acc:MGI:1353497]	-
ENSMUSG00000040713	5173.25	5526.81	4711.53	1292.71	1323.03	1168.56	5137.19	1261.43	2.02598	2.46396e-61	1.51297e-59	Creg1	1	165763746	165775308	+	2362	protein_coding	cellular repressor of E1A-stimulated genes 1 [Source:MGI Symbol;Acc:MGI:1344382]	-
ENSMUSG00000055254	364.568	512.047	302.693	3468.91	4052.14	3869.61	393.103	3796.89	-3.27154	3.67931e-61	2.25341e-59	Ntrk2	13	58806569	59133970	+	19292	protein_coding	neurotrophic tyrosine kinase, receptor, type 2 [Source:MGI Symbol;Acc:MGI:97384]	-
ENSMUSG00000040711	4171.94	5373.58	4998.4	676.429	803.338	568.54	4847.97	682.769	2.8281	3.78234e-61	2.31054e-59	Sh3pxd2b	11	32347820	32428173	+	9709	protein_coding	SH3 and PX domains 2B [Source:MGI Symbol;Acc:MGI:2442062]	-
ENSMUSG00000052974	30.1296	18.4259	59.3516	1836.02	1473.97	1180.36	35.969	1496.78	-5.38001	4.98982e-61	3.04033e-59	Cyp2f2	7	27119909	27133660	+	2025	protein_coding	cytochrome P450, family 2, subfamily f, polypeptide 2 [Source:MGI Symbol;Acc:MGI:88608]	-
ENSMUSG00000039004	70.3023	59.1569	47.4813	599.517	765.855	642.313	58.9802	669.228	-3.50465	5.2537e-61	3.1929e-59	Bmp6	13	38345107	38500302	+	3900	protein_coding	bone morphogenetic protein 6 [Source:MGI Symbol;Acc:MGI:88182]	-
ENSMUSG00000046805	21426.1	25375.4	25750.7	3662.18	2305.67	2801.39	24184.1	2923.08	3.04846	6.77503e-61	4.10695e-59	Mpeg1	19	12460779	12465284	+	4335	protein_coding	macrophage expressed gene 1 [Source:MGI Symbol;Acc:MGI:1333743]	-
ENSMUSG00000024190	10657.8	11107	6136.96	669.526	804.351	666.903	9300.58	713.593	3.70421	1.01396e-60	6.13082e-59	Dusp1	17	26505590	26508519	-	2697	protein_coding	dual specificity phosphatase 1 [Source:MGI Symbol;Acc:MGI:105120]	-
ENSMUSG00000055296	874.762	820.439	884.339	3536.95	3997.44	4493.24	859.846	4009.21	-2.22122	1.07899e-60	6.50741e-59	Tmem245	4	56866923	56947437	-	17090	protein_coding	transmembrane protein 245 [Source:MGI Symbol;Acc:MGI:2445107]	-
ENSMUSG00000003355	447.926	405.37	486.683	35.4977	34.4432	39.3453	446.66	36.4288	3.61548	1.14582e-60	6.89292e-59	Fkbp11	15	98724366	98728198	-	2706	protein_coding	FK506 binding protein 11 [Source:MGI Symbol;Acc:MGI:1913370]	-
ENSMUSG00000040322	1534.6	1655.42	1520.39	395.405	387.993	360.01	1570.14	381.136	2.04262	1.15216e-60	6.91352e-59	Slc25a24	3	109123149	109168457	+	3431	protein_coding	solute carrier family 25 (mitochondrial carrier, phosphate carrier), member 24 [Source:MGI Symbol;Acc:MGI:1917160]	-
ENSMUSG00000030088	333.434	158.075	171.13	4565.4	6010.34	4237.49	220.88	4937.74	-4.48302	1.47793e-60	8.84595e-59	Aldh1l1	6	90486427	90600203	+	4516	protein_coding	aldehyde dehydrogenase 1 family, member L1 [Source:MGI Symbol;Acc:MGI:1340024]	-
ENSMUSG00000022708	969.168	1165.68	1101.96	5507.07	7479.24	7329.05	1078.94	6771.79	-2.64984	1.7016e-60	1.0159e-58	Zbtb20	16	42875881	43642602	+	30730	protein_coding	zinc finger and BTB domain containing 20 [Source:MGI Symbol;Acc:MGI:1929213]	ZBTB
ENSMUSG00000028737	101.436	103.767	104.855	815.461	1064.7	786.907	103.353	889.023	-3.10445	2.24028e-60	1.33415e-58	Aldh4a1	4	139622866	139649690	+	4907	protein_coding	aldehyde dehydrogenase 4 family, member A1 [Source:MGI Symbol;Acc:MGI:2443883]	-
ENSMUSG00000015340	9244.76	11300.9	10517.1	1543.16	961.371	1188.23	10354.3	1230.92	3.07233	2.32707e-60	1.38236e-58	Cybb	X	9435252	9487771	-	5808	protein_coding	cytochrome b-245, beta polypeptide [Source:MGI Symbol;Acc:MGI:88574]	-
ENSMUSG00000090213	2362.16	2613.57	2408.69	674.456	642.265	605.918	2461.47	640.88	1.94145	2.65155e-60	1.57118e-58	Tmem189	2	167642608	167689822	-	3265	protein_coding	transmembrane protein 189 [Source:MGI Symbol;Acc:MGI:2142624]	-
ENSMUSG00000058135	852.667	738.977	799.268	3386.09	4170.67	3630.59	796.971	3729.12	-2.22631	2.68424e-60	1.58658e-58	Gstm1	3	108012255	108017973	-	1473	protein_coding	glutathione S-transferase, mu 1 [Source:MGI Symbol;Acc:MGI:95860]	-
ENSMUSG00000052593	4821.73	5022.52	5023.13	1507.67	1324.04	1474.47	4955.79	1435.39	1.7876	7.90271e-60	4.65945e-58	Adam17	12	21323509	21373632	-	7154	protein_coding	a disintegrin and metallopeptidase domain 17 [Source:MGI Symbol;Acc:MGI:1096335]	-
ENSMUSG00000090124	891.835	837.895	810.15	155.795	164.112	139.676	846.627	153.194	2.46667	1.08771e-59	6.39724e-58	Ugt1a7c	1	88095062	88220002	+	4219	protein_coding	UDP glucuronosyltransferase 1 family, polypeptide A7C [Source:MGI Symbol;Acc:MGI:3032636]	-
ENSMUSG00000025268	1599.88	1581.72	1685.59	369.768	420.41	364.928	1622.4	385.035	2.07531	1.56326e-59	9.17138e-58	Maged2	X	150806370	150814345	-	3239	protein_coding	melanoma antigen, family D, 2 [Source:MGI Symbol;Acc:MGI:1933391]	-
ENSMUSG00000000340	332.43	304.513	251.255	1716.71	2075.71	1741.03	296.066	1844.48	-2.63928	1.97101e-59	1.1535e-57	Dbt	3	116513070	116549981	+	3348	protein_coding	dihydrolipoamide branched chain transacylase E2 [Source:MGI Symbol;Acc:MGI:105386]	-
ENSMUSG00000002550	438.887	384.035	393.699	1911.95	2426.22	2088.25	405.541	2142.14	-2.40124	2.08068e-59	1.21468e-57	Uck1	2	32255002	32260159	-	2751	protein_coding	uridine-cytidine kinase 1 [Source:MGI Symbol;Acc:MGI:98904]	-
ENSMUSG00000001025	5349	4906.15	4814.41	1024.5	1105.22	829.203	5023.18	986.31	2.34859	2.87655e-59	1.67518e-57	S100a6	3	90612882	90624181	+	1367	protein_coding	S100 calcium binding protein A6 (calcyclin) [Source:MGI Symbol;Acc:MGI:1339467]	-
ENSMUSG00000029661	212114	318723	296387	32088	34815	24477.7	275741	30460.2	3.17832	4.55505e-59	2.64617e-57	Col1a2	6	4504814	4541544	+	12426	protein_coding	collagen, type I, alpha 2 [Source:MGI Symbol;Acc:MGI:88468]	-
ENSMUSG00000033644	462.991	510.107	356.11	14.7907	13.1695	17.7054	443.069	15.2219	4.86208	7.51126e-59	4.35286e-57	Piwil2	14	70372477	70429383	-	5287	protein_coding	piwi-like RNA-mediated gene silencing 2 [Source:MGI Symbol;Acc:MGI:1930036]	-
ENSMUSG00000043895	1200.16	1519.65	1497.64	204.112	203.62	244.925	1405.82	217.552	2.69184	9.01638e-59	5.21235e-57	S1pr2	9	20962361	20976781	-	7971	protein_coding	sphingosine-1-phosphate receptor 2 [Source:MGI Symbol;Acc:MGI:99569]	-
ENSMUSG00000021646	199.859	138.679	132.552	1426.81	1702.91	1316.1	157.03	1481.94	-3.23894	1.18013e-58	6.80568e-57	Mccc2	13	99948530	100015639	-	2802	protein_coding	methylcrotonoyl-Coenzyme A carboxylase 2 (beta) [Source:MGI Symbol;Acc:MGI:1925288]	-
ENSMUSG00000024052	1660.14	1910.48	1739.99	439.777	425.475	443.619	1770.2	436.29	2.02055	1.31623e-58	7.57218e-57	Lpin2	17	71182560	71249817	+	12233	protein_coding	lipin 2 [Source:MGI Symbol;Acc:MGI:1891341]	-
ENSMUSG00000049303	22.095	47.5195	36.6002	590.642	855.002	773.136	35.4049	739.594	-4.38213	1.35509e-58	7.77682e-57	Syt12	19	4445908	4477447	-	5539	protein_coding	synaptotagmin XII [Source:MGI Symbol;Acc:MGI:2159601]	-
ENSMUSG00000030087	45.1943	10.6676	32.6434	1411.03	1782.94	1119.37	29.5018	1437.78	-5.6101	1.36069e-58	7.79014e-57	Klf15	6	90462576	90475238	+	2791	protein_coding	Kruppel-like factor 15 [Source:MGI Symbol;Acc:MGI:1929988]	zf-C2H2
ENSMUSG00000016194	557.397	711.823	527.24	4114.78	6211.94	5147.35	598.82	5158.02	-3.10647	2.41803e-58	1.38102e-56	Hsd11b1	1	193221634	193264075	-	4251	protein_coding	hydroxysteroid 11-beta dehydrogenase 1 [Source:MGI Symbol;Acc:MGI:103562]	-
ENSMUSG00000048779	1671.19	1340.24	1314.64	233.693	202.607	244.925	1442.02	227.075	2.66648	2.5765e-58	1.46799e-56	P2ry6	7	100937630	100974649	-	2887	protein_coding	pyrimidinergic receptor P2Y, G-protein coupled, 6 [Source:MGI Symbol;Acc:MGI:2673874]	-
ENSMUSG00000024962	265.14	218.202	216.633	1525.42	1998.72	1509.88	233.325	1678	-2.84654	2.70737e-58	1.53885e-56	Vegfb	19	6982473	6987651	-	1605	protein_coding	vascular endothelial growth factor B [Source:MGI Symbol;Acc:MGI:106199]	-
ENSMUSG00000029499	18.0777	3.87914	8.90274	447.666	560.209	471.16	10.2865	493.012	-5.59095	3.93679e-58	2.23229e-56	Pxmp2	5	110274282	110286186	-	1200	protein_coding	peroxisomal membrane protein 2 [Source:MGI Symbol;Acc:MGI:107487]	-
ENSMUSG00000019768	153.661	192.018	132.552	1668.39	2857.77	1987.92	159.41	2171.36	-3.76741	5.06627e-58	2.86589e-56	Esr1	10	4611593	5005614	+	13661	protein_coding	estrogen receptor 1 (alpha) [Source:MGI Symbol;Acc:MGI:1352467]	ESR-like
ENSMUSG00000022367	673.898	537.261	510.424	36.4838	31.4041	50.1653	573.861	39.3511	3.86473	5.96508e-58	3.36629e-56	Has2	15	56665627	56694539	-	4237	protein_coding	hyaluronan synthase 2 [Source:MGI Symbol;Acc:MGI:107821]	-
ENSMUSG00000026837	29533	43255.3	39929.8	5249.72	5321.48	4033.88	37572.7	4868.36	2.94819	6.14232e-58	3.45808e-56	Col5a1	2	27886425	28039514	+	8490	protein_coding	collagen, type V, alpha 1 [Source:MGI Symbol;Acc:MGI:88457]	-
ENSMUSG00000017929	2823.14	3164.41	3032.87	623.182	480.179	450.504	3006.81	517.955	2.53727	6.69633e-58	3.76105e-56	B4galt5	2	167298444	167349183	-	4308	protein_coding	UDP-Gal:betaGlcNAc beta 1,4-galactosyltransferase, polypeptide 5 [Source:MGI Symbol;Acc:MGI:1927169]	-
ENSMUSG00000000031	1865.02	1998.73	4808.47	73.9536	64.8343	68.8543	2890.74	69.2141	5.38409	8.00066e-58	4.48302e-56	H19	7	142575529	142578143	-	2460	lincRNA	H19, imprinted maternally expressed transcript [Source:MGI Symbol;Acc:MGI:95891]	-
ENSMUSG00000024990	583.509	513.017	298.736	5276.34	6275.76	6019.84	465.087	5857.31	-3.65471	8.53221e-58	4.76958e-56	Rbp4	19	38116620	38125321	-	1297	protein_coding	retinol binding protein 4, plasma [Source:MGI Symbol;Acc:MGI:97879]	-
ENSMUSG00000044122	9.03887	5.81871	14.8379	400.335	501.453	390.502	9.8985	430.764	-5.4459	8.82747e-58	4.92303e-56	Proca1	11	78193392	78205763	+	2088	protein_coding	protein interacting with cyclin A1 [Source:MGI Symbol;Acc:MGI:1918274]	-
ENSMUSG00000027994	732.148	707.944	633.084	116.354	108.395	101.314	691.059	108.688	2.66862	1.00104e-57	5.56966e-56	Mcub	3	129914960	129970206	-	1318	protein_coding	mitochondrial calcium uniporter dominant negative beta subunit [Source:MGI Symbol;Acc:MGI:1914065]	-
ENSMUSG00000023045	504.168	362.7	500.532	10.8465	6.07822	13.7709	455.8	10.2319	5.47294	1.84409e-57	1.02362e-55	Soat2	15	102150526	102163469	+	2213	protein_coding	sterol O-acyltransferase 2 [Source:MGI Symbol;Acc:MGI:1332226]	-
ENSMUSG00000087366	357.538	454.829	374.904	19.7209	18.2346	23.6072	395.757	20.5209	4.26858	2.45145e-57	1.35758e-55	Junos	4	95051534	95167318	+	4117	antisense	jun proto-oncogene, opposite strand [Source:MGI Symbol;Acc:MGI:2652837]	-
ENSMUSG00000040488	913.93	758.372	739.917	3955.04	4608.3	3752.56	804.073	4105.3	-2.35218	2.92408e-57	1.61554e-55	Ltbp4	7	27305136	27337692	-	6463	protein_coding	latent transforming growth factor beta binding protein 4 [Source:MGI Symbol;Acc:MGI:1321395]	-
ENSMUSG00000031700	608.617	422.827	375.894	3591.18	4033.91	3917.81	469.112	3847.64	-3.0362	2.95119e-57	1.62673e-55	Gpt2	8	85492576	85527560	+	5643	protein_coding	glutamic pyruvate transaminase (alanine aminotransferase) 2 [Source:MGI Symbol;Acc:MGI:1915391]	-
ENSMUSG00000111840	65.2807	33.9425	28.6866	912.094	1561.09	1551.19	42.6366	1341.46	-4.97719	5.81356e-57	3.19705e-55	Gm48832	9	85332352	85348065	-	3422	lincRNA	predicted gene, 48832 [Source:MGI Symbol;Acc:MGI:6098557]	-
ENSMUSG00000038375	2240.64	2143.23	2003.12	8174.33	10456.6	9681.9	2128.99	9437.6	-2.14825	5.95051e-57	3.26479e-55	Trp53inp2	2	155381059	155389850	+	5257	protein_coding	transformation related protein 53 inducible nuclear protein 2 [Source:MGI Symbol;Acc:MGI:1915978]	-
ENSMUSG00000031709	1789.7	1845.5	1647.01	406.252	327.211	387.552	1760.74	373.671	2.23606	7.27007e-57	3.97957e-55	Tbc1d9	8	83165352	83272934	+	5887	protein_coding	TBC1 domain family, member 9 [Source:MGI Symbol;Acc:MGI:1918560]	-
ENSMUSG00000026956	1501.46	1541.96	1578.75	370.754	360.641	302.959	1540.72	344.785	2.16	7.5371e-57	4.11623e-55	Uap1l1	2	25359889	25365682	-	4071	protein_coding	UDP-N-acteylglucosamine pyrophosphorylase 1-like 1 [Source:MGI Symbol;Acc:MGI:2443318]	-
ENSMUSG00000085180	14.0605	8.72807	11.8703	329.34	399.136	354.108	11.553	360.861	-4.96797	1.12902e-56	6.15173e-55	AI838599	4	3242055	3258092	+	4243	lincRNA	expressed sequence AI838599 [Source:MGI Symbol;Acc:MGI:3510989]	-
ENSMUSG00000007041	5451.44	5299.88	4877.71	1411.03	1210.58	1148.88	5209.68	1256.83	2.05138	1.47555e-56	8.02142e-55	Clic1	17	35049966	35058749	+	1799	protein_coding	chloride intracellular channel 1 [Source:MGI Symbol;Acc:MGI:2148924]	-
ENSMUSG00000018500	403.736	536.291	547.024	36.4838	23.2998	27.5417	495.684	29.1084	4.0887	1.89017e-56	1.02519e-54	Adora2b	11	62248984	62266453	+	1845	protein_coding	adenosine A2b receptor [Source:MGI Symbol;Acc:MGI:99403]	-
ENSMUSG00000022754	575.475	843.714	600.441	40.4279	55.717	45.2471	673.21	47.1307	3.83745	2.10045e-56	1.13664e-54	Tmem45a	16	56805161	56886166	-	3129	protein_coding	transmembrane protein 45a [Source:MGI Symbol;Acc:MGI:1913122]	-
ENSMUSG00000039234	3552.28	3340.91	3217.85	905.192	829.677	970.846	3370.34	901.905	1.90172	3.33725e-56	1.80181e-54	Sec24d	3	123267455	123365641	+	6325	protein_coding	Sec24 related gene family, member D (S. cerevisiae) [Source:MGI Symbol;Acc:MGI:1916858]	-
ENSMUSG00000026525	39.1684	32.9727	23.7406	465.414	494.362	646.247	31.9606	535.341	-4.06683	3.8516e-56	2.07479e-54	Opn3	1	175662421	175692776	-	1913	protein_coding	opsin 3 [Source:MGI Symbol;Acc:MGI:1338022]	-
ENSMUSG00000041650	344.481	288.026	262.136	1594.44	1937.94	1675.13	298.215	1735.83	-2.5414	3.89348e-56	2.09259e-54	Pcca	14	122534324	122891100	+	5210	protein_coding	propionyl-Coenzyme A carboxylase, alpha polypeptide [Source:MGI Symbol;Acc:MGI:97499]	-
ENSMUSG00000015968	1571.76	1151.14	1303.76	108.465	50.6518	90.4943	1342.22	83.2038	4.01059	3.98817e-56	2.13863e-54	Cacna1d	14	30039939	30491455	-	12621	protein_coding	calcium channel, voltage-dependent, L type, alpha 1D subunit [Source:MGI Symbol;Acc:MGI:88293]	-
ENSMUSG00000026853	955.107	747.705	897.199	4713.31	6477.35	5194.57	866.67	5461.74	-2.6559	4.10194e-56	2.19468e-54	Crat	2	30400471	30415813	-	5388	protein_coding	carnitine acetyltransferase [Source:MGI Symbol;Acc:MGI:109501]	-
ENSMUSG00000005087	7798.54	11922.5	9090.69	1099.44	694.943	965.928	9603.92	920.105	3.38366	4.51009e-56	2.40762e-54	Cd44	2	102811141	102901665	-	6776	protein_coding	CD44 antigen [Source:MGI Symbol;Acc:MGI:88338]	-
ENSMUSG00000035041	369.589	369.488	491.629	14.7907	20.2607	18.689	410.236	17.9135	4.51839	5.02312e-56	2.67546e-54	Creb3l3	10	81084324	81098874	-	3016	protein_coding	cAMP responsive element binding protein 3-like 3 [Source:MGI Symbol;Acc:MGI:2384786]	TF_bZIP
ENSMUSG00000021190	21610.9	13418	12586.5	1693.04	1427.37	1475.45	15871.8	1531.95	3.373	5.23796e-56	2.78363e-54	Lgmn	12	102394084	102439813	-	2323	protein_coding	legumain [Source:MGI Symbol;Acc:MGI:1330838]	-
ENSMUSG00000026180	1707.34	2815.29	3299.95	148.893	74.9647	89.5106	2607.53	104.456	4.64123	5.67282e-56	3.00799e-54	Cxcr2	1	74153989	74161246	+	3048	protein_coding	chemokine (C-X-C motif) receptor 2 [Source:MGI Symbol;Acc:MGI:105303]	-
ENSMUSG00000022389	1178.07	900.931	927.864	4705.42	4935.51	4624.06	1002.29	4755	-2.24629	6.13653e-56	3.24661e-54	Tef	15	81802421	81826863	+	7867	protein_coding	thyrotroph embryonic factor [Source:MGI Symbol;Acc:MGI:98663]	TF_bZIP
ENSMUSG00000027996	5208.4	5560.75	8411.11	755.312	673.669	594.115	6393.42	674.365	3.24499	7.20648e-56	3.80419e-54	Sfrp2	3	83766321	83774316	+	2153	protein_coding	secreted frizzled-related protein 2 [Source:MGI Symbol;Acc:MGI:108078]	-
ENSMUSG00000046312	202.872	152.256	211.687	1213.82	1538.8	1329.87	188.939	1360.83	-2.84892	7.25984e-56	3.82384e-54	AI464131	4	41495604	41503076	-	4701	protein_coding	expressed sequence AI464131 [Source:MGI Symbol;Acc:MGI:2140300]	-
ENSMUSG00000049791	1229.29	759.342	848.728	7041.36	8426.43	8268.42	945.786	7912.07	-3.06462	9.91491e-56	5.21072e-54	Fzd4	7	89404355	89413134	+	6720	protein_coding	frizzled class receptor 4 [Source:MGI Symbol;Acc:MGI:108520]	-
ENSMUSG00000026074	11723.4	10540.6	10026.5	3099.15	3113.06	2820.08	10763.5	3010.76	1.83796	1.05102e-55	5.51133e-54	Map4k4	1	39900913	40026310	+	9579	protein_coding	mitogen-activated protein kinase kinase kinase kinase 4 [Source:MGI Symbol;Acc:MGI:1349394]	-
ENSMUSG00000062646	181.782	189.108	194.871	873.638	989.736	1044.62	188.587	969.331	-2.36166	1.14386e-55	5.98492e-54	Ganc	2	120403896	120461700	+	9096	protein_coding	glucosidase, alpha; neutral C [Source:MGI Symbol;Acc:MGI:1923301]	-
ENSMUSG00000032322	1938.34	1993.88	2138.64	388.503	262.376	302.959	2023.62	317.946	2.66977	1.17203e-55	6.11881e-54	Pstpip1	9	56089962	56128888	+	3830	protein_coding	proline-serine-threonine phosphatase-interacting protein 1 [Source:MGI Symbol;Acc:MGI:1321396]	-
ENSMUSG00000029762	1185.1	1426.55	1144.5	197.209	229.959	182.956	1252.05	203.375	2.62256	1.18093e-55	6.15176e-54	Akr1b8	6	34354119	34368463	+	1499	protein_coding	aldo-keto reductase family 1, member B8 [Source:MGI Symbol;Acc:MGI:107673]	-
ENSMUSG00000032827	73.3153	38.7914	57.3732	678.401	771.933	643.296	56.4933	697.877	-3.62869	1.26102e-55	6.55453e-54	Ppp1r9a	6	4902917	5165661	+	14531	protein_coding	protein phosphatase 1, regulatory subunit 9A [Source:MGI Symbol;Acc:MGI:2442401]	-
ENSMUSG00000019850	6811.29	8970.52	9507.14	925.899	513.609	759.365	8429.65	732.958	3.52353	1.37824e-55	7.14815e-54	Tnfaip3	10	19000910	19015657	-	7226	protein_coding	tumor necrosis factor, alpha-induced protein 3 [Source:MGI Symbol;Acc:MGI:1196377]	-
ENSMUSG00000024300	3502.06	3431.1	3670.9	699.108	465.997	542.966	3534.69	569.357	2.63398	1.52945e-55	7.91508e-54	Myo1f	17	33555719	33607764	+	4914	protein_coding	myosin IF [Source:MGI Symbol;Acc:MGI:107711]	-
ENSMUSG00000041538	27.1166	61.0965	29.6758	1813.34	923.889	1452.83	39.2963	1396.69	-5.14942	1.98421e-55	1.02462e-53	H2-Ob	17	34238903	34245907	+	3153	protein_coding	histocompatibility 2, O region beta locus [Source:MGI Symbol;Acc:MGI:95925]	-
ENSMUSG00000095115	4660.04	5037.07	4508.74	1319.33	1395.96	1202.98	4735.28	1306.09	1.85828	1.99055e-55	1.02565e-53	Itpripl2	7	118485111	118491975	-	6865	protein_coding	inositol 1,4,5-triphosphate receptor interacting protein-like 2 [Source:MGI Symbol;Acc:MGI:2442416]	-
ENSMUSG00000020744	306.317	274.449	320.499	1479.07	1975.42	1784.31	300.422	1746.27	-2.53931	2.4111e-55	1.23965e-53	Slc25a19	11	115614178	115628295	-	4026	protein_coding	solute carrier family 25 (mitochondrial thiamine pyrophosphate carrier), member 19 [Source:MGI Symbol;Acc:MGI:1914533]	-
ENSMUSG00000022094	6605.41	7837.81	9858.3	450.624	832.716	577.393	8100.51	620.244	3.70728	2.49316e-55	1.27907e-53	Slc39a14	14	70303469	70351425	-	10550	protein_coding	solute carrier family 39 (zinc transporter), member 14 [Source:MGI Symbol;Acc:MGI:2384851]	-
ENSMUSG00000062070	15501.7	14107.5	12088.9	2340.88	2962.12	2317.44	13899.4	2540.14	2.45208	2.94606e-55	1.50815e-53	Pgk1	X	106187100	106203699	+	2244	protein_coding	phosphoglycerate kinase 1 [Source:MGI Symbol;Acc:MGI:97555]	-
ENSMUSG00000028238	526.263	841.774	703.317	8.87443	22.2868	4.91817	690.451	12.0265	5.85026	3.62641e-55	1.85244e-53	Atp6v0d2	4	19876841	19922605	-	2716	protein_coding	ATPase, H+ transporting, lysosomal V0 subunit D2 [Source:MGI Symbol;Acc:MGI:1924415]	-
ENSMUSG00000044786	7350.61	9524.26	6601.88	1023.52	1251.1	925.599	7825.58	1066.74	2.8751	3.954e-55	2.01544e-53	Zfp36	7	28376784	28380253	-	3470	protein_coding	zinc finger protein 36 [Source:MGI Symbol;Acc:MGI:99180]	-
ENSMUSG00000021957	4747.42	3790.89	3692.66	23461	35099.7	28791.9	4076.99	29117.5	-2.83633	4.6252e-55	2.3525e-53	Tkt	14	30548359	30574720	+	7355	protein_coding	transketolase [Source:MGI Symbol;Acc:MGI:105992]	-
ENSMUSG00000066150	2535.91	2460.35	2459.14	651.777	750.66	655.1	2485.13	685.846	1.85753	4.76447e-55	2.41815e-53	Slc31a1	4	62360727	62391769	+	4280	protein_coding	solute carrier family 31, member 1 [Source:MGI Symbol;Acc:MGI:1333843]	-
ENSMUSG00000030447	5737.67	5638.33	5183.37	1515.55	1702.91	1667.26	5519.79	1628.58	1.76104	6.3932e-55	3.23786e-53	Cyfip1	7	55841745	55932602	+	11941	protein_coding	cytoplasmic FMR1 interacting protein 1 [Source:MGI Symbol;Acc:MGI:1338801]	-
ENSMUSG00000047592	1606.91	892.203	962.485	70.9954	61.7952	48.198	1153.87	60.3295	4.25752	6.9579e-55	3.51634e-53	Nxpe5	5	138225898	138253363	+	4473	protein_coding	neurexophilin and PC-esterase domain family, member 5 [Source:MGI Symbol;Acc:MGI:3584036]	-
ENSMUSG00000036067	769.308	1131.74	1160.32	65.0791	37.4823	72.7889	1020.46	58.4501	4.12449	6.98074e-55	3.52037e-53	Slc2a6	2	27021363	27027998	-	3211	protein_coding	solute carrier family 2 (facilitated glucose transporter), member 6 [Source:MGI Symbol;Acc:MGI:2443286]	-
ENSMUSG00000037455	130.561	133.83	112.768	755.312	929.967	774.119	125.72	819.8	-2.70483	8.33089e-55	4.19233e-53	Slc18b1	10	23796986	23827968	+	3258	protein_coding	solute carrier family 18, subfamily B, member 1 [Source:MGI Symbol;Acc:MGI:1923556]	-
ENSMUSG00000034591	1022.4	1047.37	864.555	176.502	137.773	157.381	978.107	157.219	2.6368	9.52515e-55	4.78316e-53	Slc41a2	10	83230848	83337882	-	5349	protein_coding	solute carrier family 41, member 2 [Source:MGI Symbol;Acc:MGI:2442940]	-
ENSMUSG00000024754	1767.6	1982.24	2017.95	496.968	426.488	460.34	1922.6	461.265	2.05927	9.93299e-55	4.97741e-53	Tmem2	19	21778342	21858327	+	6667	protein_coding	transmembrane protein 2 [Source:MGI Symbol;Acc:MGI:1890373]	-
ENSMUSG00000032527	639.751	482.953	513.391	3243.11	4128.12	3148.61	545.365	3506.61	-2.68494	1.06848e-54	5.34284e-53	Pccb	9	100982032	101034898	-	2771	protein_coding	propionyl Coenzyme A carboxylase, beta polypeptide [Source:MGI Symbol;Acc:MGI:1914154]	-
ENSMUSG00000053063	1173.04	1091.98	1233.52	176.502	141.825	209.514	1166.18	175.947	2.72792	1.47202e-54	7.33277e-53	Clec12a	6	129342691	129365303	+	5528	protein_coding	C-type lectin domain family 12, member a [Source:MGI Symbol;Acc:MGI:3040968]	-
ENSMUSG00000025465	1003.31	985.302	1044.59	4107.87	5436.96	4555.21	1011.07	4700.01	-2.21677	1.47262e-54	7.33277e-53	Echs1	7	140105710	140116476	-	8286	protein_coding	enoyl Coenzyme A hydratase, short chain, 1, mitochondrial [Source:MGI Symbol;Acc:MGI:2136460]	-
ENSMUSG00000024087	6661.65	6252.21	8511.02	1243.41	912.745	1088.88	7141.63	1081.68	2.72289	1.81021e-54	8.99487e-53	Cyp1b1	17	79706953	79715041	-	5128	protein_coding	cytochrome P450, family 1, subfamily b, polypeptide 1 [Source:MGI Symbol;Acc:MGI:88590]	-
ENSMUSG00000051498	684.945	943.601	1070.31	83.814	63.8213	55.0835	899.618	67.5729	3.73471	2.05726e-54	1.02011e-52	Tlr6	5	64952031	64960097	-	3727	protein_coding	toll-like receptor 6 [Source:MGI Symbol;Acc:MGI:1341296]	-
ENSMUSG00000039760	4.01728	6.7885	4.94597	625.154	408.254	509.522	5.25058	514.31	-6.61037	2.14583e-54	1.0618e-52	Il22ra2	10	19621998	19634681	+	2498	protein_coding	interleukin 22 receptor, alpha 2 [Source:MGI Symbol;Acc:MGI:2665114]	-
ENSMUSG00000015312	3363.46	6107.71	6223.02	342.158	183.36	278.368	5231.4	267.962	4.28684	3.08863e-54	1.52514e-52	Gadd45b	10	80930073	80932204	+	1589	protein_coding	growth arrest and DNA-damage-inducible 45 beta [Source:MGI Symbol;Acc:MGI:107776]	-
ENSMUSG00000038967	189.816	171.652	225.536	1422.87	2113.19	1548.24	195.668	1694.77	-3.11468	4.02046e-54	1.98114e-52	Pdk2	11	95026258	95041354	-	3163	protein_coding	pyruvate dehydrogenase kinase, isoenzyme 2 [Source:MGI Symbol;Acc:MGI:1343087]	-
ENSMUSG00000028223	557.397	489.742	395.677	2919.69	4045.05	3356.16	480.939	3440.3	-2.83866	4.68182e-54	2.30225e-52	Decr1	4	15917240	15945507	-	3879	protein_coding	2,4-dienoyl CoA reductase 1, mitochondrial [Source:MGI Symbol;Acc:MGI:1914710]	-
ENSMUSG00000030530	6453.75	6223.11	6712.67	1579.65	1863.99	1501.02	6463.18	1648.22	1.97142	6.05476e-54	2.96607e-52	Furin	7	80388585	80405436	-	9178	protein_coding	furin (paired basic amino acid cleaving enzyme) [Source:MGI Symbol;Acc:MGI:97513]	-
ENSMUSG00000024270	1365.87	1655.42	1304.75	290.884	263.389	276.401	1442.01	276.891	2.38065	6.05679e-54	2.96607e-52	Slc39a6	18	24579881	24603817	-	4073	protein_coding	solute carrier family 39 (metal ion transporter), member 6 [Source:MGI Symbol;Acc:MGI:2147279]	-
ENSMUSG00000030806	33.1425	25.2144	23.7406	349.061	427.501	447.553	27.3659	408.038	-3.89953	6.15416e-54	3.00755e-52	Stx1b	7	127803900	127824549	-	4802	protein_coding	syntaxin 1B [Source:MGI Symbol;Acc:MGI:1930705]	-
ENSMUSG00000025815	9.03887	19.3957	9.89194	343.145	364.693	340.337	12.7755	349.392	-4.76818	6.17095e-54	3.00955e-52	Dhtkd1	2	5896115	5942792	-	6333	protein_coding	dehydrogenase E1 and transketolase domain containing 1 [Source:MGI Symbol;Acc:MGI:2445096]	-
ENSMUSG00000032679	201.868	156.135	136.509	1118.18	1400.02	1210.85	164.837	1243.02	-2.91513	6.26312e-54	3.04823e-52	Cd59a	2	104095801	104115354	+	1811	protein_coding	CD59a antigen [Source:MGI Symbol;Acc:MGI:109177]	-
ENSMUSG00000034612	2415.39	3049.98	2653.02	394.419	392.045	524.277	2706.13	436.913	2.63068	6.50105e-54	3.15754e-52	Chst11	10	82985498	83195900	+	5527	protein_coding	carbohydrate sulfotransferase 11 [Source:MGI Symbol;Acc:MGI:1927166]	-
ENSMUSG00000078122	1137.89	1269.45	1796.38	101.563	146.89	109.183	1401.24	119.212	3.55573	6.77388e-54	3.28332e-52	F630028O10Rik	X	96239926	96243636	+	3295	antisense	RIKEN cDNA F630028O10 gene [Source:MGI Symbol;Acc:MGI:3641813]	-
ENSMUSG00000033192	1797.73	1956.06	2265.25	147.907	71.9256	159.349	2006.35	126.394	3.98768	6.81036e-54	3.29427e-52	Lpcat2	8	92855339	92919279	+	3388	protein_coding	lysophosphatidylcholine acyltransferase 2 [Source:MGI Symbol;Acc:MGI:3606214]	-
ENSMUSG00000051439	11084.7	19955.3	13779.5	931.815	1185.25	643.296	14939.8	920.121	4.02129	7.66208e-54	3.69871e-52	Cd14	18	36725074	36726736	-	1572	protein_coding	CD14 antigen [Source:MGI Symbol;Acc:MGI:88318]	-
ENSMUSG00000062825	25384.2	25850.6	22023.4	6736.68	6502.68	7303.48	24419.4	6847.61	1.83435	9.54555e-54	4.59855e-52	Actg1	11	120345690	120348542	-	2658	protein_coding	actin, gamma, cytoplasmic 1 [Source:MGI Symbol;Acc:MGI:87906]	-
ENSMUSG00000031196	29.1252	17.4561	32.6434	762.215	455.866	644.28	26.4083	620.787	-4.55701	1.08993e-53	5.24007e-52	F8	X	75172715	75382615	-	9905	protein_coding	coagulation factor VIII [Source:MGI Symbol;Acc:MGI:88383]	-
ENSMUSG00000000290	9353.22	11227.2	9370.63	1933.64	1357.47	1770.54	9983.69	1687.22	2.56486	1.70077e-53	8.16027e-52	Itgb2	10	77530252	77565708	+	3052	protein_coding	integrin beta 2 [Source:MGI Symbol;Acc:MGI:96611]	-
ENSMUSG00000019883	80.3455	77.5829	46.4921	1009.71	1766.73	1122.33	68.1402	1299.59	-4.25333	1.91871e-53	9.18731e-52	Echdc1	10	29313166	29347469	+	4125	protein_coding	enoyl Coenzyme A hydratase domain containing 1 [Source:MGI Symbol;Acc:MGI:1277169]	-
ENSMUSG00000032122	2178.37	2646.54	2161.39	380.614	244.142	285.254	2328.77	303.337	2.94031	2.09104e-53	9.99229e-52	Slc37a2	9	37227585	37255738	-	6643	protein_coding	solute carrier family 37 (glycerol-3-phosphate transporter), member 2 [Source:MGI Symbol;Acc:MGI:1929693]	-
ENSMUSG00000095028	434.87	454.829	649.9	10.8465	4.05214	16.7218	513.2	10.5401	5.59982	3.20419e-53	1.52808e-51	Sirpb1b	3	15495751	15575065	-	2877	protein_coding	signal-regulatory protein beta 1B [Source:MGI Symbol;Acc:MGI:3779828]	-
ENSMUSG00000034271	2134.18	2092.8	2429.46	355.963	427.501	290.172	2218.81	357.879	2.63258	3.40428e-53	1.62025e-51	Jdp2	12	85599027	85639878	+	2148	protein_coding	Jun dimerization protein 2 [Source:MGI Symbol;Acc:MGI:1932093]	TF_bZIP
ENSMUSG00000032643	635.734	578.962	653.857	107.479	90.1602	83.6088	622.851	93.7494	2.73179	3.87498e-53	1.84058e-51	Fhl3	4	124700701	124708611	+	1683	protein_coding	four and a half LIM domains 3 [Source:MGI Symbol;Acc:MGI:1341092]	-
ENSMUSG00000032487	3505.07	11492.9	7416.97	14.7907	23.2998	13.7709	7471.66	17.2871	8.75663	4.48198e-53	2.12464e-51	Ptgs2	1	150100031	150108227	+	4580	protein_coding	prostaglandin-endoperoxide synthase 2 [Source:MGI Symbol;Acc:MGI:97798]	-
ENSMUSG00000003526	112.484	123.163	71.2219	1121.14	1483.08	1053.47	102.289	1219.23	-3.57491	7.16952e-53	3.39185e-51	Prodh	16	18060357	18090203	-	7797	protein_coding	proline dehydrogenase [Source:MGI Symbol;Acc:MGI:97770]	-
ENSMUSG00000005686	2004.62	2097.65	2187.11	578.81	637.2	576.409	2096.46	597.473	1.81117	7.39486e-53	3.49149e-51	Ampd3	7	110768206	110812405	+	5627	protein_coding	adenosine monophosphate deaminase 3 [Source:MGI Symbol;Acc:MGI:1096344]	-
ENSMUSG00000029401	1313.65	1330.55	1290.9	325.396	266.428	257.712	1311.7	283.179	2.21152	7.83872e-53	3.69371e-51	Rilpl2	5	124463265	124478366	-	3925	protein_coding	Rab interacting lysosomal protein-like 2 [Source:MGI Symbol;Acc:MGI:1933112]	-
ENSMUSG00000038065	288.24	393.733	332.369	1784.75	1868.04	1655.45	338.114	1769.41	-2.38725	8.15798e-53	3.83652e-51	Mturn	6	54681624	54703851	+	5695	protein_coding	maturin, neural progenitor differentiation regulator homolog (Xenopus) [Source:MGI Symbol;Acc:MGI:1915485]	-
ENSMUSG00000005973	3774.23	4506.59	5081.49	920.968	954.28	836.088	4454.1	903.779	2.30116	8.57164e-53	4.02078e-51	Rcn1	2	105386291	105399319	-	3196	protein_coding	reticulocalbin 1 [Source:MGI Symbol;Acc:MGI:104559]	-
ENSMUSG00000041268	3599.48	3342.85	4336.62	691.219	668.604	817.399	3759.65	725.741	2.37297	8.58372e-53	4.02078e-51	Dmxl2	9	54365158	54501626	-	13285	protein_coding	Dmx-like 2 [Source:MGI Symbol;Acc:MGI:2444630]	-
ENSMUSG00000070524	699.006	482.953	413.483	11.8326	4.05214	5.9018	531.814	7.26217	6.19021	8.74826e-53	4.08512e-51	Fcrlb	1	170907273	170912941	-	1284	protein_coding	Fc receptor-like B [Source:MGI Symbol;Acc:MGI:3576487]	-
ENSMUSG00000025969	5497.64	6716.74	6300.17	1696.99	1698.86	1597.42	6171.52	1664.42	1.89064	8.75555e-53	4.08512e-51	Nrp2	1	62703285	62818695	+	11842	protein_coding	neuropilin 2 [Source:MGI Symbol;Acc:MGI:1100492]	-
ENSMUSG00000063354	418.801	477.135	374.904	42.4	36.4693	38.3617	423.613	39.077	3.43803	1.14369e-52	5.32569e-51	Slc39a4	15	76612383	76617384	-	3106	protein_coding	solute carrier family 39 (zinc transporter), member 4 [Source:MGI Symbol;Acc:MGI:1919277]	-
ENSMUSG00000048677	1300.59	1188.96	1167.25	302.717	314.041	314.763	1218.93	310.507	1.9729	1.39995e-52	6.50621e-51	Tpcn2	7	145186524	145284011	-	5256	protein_coding	two pore segment channel 2 [Source:MGI Symbol;Acc:MGI:2385297]	-
ENSMUSG00000053279	307.322	192.018	165.195	2406.94	2203.35	2259.41	221.511	2289.9	-3.37033	1.41497e-52	6.56312e-51	Aldh1a1	19	20492715	20643462	+	4934	protein_coding	aldehyde dehydrogenase family 1, subfamily A1 [Source:MGI Symbol;Acc:MGI:1353450]	-
ENSMUSG00000030748	11311.6	10123.6	12216.5	2190.01	1471.94	1626.93	11217.3	1762.96	2.66959	1.41878e-52	6.56796e-51	Il4ra	7	125552120	125579474	+	6002	protein_coding	interleukin 4 receptor, alpha [Source:MGI Symbol;Acc:MGI:105367]	-
ENSMUSG00000028654	54.2332	48.4893	27.6974	600.503	953.267	827.236	43.4733	793.668	-4.19051	1.54476e-52	7.13721e-51	Mycl	4	122995652	123002485	+	4038	protein_coding	v-myc avian myelocytomatosis viral oncogene lung carcinoma derived [Source:MGI Symbol;Acc:MGI:96799]	bHLH
ENSMUSG00000023921	603.596	484.893	440.191	2566.68	3073.55	2737.45	509.56	2792.56	-2.45442	1.92574e-52	8.88014e-51	Mut	17	40934685	40961988	+	3786	protein_coding	methylmalonyl-Coenzyme A mutase [Source:MGI Symbol;Acc:MGI:97239]	-
ENSMUSG00000058624	9905.6	8519.57	8902.74	2714.59	2890.19	2786.63	9109.3	2797.14	1.70339	2.01588e-52	9.27774e-51	Gda	19	21391307	21473445	-	6135	protein_coding	guanine deaminase [Source:MGI Symbol;Acc:MGI:95678]	-
ENSMUSG00000038059	967.159	1352.85	1175.16	51.2745	93.1993	40.329	1165.06	61.6009	4.24315	2.22507e-52	1.02207e-50	Smim3	18	60474193	60501983	-	1984	protein_coding	small integral membrane protein 3 [Source:MGI Symbol;Acc:MGI:1917088]	-
ENSMUSG00000071715	2529.88	2406.04	2728.2	491.052	327.211	353.124	2554.7	390.462	2.70968	2.34498e-52	1.07506e-50	Ncf4	15	78244801	78262580	+	2020	protein_coding	neutrophil cytosolic factor 4 [Source:MGI Symbol;Acc:MGI:109186]	-
ENSMUSG00000022840	301.296	267.661	212.677	1798.55	2788.89	2360.72	260.544	2316.05	-3.15213	2.54027e-52	1.16235e-50	Adcy5	16	35154877	35305738	+	7184	protein_coding	adenylate cyclase 5 [Source:MGI Symbol;Acc:MGI:99673]	-
ENSMUSG00000024228	47.203	30.0634	20.7731	519.647	748.634	669.854	32.6798	646.045	-4.30677	3.11146e-52	1.42096e-50	Nudt12	17	58999618	59013372	-	4401	protein_coding	nudix (nucleoside diphosphate linked moiety X)-type motif 12 [Source:MGI Symbol;Acc:MGI:1915243]	-
ENSMUSG00000020085	556.393	508.168	434.256	3050.83	4304.39	3077.79	499.605	3477.67	-2.79927	3.22515e-52	1.47005e-50	Aifm2	10	61715263	61739260	+	4121	protein_coding	apoptosis-inducing factor, mitochondrion-associated 2 [Source:MGI Symbol;Acc:MGI:1918611]	-
ENSMUSG00000014867	7898.97	8381.86	8028.3	2740.23	2966.17	2767.94	8103.04	2824.78	1.52037	3.41596e-52	1.55403e-50	Surf4	2	26920040	26933928	-	3281	protein_coding	surfeit gene 4 [Source:MGI Symbol;Acc:MGI:98445]	-
ENSMUSG00000058446	1185.1	1183.14	1181.1	3672.04	4282.1	3886.34	1183.11	3946.83	-1.73808	3.97326e-52	1.8041e-50	Znrf2	6	54816916	54893500	+	6176	protein_coding	zinc and ring finger 2 [Source:MGI Symbol;Acc:MGI:1196246]	-
ENSMUSG00000018930	2579.09	5069.07	5376.27	9.86047	21.2738	6.88543	4341.48	12.6732	8.42308	5.28703e-52	2.39605e-50	Ccl4	11	83662584	83664683	+	660	protein_coding	chemokine (C-C motif) ligand 4 [Source:MGI Symbol;Acc:MGI:98261]	-
ENSMUSG00000021360	1621.97	1807.68	1978.39	295.814	379.889	288.205	1802.68	321.302	2.48854	6.57647e-52	2.97472e-50	Gcnt2	13	40859754	40960892	+	7051	protein_coding	glucosaminyl (N-acetyl) transferase 2, I-branching enzyme [Source:MGI Symbol;Acc:MGI:1100870]	-
ENSMUSG00000039232	1328.71	2057.89	2108.96	189.321	120.551	158.365	1831.85	156.079	3.55255	8.23077e-52	3.71592e-50	Stx11	10	12938209	12964298	-	4209	protein_coding	syntaxin 11 [Source:MGI Symbol;Acc:MGI:1921982]	-
ENSMUSG00000111394	1781.66	2802.68	3067.49	220.875	264.402	274.434	2550.61	253.237	3.33237	9.85911e-52	4.4426e-50	AC160637.1	9	59672814	59676700	+	3887	TEC	novel transcript	-
ENSMUSG00000060591	5085.87	4265.12	5060.71	830.252	967.449	1105.6	4803.9	967.768	2.31144	1.04648e-51	4.70657e-50	Ifitm2	7	140954837	140955987	-	655	protein_coding	interferon induced transmembrane protein 2 [Source:MGI Symbol;Acc:MGI:1933382]	-
ENSMUSG00000033161	10619.7	10054.7	8952.2	2891.09	2494.09	2566.3	9875.54	2650.5	1.89757	1.36981e-51	6.14908e-50	Atp1a1	3	101576219	101604684	-	4568	protein_coding	ATPase, Na+/K+ transporting, alpha 1 polypeptide [Source:MGI Symbol;Acc:MGI:88105]	-
ENSMUSG00000021996	5715.58	7148.29	5729.41	1195.09	1429.39	1380.04	6197.76	1334.84	2.21514	1.5648e-51	7.01115e-50	Esd	14	74732297	74750765	+	3366	protein_coding	esterase D/formylglutathione hydrolase [Source:MGI Symbol;Acc:MGI:95421]	-
ENSMUSG00000021493	1515.52	1893.02	1844.85	352.019	371.784	396.404	1751.13	373.402	2.22953	1.57295e-51	7.03436e-50	Pdlim7	13	55495795	55513676	-	4849	protein_coding	PDZ and LIM domain 7 [Source:MGI Symbol;Acc:MGI:1914649]	-
ENSMUSG00000043557	324.395	404.401	482.726	8.87443	16.2086	7.86907	403.841	10.984	5.20494	2.04288e-51	9.11869e-50	Mdga1	17	29827956	29970087	-	9395	protein_coding	MAM domain containing glycosylphosphatidylinositol anchor 1 [Source:MGI Symbol;Acc:MGI:1922012]	-
ENSMUSG00000019942	869.74	629.391	738.928	99.5908	72.9386	77.707	746.02	83.4121	3.16025	2.34286e-51	1.0438e-49	Cdk1	10	69335146	69352938	-	4934	protein_coding	cyclin-dependent kinase 1 [Source:MGI Symbol;Acc:MGI:88351]	-
ENSMUSG00000048078	135.583	48.4893	50.4489	2157.47	2319.85	2381.38	78.1737	2286.23	-4.87154	2.56646e-51	1.14128e-49	Tenm4	7	96171246	96911093	+	21021	protein_coding	teneurin transmembrane protein 4 [Source:MGI Symbol;Acc:MGI:2447063]	-
ENSMUSG00000032942	13.0561	9.69786	30.665	570.921	1036.34	766.25	17.8063	791.169	-5.47453	2.72586e-51	1.20989e-49	Ucp3	7	100472990	100486432	+	3135	protein_coding	uncoupling protein 3 (mitochondrial, proton carrier) [Source:MGI Symbol;Acc:MGI:1099787]	-
ENSMUSG00000025283	4145.83	4732.55	4511.71	1402.16	1293.65	1251.18	4463.36	1315.66	1.76236	3.00418e-51	1.33093e-49	Sat1	X	155213132	155216449	-	2774	protein_coding	spermidine/spermine N1-acetyl transferase 1 [Source:MGI Symbol;Acc:MGI:98233]	-
ENSMUSG00000042364	3986.14	4808.2	4803.52	1133.95	1238.94	1169.54	4532.62	1180.81	1.94064	3.4876e-51	1.54222e-49	Snx18	13	113592179	113618564	-	5220	protein_coding	sorting nexin 18 [Source:MGI Symbol;Acc:MGI:2137642]	-
ENSMUSG00000022246	2050.82	2928.75	2749.96	377.656	454.853	387.552	2576.51	406.687	2.66364	3.7447e-51	1.65283e-49	Rai14	15	10568969	10714624	-	8462	protein_coding	retinoic acid induced 14 [Source:MGI Symbol;Acc:MGI:1922896]	-
ENSMUSG00000078945	1695.29	2061.76	1446.2	303.703	260.35	265.581	1734.42	276.545	2.64881	4.06978e-51	1.79297e-49	Naip2	13	100144063	100202092	-	4846	protein_coding	NLR family, apoptosis inhibitory protein 2 [Source:MGI Symbol;Acc:MGI:1298226]	-
ENSMUSG00000053175	1419.1	1658.33	1700.42	302.717	207.672	236.072	1592.62	248.82	2.67792	4.15095e-51	1.82534e-49	Bcl3	7	19808462	19822770	-	2475	protein_coding	B cell leukemia/lymphoma 3 [Source:MGI Symbol;Acc:MGI:88140]	-
ENSMUSG00000030671	1205.18	1213.2	727.057	8310.41	8476.07	8166.12	1048.48	8317.53	-2.98784	4.29799e-51	1.8865e-49	Pde3b	7	114415281	114539251	+	9114	protein_coding	phosphodiesterase 3B, cGMP-inhibited [Source:MGI Symbol;Acc:MGI:1333863]	-
ENSMUSG00000026068	1277.49	1580.75	2120.83	148.893	90.1602	140.66	1659.69	126.571	3.71227	4.58497e-51	2.00874e-49	Il18rap	1	40515362	40551705	+	6752	protein_coding	interleukin 18 receptor accessory protein [Source:MGI Symbol;Acc:MGI:1338888]	-
ENSMUSG00000017167	34.1468	29.0936	45.5029	402.307	452.827	387.552	36.2478	414.229	-3.51512	5.24926e-51	2.29554e-49	Cntnap1	11	101170523	101190724	+	5875	protein_coding	contactin associated protein-like 1 [Source:MGI Symbol;Acc:MGI:1858201]	-
ENSMUSG00000023885	7409.86	15516.6	11114.6	1004.78	943.137	903.959	11347	950.626	3.5773	7.6775e-51	3.35124e-49	Thbs2	17	14665500	14694235	-	7003	protein_coding	thrombospondin 2 [Source:MGI Symbol;Acc:MGI:98738]	-
ENSMUSG00000021477	39467.7	34381.8	26748.8	5759.5	6531.04	6097.54	33532.8	6129.36	2.45177	9.94776e-51	4.33422e-49	Ctsl	13	64359337	64370890	-	6489	protein_coding	cathepsin L [Source:MGI Symbol;Acc:MGI:88564]	-
ENSMUSG00000042712	1835.89	1915.33	2295.92	424.986	473.088	412.142	2015.71	436.739	2.20661	1.17095e-50	5.09246e-49	Tceal9	X	136245079	136247139	+	1037	protein_coding	transcription elongation factor A like 9 [Source:MGI Symbol;Acc:MGI:109567]	-
ENSMUSG00000026840	30.1296	19.3957	16.8163	346.103	399.136	342.304	22.1139	362.514	-4.03722	1.27569e-50	5.53782e-49	Lamc3	2	31887291	31946539	+	6091	protein_coding	laminin gamma 3 [Source:MGI Symbol;Acc:MGI:1344394]	-
ENSMUSG00000023034	1631.01	2114.13	1381.9	221.861	160.06	152.463	1709.02	178.128	3.26205	1.33772e-50	5.79645e-49	Nr4a1	15	101254269	101274795	+	3509	protein_coding	nuclear receptor subfamily 4, group A, member 1 [Source:MGI Symbol;Acc:MGI:1352454]	NGFIB-like
ENSMUSG00000021416	11.0475	8.72807	5.93516	295.814	406.227	351.157	8.57025	351.066	-5.35759	1.50487e-50	6.50886e-49	Eci3	13	34946614	34963810	-	1418	protein_coding	enoyl-Coenzyme A delta isomerase 3 [Source:MGI Symbol;Acc:MGI:1916373]	-
ENSMUSG00000069662	9109.17	10174	9912.71	3062.66	2567.03	2735.48	9731.97	2788.39	1.80327	1.58237e-50	6.83158e-49	Marcks	10	37133375	37138920	-	4048	protein_coding	myristoylated alanine rich protein kinase C substrate [Source:MGI Symbol;Acc:MGI:96907]	-
ENSMUSG00000026600	3750.13	4198.2	4737.25	718.829	450.801	598.049	4228.53	589.226	2.84307	1.82142e-50	7.84934e-49	Soat1	1	156424525	156474331	-	9791	protein_coding	sterol O-acyltransferase 1 [Source:MGI Symbol;Acc:MGI:104665]	-
ENSMUSG00000028383	459.978	338.455	340.283	2071.69	2700.75	2573.18	379.572	2448.54	-2.68973	2.26566e-50	9.74604e-49	Hsdl2	4	59581563	59618689	+	2795	protein_coding	hydroxysteroid dehydrogenase like 2 [Source:MGI Symbol;Acc:MGI:1919729]	-
ENSMUSG00000043091	2865.32	2462.29	2143.58	450.624	315.054	370.83	2490.4	378.836	2.71648	2.38487e-50	1.02403e-48	Tuba1c	15	99029891	99038110	+	2287	protein_coding	tubulin, alpha 1C [Source:MGI Symbol;Acc:MGI:1095409]	-
ENSMUSG00000032294	41891.1	40031.8	37142.2	8198	10528.5	8055.96	39688.4	8927.48	2.15241	2.61261e-50	1.11978e-48	Pkm	9	59656368	59679375	+	5001	protein_coding	pyruvate kinase, muscle [Source:MGI Symbol;Acc:MGI:97591]	-
ENSMUSG00000038244	1455.26	1860.05	1590.62	317.507	364.693	331.484	1635.31	337.895	2.27517	2.64097e-50	1.1299e-48	Mical2	7	112225856	112413106	+	15218	protein_coding	microtubule associated monooxygenase, calponin and LIM domain containing 2 [Source:MGI Symbol;Acc:MGI:2444947]	-
ENSMUSG00000017631	3693.88	4753.89	4409.83	812.503	599.717	803.628	4285.87	738.616	2.53655	2.68037e-50	1.14469e-48	Abr	11	76416734	76622314	-	9730	protein_coding	active BCR-related gene [Source:MGI Symbol;Acc:MGI:107771]	-
ENSMUSG00000031767	183.79	138.679	139.476	889.415	1121.43	1094.78	153.982	1035.21	-2.7496	2.78345e-50	1.18657e-48	Nudt7	8	114133557	114154739	+	5618	protein_coding	nudix (nucleoside diphosphate linked moiety X)-type motif 7 [Source:MGI Symbol;Acc:MGI:1914778]	-
ENSMUSG00000015950	3732.05	3593.06	4227.81	930.829	695.956	788.874	3850.97	805.219	2.25764	3.12037e-50	1.32781e-48	Ncf1	5	134220053	134229625	-	3663	protein_coding	neutrophil cytosolic factor 1 [Source:MGI Symbol;Acc:MGI:97283]	-
ENSMUSG00000029925	1072.61	941.662	829.933	158.754	163.099	128.856	948.069	150.236	2.65804	3.42828e-50	1.45622e-48	Tbxas1	6	38875404	39084585	+	9094	protein_coding	thromboxane A synthase 1, platelet [Source:MGI Symbol;Acc:MGI:98497]	-
ENSMUSG00000052459	6108.27	5980.67	5637.41	1806.44	2033.16	1945.63	5908.78	1928.41	1.61549	3.73811e-50	1.58499e-48	Atp6v1a	16	44085402	44139705	-	6044	protein_coding	ATPase, H+ transporting, lysosomal V1 subunit A [Source:MGI Symbol;Acc:MGI:1201780]	-
ENSMUSG00000044162	495.129	379.186	339.293	19.7209	17.2216	25.5745	404.536	20.839	4.2773	4.04626e-50	1.71258e-48	Tnip3	6	65525313	65634040	+	10916	protein_coding	TNFAIP3 interacting protein 3 [Source:MGI Symbol;Acc:MGI:3041165]	-
ENSMUSG00000032348	32.1382	36.8519	31.6542	357.935	509.557	425.913	33.5481	431.135	-3.68302	4.18058e-50	1.76628e-48	Gsta4	9	78182774	78209349	+	1266	protein_coding	glutathione S-transferase, alpha 4 [Source:MGI Symbol;Acc:MGI:1309515]	-
ENSMUSG00000034205	4670.08	7961.94	5900.54	841.098	723.308	691.494	6177.52	751.967	3.03829	5.87239e-50	2.47664e-48	Loxl2	14	69609068	69695834	+	5405	protein_coding	lysyl oxidase-like 2 [Source:MGI Symbol;Acc:MGI:2137913]	-
ENSMUSG00000056938	178.769	204.625	160.249	1132.97	1665.43	1285.61	181.214	1361.34	-2.90893	6.9303e-50	2.91762e-48	Acbd4	11	103101682	103112200	+	2937	protein_coding	acyl-Coenzyme A binding domain containing 4 [Source:MGI Symbol;Acc:MGI:1914381]	-
ENSMUSG00000031938	560.41	398.582	389.742	2946.31	4175.73	3314.84	449.578	3478.96	-2.9522	7.20862e-50	3.02941e-48	4931406C07Rik	9	15283337	15306448	-	10871	protein_coding	RIKEN cDNA 4931406C07 gene [Source:MGI Symbol;Acc:MGI:1918234]	-
ENSMUSG00000036356	1430.15	2332.33	2645.1	130.158	184.373	180.989	2135.86	165.173	3.69298	7.6336e-50	3.20233e-48	Csgalnact1	8	68356781	68735146	-	5093	protein_coding	chondroitin sulfate N-acetylgalactosaminyltransferase 1 [Source:MGI Symbol;Acc:MGI:2442354]	-
ENSMUSG00000089942	369.589	357.851	351.164	36.4838	21.2738	25.5745	359.535	27.7773	3.6924	7.69798e-50	3.22363e-48	Pira2	7	3836812	3845051	-	3462	protein_coding	paired-Ig-like receptor A2 [Source:MGI Symbol;Acc:MGI:1195970]	-
ENSMUSG00000027984	809.481	486.832	524.273	5061.38	6939.3	5364.74	606.862	5788.47	-3.25393	8.19816e-50	3.42704e-48	Hadh	3	131233419	131272101	-	4977	protein_coding	hydroxyacyl-Coenzyme A dehydrogenase [Source:MGI Symbol;Acc:MGI:96009]	-
ENSMUSG00000061175	3379.53	3333.15	4460.27	604.447	600.73	437.717	3724.32	547.631	2.7658	8.29461e-50	3.46125e-48	Fnip2	3	79455974	79567796	-	8364	protein_coding	folliculin interacting protein 2 [Source:MGI Symbol;Acc:MGI:2683054]	-
ENSMUSG00000022099	99.4276	51.3986	52.4273	808.559	904.641	939.37	67.7512	884.19	-3.70765	8.84081e-50	3.68269e-48	Dmtn	14	70601263	70636048	-	9804	protein_coding	dematin actin binding protein [Source:MGI Symbol;Acc:MGI:99670]	-
ENSMUSG00000030096	8224.37	8088.98	7836.39	2981.81	2685.56	2734.5	8049.91	2800.62	1.5232	9.8237e-50	4.08494e-48	Slc6a6	6	91684053	91759066	+	8457	protein_coding	solute carrier family 6 (neurotransmitter transporter, taurine), member 6 [Source:MGI Symbol;Acc:MGI:98488]	-
ENSMUSG00000025059	1147.94	1490.56	2066.43	127.2	160.06	126.889	1568.31	138.05	3.50633	1.31228e-49	5.44724e-48	Gk	X	85701937	85776819	-	7743	protein_coding	glycerol kinase [Source:MGI Symbol;Acc:MGI:106594]	-
ENSMUSG00000069920	636.738	790.375	828.944	112.409	113.46	89.5106	752.019	105.127	2.83911	1.32197e-49	5.47784e-48	B3gnt9	8	105252638	105255153	-	2516	protein_coding	UDP-GlcNAc:betaGal beta-1,3-N-acetylglucosaminyltransferase 9 [Source:MGI Symbol;Acc:MGI:2142841]	-
ENSMUSG00000029776	1001.31	833.046	764.647	3801.21	4718.72	4168.64	866.333	4229.52	-2.28758	1.4002e-49	5.79191e-48	Hibadh	6	52546228	52640389	-	10179	protein_coding	3-hydroxyisobutyrate dehydrogenase [Source:MGI Symbol;Acc:MGI:1889802]	-
ENSMUSG00000047182	20.0864	27.154	24.7298	442.735	700.008	418.044	23.9901	520.262	-4.43734	1.59793e-49	6.5983e-48	Irs3	5	137643031	137645714	-	2338	protein_coding	insulin receptor substrate 3 [Source:MGI Symbol;Acc:MGI:1194882]	-
ENSMUSG00000029664	568.444	923.236	670.673	51.2745	46.5997	65.9034	720.785	54.5925	3.72222	1.65568e-49	6.82484e-48	Tfpi2	6	3962595	3988919	-	1747	protein_coding	tissue factor pathway inhibitor 2 [Source:MGI Symbol;Acc:MGI:108543]	-
ENSMUSG00000032369	651.803	675.941	742.884	137.061	117.512	108.2	690.209	120.924	2.51287	1.85588e-49	7.63681e-48	Plscr1	9	92249750	92272278	+	2462	protein_coding	phospholipid scramblase 1 [Source:MGI Symbol;Acc:MGI:893575]	-
ENSMUSG00000035778	2911.52	2913.24	3189.16	1000.84	989.736	961.01	3004.64	983.861	1.61067	2.47025e-49	1.01473e-47	Ggta1	2	35400179	35463231	-	4709	protein_coding	glycoprotein galactosyltransferase alpha 1, 3 [Source:MGI Symbol;Acc:MGI:95704]	-
ENSMUSG00000017715	2334.04	2223.72	2655	606.419	670.63	605.918	2404.25	627.656	1.93764	3.64688e-49	1.49547e-47	Pgs1	11	117986292	118024011	+	5333	protein_coding	phosphatidylglycerophosphate synthase 1 [Source:MGI Symbol;Acc:MGI:1921701]	-
ENSMUSG00000019975	1673.2	1876.54	2016.97	364.838	395.084	455.422	1855.57	405.115	2.19542	3.97102e-49	1.62558e-47	Ikbip	10	91082940	91102607	+	4933	protein_coding	IKBKB interacting protein [Source:MGI Symbol;Acc:MGI:1914704]	-
ENSMUSG00000048486	420.81	260.872	243.342	3210.57	4975.02	3398.45	308.341	3861.35	-3.64677	4.5596e-49	1.86331e-47	Fitm2	2	163466379	163472629	-	3967	protein_coding	fat storage-inducing transmembrane protein 2 [Source:MGI Symbol;Acc:MGI:2444508]	-
ENSMUSG00000022967	4728.33	4748.07	4726.37	1768.97	1624.91	1728.24	4734.26	1707.37	1.47131	5.04568e-49	2.0584e-47	Ifnar1	16	91485238	91507441	+	5940	protein_coding	interferon (alpha and beta) receptor 1 [Source:MGI Symbol;Acc:MGI:107658]	-
ENSMUSG00000032373	351.512	535.322	389.742	19.7209	12.1564	22.6236	425.525	18.167	4.54742	5.14535e-49	2.09545e-47	Car12	9	66713686	66766845	+	7597	protein_coding	carbonic anhydrase 12 [Source:MGI Symbol;Acc:MGI:1923709]	-
ENSMUSG00000020901	4177.97	3052.89	3671.89	692.205	503.479	602.967	3634.25	599.55	2.59952	5.50813e-49	2.23934e-47	Pik3r5	11	68432121	68497849	+	5550	protein_coding	phosphoinositide-3-kinase regulatory subunit 5 [Source:MGI Symbol;Acc:MGI:2443588]	-
ENSMUSG00000072620	4941.25	6160.08	5994.51	1242.42	915.785	940.353	5698.61	1032.85	2.46393	5.75685e-49	2.33645e-47	Slfn2	11	83065112	83070678	+	1664	protein_coding	schlafen 2 [Source:MGI Symbol;Acc:MGI:1313258]	-
ENSMUSG00000026042	27716.2	48163.4	41992.3	4796.13	5452.16	4600.45	39290.6	4949.58	2.98882	6.50064e-49	2.63382e-47	Col5a2	1	45374321	45503282	-	9591	protein_coding	collagen, type V, alpha 2 [Source:MGI Symbol;Acc:MGI:88458]	-
ENSMUSG00000031299	1745.51	1619.54	1651.95	7679.34	11088.7	8195.63	1672.33	8987.89	-2.42612	7.06034e-49	2.8557e-47	Pdha1	X	160122209	160138413	-	3734	protein_coding	pyruvate dehydrogenase E1 alpha 1 [Source:MGI Symbol;Acc:MGI:97532]	-
ENSMUSG00000051048	756.252	1251.99	1629.2	0.986047	4.05214	1.96727	1212.48	2.33515	9.02884	7.16704e-49	2.89392e-47	P4ha3	7	100285520	100319699	+	3135	protein_coding	procollagen-proline, 2-oxoglutarate 4-dioxygenase (proline 4-hydroxylase), alpha polypeptide III [Source:MGI Symbol;Acc:MGI:2444049]	-
ENSMUSG00000044037	311.339	226.93	278.953	1696.99	1612.75	1362.33	272.407	1557.36	-2.51567	7.39819e-49	2.98217e-47	Als2cl	9	110879870	110900530	+	5883	protein_coding	ALS2 C-terminal like [Source:MGI Symbol;Acc:MGI:2447532]	-
ENSMUSG00000006519	6671.69	5690.7	5615.65	1303.55	914.772	972.813	5992.68	1063.71	2.49401	7.52422e-49	3.02783e-47	Cyba	8	122424776	122432930	-	1039	protein_coding	cytochrome b-245, alpha polypeptide [Source:MGI Symbol;Acc:MGI:1316658]	-
ENSMUSG00000035275	52.2246	32.0029	58.3624	472.317	554.131	531.162	47.53	519.203	-3.45095	9.09935e-49	3.65547e-47	Raver2	4	101068983	101152370	+	6342	protein_coding	ribonucleoprotein, PTB-binding 2 [Source:MGI Symbol;Acc:MGI:2443623]	-
ENSMUSG00000040212	2606.21	2417.68	2240.52	659.666	533.87	582.311	2421.47	591.949	2.03217	1.07133e-48	4.29655e-47	Emp3	7	45918023	45921404	-	1071	protein_coding	epithelial membrane protein 3 [Source:MGI Symbol;Acc:MGI:1098729]	-
ENSMUSG00000028405	1299.59	1082.28	964.464	4740.92	5243.47	4795.21	1115.44	4926.53	-2.14303	1.11025e-48	4.44511e-47	Aco1	4	40143081	40198338	+	4496	protein_coding	aconitase 1 [Source:MGI Symbol;Acc:MGI:87879]	-
ENSMUSG00000041836	1532.59	1765.01	1600.52	377.656	302.898	384.601	1632.71	355.052	2.20089	1.46176e-48	5.84262e-47	Ptpre	7	135537481	135686293	+	10201	protein_coding	protein tyrosine phosphatase, receptor type, E [Source:MGI Symbol;Acc:MGI:97813]	-
ENSMUSG00000046402	741.187	1013.43	792.344	88.7443	121.564	85.5761	848.986	98.6282	3.10665	1.95623e-48	7.80584e-47	Rbp1	9	98422961	98446575	+	2652	protein_coding	retinol binding protein 1, cellular [Source:MGI Symbol;Acc:MGI:97876]	-
ENSMUSG00000047407	1592.85	2452.59	2325.59	268.205	173.229	227.219	2123.68	222.884	3.2519	1.99009e-48	7.9276e-47	Tgif1	17	70844205	70853546	-	5625	protein_coding	TGFB-induced factor homeobox 1 [Source:MGI Symbol;Acc:MGI:1194497]	Homeobox
ENSMUSG00000033213	552.375	660.424	371.937	4.93024	7.09125	1.96727	528.245	4.66292	6.82995	2.04077e-48	8.11581e-47	AA467197	2	122636986	122641191	+	1203	protein_coding	expressed sequence AA467197 [Source:MGI Symbol;Acc:MGI:3034182]	-
ENSMUSG00000028601	71.3066	95.039	82.1031	844.057	1271.36	769.201	82.8162	961.539	-3.53663	2.34444e-48	9.30784e-47	Echdc2	4	108165437	108179308	+	2287	protein_coding	enoyl Coenzyme A hydratase domain containing 2 [Source:MGI Symbol;Acc:MGI:1289238]	-
ENSMUSG00000049588	47.203	57.2174	45.5029	393.433	394.071	386.568	49.9744	391.357	-2.96829	2.39133e-48	9.47813e-47	Ccdc69	11	55049731	55078131	-	1848	protein_coding	coiled-coil domain containing 69 [Source:MGI Symbol;Acc:MGI:1196234]	-
ENSMUSG00000024601	822.537	921.296	888.296	2651.48	2856.76	2863.36	877.376	2790.53	-1.66915	2.40796e-48	9.52811e-47	Isoc1	18	58659482	58679570	+	2563	protein_coding	isochorismatase domain containing 1 [Source:MGI Symbol;Acc:MGI:1913557]	-
ENSMUSG00000040522	1034.45	1096.83	973.367	249.47	222.868	198.694	1034.88	223.677	2.21003	2.64787e-48	1.046e-46	Tlr8	X	167242696	167264329	-	3586	protein_coding	toll-like receptor 8 [Source:MGI Symbol;Acc:MGI:2176887]	-
ENSMUSG00000036617	201.868	203.655	232.461	884.485	1024.18	971.83	212.661	960.165	-2.17467	2.9164e-48	1.15016e-46	Etl4	2	19909780	20810713	+	16067	protein_coding	enhancer trap locus 4 [Source:MGI Symbol;Acc:MGI:95454]	-
ENSMUSG00000029189	780.356	612.905	354.131	10.8465	7.09125	14.7545	582.464	10.8974	5.73717	3.11724e-48	1.22732e-46	Sel1l3	5	53107083	53213927	-	9850	protein_coding	sel-1 suppressor of lin-12-like 3 (C. elegans) [Source:MGI Symbol;Acc:MGI:1916941]	-
ENSMUSG00000070407	91.393	101.827	66.276	749.396	766.868	613.787	86.4988	710.017	-3.03664	3.14961e-48	1.23801e-46	Hs3st3b1	11	63885792	63922290	-	4911	protein_coding	heparan sulfate (glucosamine) 3-O-sulfotransferase 3B1 [Source:MGI Symbol;Acc:MGI:1333853]	-
ENSMUSG00000056071	15768.8	19048.5	34937.3	73.9536	108.395	180.005	23251.6	120.784	7.58867	4.14938e-48	1.62829e-46	S100a9	3	90692632	90695721	-	522	protein_coding	S100 calcium binding protein A9 (calgranulin B) [Source:MGI Symbol;Acc:MGI:1338947]	-
ENSMUSG00000020788	191.825	305.482	231.471	2522.31	1724.19	2107.93	242.926	2118.14	-3.12378	4.21722e-48	1.65218e-46	Atp2a3	11	72961169	72993044	+	5281	protein_coding	ATPase, Ca++ transporting, ubiquitous [Source:MGI Symbol;Acc:MGI:1194503]	-
ENSMUSG00000056054	12323	11527.8	20285.4	53.2466	43.5605	115.085	14712.1	70.6307	7.7021	4.57279e-48	1.78852e-46	S100a8	3	90668978	90670035	+	694	protein_coding	S100 calcium binding protein A8 (calgranulin A) [Source:MGI Symbol;Acc:MGI:88244]	-
ENSMUSG00000036611	336.447	288.026	306.65	1185.23	1143.72	1206.92	310.374	1178.62	-1.92535	4.92292e-48	1.92229e-46	Eepd1	9	25481547	25604110	+	2935	protein_coding	endonuclease/exonuclease/phosphatase family domain containing 1 [Source:MGI Symbol;Acc:MGI:1914734]	-
ENSMUSG00000050721	3514.11	4202.08	3588.79	979.145	773.96	841.007	3768.33	864.704	2.12358	5.54815e-48	2.16287e-46	Plekho2	9	65552698	65580040	-	5547	protein_coding	pleckstrin homology domain containing, family O member 2 [Source:MGI Symbol;Acc:MGI:2143132]	-
ENSMUSG00000029761	6499.95	7849.44	6737.4	1989.84	2121.3	2042.02	7028.93	2051.05	1.77698	6.6228e-48	2.57756e-46	Cald1	6	34598500	34775473	+	12041	protein_coding	caldesmon 1 [Source:MGI Symbol;Acc:MGI:88250]	-
ENSMUSG00000003948	1398.01	1218.05	881.372	6778.09	7951.32	8331.37	1165.81	7686.93	-2.72111	7.03434e-48	2.73324e-46	Mmd	11	90249456	90278589	+	3581	protein_coding	monocyte to macrophage differentiation-associated [Source:MGI Symbol;Acc:MGI:1914718]	-
ENSMUSG00000043903	404.741	582.841	508.446	27.6093	36.4693	15.7381	498.676	26.6056	4.23095	8.29518e-48	3.21788e-46	Zfp469	8	122269569	122272650	+	3082	lincRNA	zinc finger protein 469 [Source:MGI Symbol;Acc:MGI:2684868]	zf-C2H2
ENSMUSG00000064345	9732.85	10928.5	11158.1	45835.4	64764.4	68293.7	10606.5	59631.2	-2.49111	1.26364e-47	4.89394e-46	mt-Nd2	MT	3914	4951	+	1038	protein_coding	mitochondrially encoded NADH dehydrogenase 2 [Source:MGI Symbol;Acc:MGI:102500]	-
ENSMUSG00000022965	2516.82	2717.34	2849.87	818.419	693.93	713.134	2694.68	741.828	1.86089	1.45145e-47	5.61213e-46	Ifngr2	16	91547072	91565623	+	3767	protein_coding	interferon gamma receptor 2 [Source:MGI Symbol;Acc:MGI:107654]	-
ENSMUSG00000001156	4846.84	8650.49	9863.25	730.661	628.082	717.069	7786.86	691.937	3.4923	1.64113e-47	6.33519e-46	Mxd1	6	86647042	86669161	-	7072	protein_coding	MAX dimerization protein 1 [Source:MGI Symbol;Acc:MGI:96908]	bHLH
ENSMUSG00000028600	641.76	914.508	829.933	4123.65	5061.13	4138.15	795.4	4440.97	-2.48094	1.66664e-47	6.42321e-46	Podn	4	108014791	108096445	-	4270	protein_coding	podocan [Source:MGI Symbol;Acc:MGI:2674939]	-
ENSMUSG00000020099	1370.9	1523.53	1289.91	300.744	348.484	281.319	1394.78	310.183	2.16921	1.67946e-47	6.4621e-46	Unc5b	10	60762593	60831581	-	6258	protein_coding	unc-5 netrin receptor B [Source:MGI Symbol;Acc:MGI:894703]	-
ENSMUSG00000026749	2507.78	2624.24	2957.69	463.442	420.41	601.984	2696.57	495.279	2.44461	2.21317e-47	8.50189e-46	Nek6	2	38511643	38594606	+	10714	protein_coding	NIMA (never in mitosis gene a)-related expressed kinase 6 [Source:MGI Symbol;Acc:MGI:1891638]	-
ENSMUSG00000029186	1101.74	1256.84	1382.89	227.777	273.52	264.597	1247.16	255.298	2.28861	2.26379e-47	8.68225e-46	Pi4k2b	5	52741574	52769340	+	3760	protein_coding	phosphatidylinositol 4-kinase type 2 beta [Source:MGI Symbol;Acc:MGI:1914323]	-
ENSMUSG00000040964	1354.83	1508.99	1332.44	260.317	173.229	170.169	1398.75	201.238	2.79692	2.42671e-47	9.29208e-46	Arhgef10l	4	140514485	140666012	-	5693	protein_coding	Rho guanine nucleotide exchange factor (GEF) 10-like [Source:MGI Symbol;Acc:MGI:1920004]	-
ENSMUSG00000028607	561.414	457.739	414.472	2480.9	3531.44	3005.98	477.875	3006.11	-2.6533	2.74404e-47	1.04902e-45	Cpt2	4	107903981	107923610	-	2391	protein_coding	carnitine palmitoyltransferase 2 [Source:MGI Symbol;Acc:MGI:109176]	-
ENSMUSG00000025130	19279.9	19742.9	19511.8	5894.59	6867.37	5761.14	19511.5	6174.37	1.65999	3.11116e-47	1.18745e-45	P4hb	11	120560298	120573253	-	2861	protein_coding	prolyl 4-hydroxylase, beta polypeptide [Source:MGI Symbol;Acc:MGI:97464]	-
ENSMUSG00000053411	216.933	187.169	197.839	1609.23	1156.89	1151.83	200.647	1305.98	-2.70267	3.38356e-47	1.28934e-45	Cbx7	15	79915807	79971119	-	6487	protein_coding	chromobox 7 [Source:MGI Symbol;Acc:MGI:1196439]	-
ENSMUSG00000046318	780.356	1468.26	1665.8	71.9815	43.5605	35.4108	1304.8	50.3176	4.69635	3.40127e-47	1.29401e-45	Ccbe1	18	66045302	66302739	-	9511	protein_coding	collagen and calcium binding EGF domains 1 [Source:MGI Symbol;Acc:MGI:2445053]	-
ENSMUSG00000039934	1677.21	2195.59	2465.07	226.791	136.76	240.007	2112.63	201.186	3.39194	3.52159e-47	1.33764e-45	Gsap	5	21186255	21315132	+	10425	protein_coding	gamma-secretase activating protein [Source:MGI Symbol;Acc:MGI:2442259]	-
ENSMUSG00000028249	11742.5	10955.7	10486.4	3875.17	4044.04	4032.9	11061.5	3984.03	1.47325	4.21035e-47	1.59564e-45	Sdcbp	4	6365650	6408423	+	6904	protein_coding	syndecan binding protein [Source:MGI Symbol;Acc:MGI:1337026]	-
ENSMUSG00000022491	11.0475	21.3353	34.6218	1007.74	528.805	1020.03	22.3349	852.191	-5.25266	4.21429e-47	1.59564e-45	Glycam1	15	103562759	103565081	-	2133	protein_coding	glycosylation dependent cell adhesion molecule 1 [Source:MGI Symbol;Acc:MGI:95759]	-
ENSMUSG00000075590	197.851	127.042	173.109	1225.66	1798.14	1362.33	166.001	1462.04	-3.13924	7.11012e-47	2.68778e-45	Nrbp2	15	76085518	76091627	-	3894	protein_coding	nuclear receptor binding protein 2 [Source:MGI Symbol;Acc:MGI:2385017]	-
ENSMUSG00000023861	159.687	137.71	152.336	786.866	1111.3	975.764	149.911	957.977	-2.67609	7.59505e-47	2.86653e-45	Mpc1	17	8282904	8297661	+	2082	protein_coding	mitochondrial pyruvate carrier 1 [Source:MGI Symbol;Acc:MGI:1915240]	-
ENSMUSG00000019539	4002.21	5635.42	6187.41	812.503	811.442	627.558	5275.01	750.501	2.81332	7.6367e-47	2.87766e-45	Rcn3	7	45082913	45092221	-	1717	protein_coding	reticulocalbin 3, EF-hand calcium binding domain [Source:MGI Symbol;Acc:MGI:1277122]	-
ENSMUSG00000054640	562.419	671.092	527.24	94.6606	79.0168	74.7561	586.917	82.8112	2.82521	8.51769e-47	3.20454e-45	Slc8a1	17	81388691	81649607	-	2934	protein_coding	solute carrier family 8 (sodium/calcium exchanger), member 1 [Source:MGI Symbol;Acc:MGI:107956]	-
ENSMUSG00000068747	1897.16	1404.25	1431.36	7363.8	8633.09	7302.49	1577.59	7766.46	-2.29961	1.74023e-46	6.53674e-45	Sort1	3	108284082	108361511	+	7569	protein_coding	sortilin 1 [Source:MGI Symbol;Acc:MGI:1338015]	-
ENSMUSG00000059824	155.669	141.589	140.465	939.703	747.621	747.561	145.908	811.628	-2.47604	2.14871e-46	8.05835e-45	Dbp	7	45705088	45710203	+	2993	protein_coding	D site albumin promoter binding protein [Source:MGI Symbol;Acc:MGI:94866]	TF_bZIP
ENSMUSG00000062908	1096.72	827.227	816.085	4878.96	6651.59	5106.04	913.343	5545.53	-2.60218	2.30697e-46	8.63819e-45	Acadm	3	153922357	153944632	-	3913	protein_coding	acyl-Coenzyme A dehydrogenase, medium chain [Source:MGI Symbol;Acc:MGI:87867]	-
ENSMUSG00000032401	8.03455	2.90936	1.97839	375.684	584.522	420.995	4.30743	460.4	-6.74764	2.31786e-46	8.66527e-45	Lctl	9	64117147	64138118	+	2604	protein_coding	lactase-like [Source:MGI Symbol;Acc:MGI:2183549]	-
ENSMUSG00000054428	850.658	824.318	818.063	188.335	204.633	218.367	831.013	203.778	2.02784	2.32392e-46	8.67428e-45	Atpif1	4	132530555	132533659	-	1441	protein_coding	ATPase inhibitory factor 1 [Source:MGI Symbol;Acc:MGI:1196457]	-
ENSMUSG00000031486	2567.04	3060.64	3010.12	576.838	580.47	412.142	2879.27	523.15	2.46057	2.35745e-46	8.78285e-45	Adgra2	8	27085583	27123436	+	5775	protein_coding	adhesion G protein-coupled receptor A2 [Source:MGI Symbol;Acc:MGI:1925810]	-
ENSMUSG00000003464	1109.77	1053.19	1008.98	3443.28	4288.18	3978.8	1057.31	3903.42	-1.88434	2.36042e-46	8.78285e-45	Pex19	1	172126755	172136493	+	3815	protein_coding	peroxisomal biogenesis factor 19 [Source:MGI Symbol;Acc:MGI:1334458]	-
ENSMUSG00000023067	3485.99	4108.98	3671.89	532.466	748.634	476.079	3755.62	585.726	2.68102	2.43196e-46	9.03483e-45	Cdkn1a	17	29090976	29100727	+	3553	protein_coding	cyclin-dependent kinase inhibitor 1A (P21) [Source:MGI Symbol;Acc:MGI:104556]	-
ENSMUSG00000064147	804.459	1523.53	1408.61	70.0094	54.7039	28.5254	1245.53	51.0796	4.60826	2.48863e-46	9.23092e-45	Rab44	17	29114145	29148980	+	5065	protein_coding	RAB44, member RAS oncogene family [Source:MGI Symbol;Acc:MGI:3045302]	-
ENSMUSG00000029070	3439.79	4964.33	4804.51	824.336	780.038	864.614	4402.88	822.996	2.41948	3.25538e-46	1.20561e-44	Mxra8	4	155839680	155844088	+	2918	protein_coding	matrix-remodelling associated 8 [Source:MGI Symbol;Acc:MGI:1922011]	-
ENSMUSG00000058099	2593.15	2683.4	3073.42	742.494	644.291	584.278	2783.32	657.021	2.08279	3.38998e-46	1.2535e-44	Nfam1	15	82992973	83033306	-	7970	protein_coding	Nfat activating molecule with ITAM motif 1 [Source:MGI Symbol;Acc:MGI:1921289]	-
ENSMUSG00000026073	1639.05	2131.59	2221.73	405.265	320.119	356.075	1997.46	360.487	2.47002	3.69243e-46	1.36321e-44	Il1r2	1	40074079	40125231	+	1908	protein_coding	interleukin 1 receptor, type II [Source:MGI Symbol;Acc:MGI:96546]	-
ENSMUSG00000050357	32.1382	40.731	23.7406	681.359	403.188	562.638	32.2033	549.062	-4.09078	4.00558e-46	1.47652e-44	Carmil2	8	105686274	105698187	+	5487	protein_coding	capping protein regulator and myosin 1 linker 2 [Source:MGI Symbol;Acc:MGI:2685431]	-
ENSMUSG00000030108	39.1684	24.2446	16.8163	410.196	506.518	605.918	26.7431	507.544	-4.24825	4.52343e-46	1.66482e-44	Slc6a13	6	121300227	121337733	+	2904	protein_coding	solute carrier family 6 (neurotransmitter transporter, GABA), member 13 [Source:MGI Symbol;Acc:MGI:95629]	-
ENSMUSG00000032271	478.056	421.857	415.461	1486.96	1646.18	1625.95	438.458	1586.36	-1.85536	5.35345e-46	1.96725e-44	Nnmt	9	48591877	48605153	-	1576	protein_coding	nicotinamide N-methyltransferase [Source:MGI Symbol;Acc:MGI:1099443]	-
ENSMUSG00000035936	49.2116	30.0634	34.6218	405.265	521.714	409.191	37.9656	445.39	-3.55405	5.71877e-46	2.09824e-44	Aldh5a1	13	24907579	24937661	-	5647	protein_coding	aldhehyde dehydrogenase family 5, subfamily A1 [Source:MGI Symbol;Acc:MGI:2441982]	-
ENSMUSG00000030162	383.65	559.566	336.326	3.94419	8.10429	3.93453	426.514	5.32767	6.32875	5.75066e-46	2.10668e-44	Olr1	6	129485244	129507165	-	3572	protein_coding	oxidized low density lipoprotein (lectin-like) receptor 1 [Source:MGI Symbol;Acc:MGI:1261434]	-
ENSMUSG00000095788	392.689	461.618	536.143	31.5535	11.1434	14.7545	463.483	19.1505	4.59444	5.89753e-46	2.15715e-44	Sirpb1a	3	15371653	15426520	-	2291	protein_coding	signal-regulatory protein beta 1A [Source:MGI Symbol;Acc:MGI:2444824]	-
ENSMUSG00000027204	13133.5	19867	12810.1	2493.71	2048.36	2030.22	15270.2	2190.76	2.80121	6.5945e-46	2.40836e-44	Fbn1	2	125300594	125507993	-	12128	protein_coding	fibrillin 1 [Source:MGI Symbol;Acc:MGI:95489]	-
ENSMUSG00000035673	6814.3	6730.31	8330	1864.62	1467.89	1550.21	7291.54	1627.57	2.16346	6.71302e-46	2.44788e-44	Sbno2	10	80056992	80105571	-	10715	protein_coding	strawberry notch 2 [Source:MGI Symbol;Acc:MGI:2448490]	-
ENSMUSG00000101389	3548.26	2391.49	2644.11	234.679	362.667	201.645	2861.29	266.33	3.42578	8.82926e-46	3.21461e-44	Ms4a4a	19	11375523	11392790	+	836	protein_coding	membrane-spanning 4-domains, subfamily A, member 4A [Source:MGI Symbol;Acc:MGI:3643932]	-
ENSMUSG00000029020	1102.74	1012.46	1076.24	3648.38	4551.57	3790.92	1063.81	3996.96	-1.90967	1.03124e-45	3.74884e-44	Mfn2	4	147873599	147904704	-	5194	protein_coding	mitofusin 2 [Source:MGI Symbol;Acc:MGI:2442230]	-
ENSMUSG00000045404	812.494	537.261	575.711	70.9954	68.8864	60.0016	641.822	66.6278	3.26799	1.24153e-45	4.5064e-44	Kcnk13	12	99964499	100062682	+	3112	protein_coding	potassium channel, subfamily K, member 13 [Source:MGI Symbol;Acc:MGI:2384976]	-
ENSMUSG00000034675	1445.21	1638.94	1411.58	396.391	400.149	345.255	1498.58	380.599	1.97744	1.60038e-45	5.80002e-44	Dbn1	13	55473429	55488111	-	4514	protein_coding	drebrin 1 [Source:MGI Symbol;Acc:MGI:1931838]	-
ENSMUSG00000074622	6421.61	5029.31	4306.95	931.815	974.541	781.005	5252.62	895.787	2.55185	1.84701e-45	6.68364e-44	Mafb	2	160363703	160367065	-	3363	protein_coding	v-maf musculoaponeurotic fibrosarcoma oncogene family, protein B (avian) [Source:MGI Symbol;Acc:MGI:104555]	TF_bZIP
ENSMUSG00000073008	16.0691	27.154	16.8163	564.019	326.198	523.293	20.0131	471.17	-4.55498	2.01328e-45	7.27419e-44	Gpr174	X	107255878	107296769	+	5402	protein_coding	G protein-coupled receptor 174 [Source:MGI Symbol;Acc:MGI:2685222]	-
ENSMUSG00000029007	1729.44	1662.21	1718.23	533.452	520.701	457.39	1703.29	503.847	1.75734	2.102e-45	7.5832e-44	Agtrap	4	148077061	148088031	-	4236	protein_coding	angiotensin II, type I receptor-associated protein [Source:MGI Symbol;Acc:MGI:1339977]	-
ENSMUSG00000055322	4078.54	2795.89	2287.02	23936.3	26830.3	21833.7	3053.82	24200.1	-2.98636	2.64646e-45	9.53288e-44	Tns1	1	73910231	74124449	-	16010	protein_coding	tensin 1 [Source:MGI Symbol;Acc:MGI:104552]	-
ENSMUSG00000026928	630.712	484.893	587.581	87.7582	89.1472	75.7398	567.729	84.2151	2.7532	3.23646e-45	1.16405e-43	Card9	2	26352176	26360918	-	2293	protein_coding	caspase recruitment domain family, member 9 [Source:MGI Symbol;Acc:MGI:2685628]	-
ENSMUSG00000116903	4.01728	4.84893	12.8595	303.703	373.81	293.123	7.24191	323.545	-5.48124	3.38587e-45	1.21594e-43	AC161607.1	16	42884370	42912065	-	2525	antisense	novel transcript, antisense to Zbtb20	-
ENSMUSG00000021748	1111.78	1069.67	1063.38	4673.86	7287.78	6518.54	1081.61	6160.06	-2.50976	3.74071e-45	1.34134e-43	Pdhb	14	8165996	8173025	-	3861	protein_coding	pyruvate dehydrogenase (lipoamide) beta [Source:MGI Symbol;Acc:MGI:1915513]	-
ENSMUSG00000022844	879.783	1077.43	1193.96	197.209	188.425	161.316	1050.39	182.317	2.52659	3.84817e-45	1.37778e-43	Pdia5	16	35397312	35490873	-	2771	protein_coding	protein disulfide isomerase associated 5 [Source:MGI Symbol;Acc:MGI:1919849]	-
ENSMUSG00000026384	355.529	291.905	267.082	1732.49	2759.51	2524.99	304.839	2338.99	-2.9399	4.40902e-45	1.57621e-43	Ptpn4	1	119652467	119837613	-	11321	protein_coding	protein tyrosine phosphatase, non-receptor type 4 [Source:MGI Symbol;Acc:MGI:1099792]	-
ENSMUSG00000030427	325.399	493.621	430.299	33.5256	24.3129	32.4599	416.44	30.0995	3.78925	4.7072e-45	1.68027e-43	Lilra6	7	3908280	3915503	-	3050	protein_coding	leukocyte immunoglobulin-like receptor, subfamily A (with TM domain), member 6 [Source:MGI Symbol;Acc:MGI:1195969]	-
ENSMUSG00000031595	659.838	960.088	1203.85	37.4698	60.7822	71.8052	941.258	56.6857	4.05374	5.13401e-45	1.82987e-43	Pdgfrl	8	40926212	40990785	+	3126	protein_coding	platelet-derived growth factor receptor-like [Source:MGI Symbol;Acc:MGI:1916047]	-
ENSMUSG00000028919	288.24	464.527	570.765	14.7907	12.1564	14.7545	441.177	13.9005	4.98729	5.2282e-45	1.86064e-43	Arhgef19	4	141239499	141257564	+	4242	protein_coding	Rho guanine nucleotide exchange factor (GEF) 19 [Source:MGI Symbol;Acc:MGI:1925912]	-
ENSMUSG00000021763	52.2246	57.2174	62.3192	397.377	539.948	482.964	57.2537	473.43	-3.0473	5.31277e-45	1.8879e-43	BC067074	13	113293159	113379711	+	8586	protein_coding	cDNA sequence BC067074 [Source:MGI Symbol;Acc:MGI:3040697]	-
ENSMUSG00000009687	4213.12	5705.25	4962.78	925.899	598.704	748.545	4960.38	757.716	2.71061	5.65697e-45	2.00586e-43	Fxyd5	7	31032722	31042481	-	4192	protein_coding	FXYD domain-containing ion transport regulator 5 [Source:MGI Symbol;Acc:MGI:1201785]	-
ENSMUSG00000020917	4198.05	3690.03	3059.58	19587.8	30695	30853.6	3649.22	27045.5	-2.88973	5.66164e-45	2.00586e-43	Acly	11	100476353	100528000	-	5279	protein_coding	ATP citrate lyase [Source:MGI Symbol;Acc:MGI:103251]	-
ENSMUSG00000026725	367.581	700.185	991.172	11.8326	7.09125	15.7381	686.313	11.554	5.88969	5.72409e-45	2.02496e-43	Tnn	1	160085029	160153580	-	5817	protein_coding	tenascin N [Source:MGI Symbol;Acc:MGI:2665790]	-
ENSMUSG00000063430	8.03455	7.75829	2.96758	263.275	353.55	350.173	6.25347	322.333	-5.68747	5.88661e-45	2.07935e-43	Wscd2	5	113490333	113589725	+	15332	protein_coding	WSC domain containing 2 [Source:MGI Symbol;Acc:MGI:2445030]	-
ENSMUSG00000020865	1397.01	1244.23	965.453	212.986	203.62	190.825	1202.23	202.477	2.56988	5.94922e-45	2.09834e-43	Abcc3	11	94343295	94392997	-	5698	protein_coding	ATP-binding cassette, sub-family C (CFTR/MRP), member 3 [Source:MGI Symbol;Acc:MGI:1923658]	-
ENSMUSG00000041431	646.781	515.926	615.278	74.9396	39.5084	52.1326	592.662	55.5269	3.41456	6.37516e-45	2.24523e-43	Ccnb1	13	100778650	100786570	-	4217	protein_coding	cyclin B1 [Source:MGI Symbol;Acc:MGI:88302]	-
ENSMUSG00000028088	74.3196	96.0088	58.3624	601.489	670.63	562.638	76.2303	611.586	-3.00315	6.45047e-45	2.26838e-43	Fmo5	3	97628804	97655282	+	5675	protein_coding	flavin containing monooxygenase 5 [Source:MGI Symbol;Acc:MGI:1310004]	-
ENSMUSG00000026385	2367.18	1574.93	1745.93	12022.9	17589.3	12728.2	1896.01	14113.5	-2.89608	6.52984e-45	2.29289e-43	Dbi	1	120113280	120121078	-	1422	protein_coding	diazepam binding inhibitor [Source:MGI Symbol;Acc:MGI:94865]	-
ENSMUSG00000023960	216.933	105.707	92.9842	1904.06	2472.82	2280.06	138.541	2218.98	-4.00224	6.57594e-45	2.30567e-43	Enpp5	17	44078813	44086567	+	4858	protein_coding	ectonucleotide pyrophosphatase/phosphodiesterase 5 [Source:MGI Symbol;Acc:MGI:1933830]	-
ENSMUSG00000024620	4864.92	5531.66	5293.18	1612.19	1751.54	1505.94	5229.92	1623.22	1.68801	6.6263e-45	2.31989e-43	Pdgfrb	18	61045150	61085061	+	5478	protein_coding	platelet derived growth factor receptor, beta polypeptide [Source:MGI Symbol;Acc:MGI:97531]	-
ENSMUSG00000024953	10839.6	11334.9	9467.57	1966.18	2687.58	2065.63	10547.3	2239.8	2.23551	1.0239e-44	3.57943e-43	Prdx5	19	6906697	6910106	-	2139	protein_coding	peroxiredoxin 5 [Source:MGI Symbol;Acc:MGI:1859821]	-
ENSMUSG00000046764	8.03455	2.90936	0	361.879	487.27	506.571	3.64797	451.907	-6.96205	1.21938e-44	4.25651e-43	A530053G22Rik	6	60279043	60403707	-	5085	processed_transcript	RIKEN cDNA A530053G22 gene [Source:MGI Symbol;Acc:MGI:2443347]	-
ENSMUSG00000046230	601.587	499.44	467.889	2135.78	2029.11	2322.36	522.972	2162.42	-2.04805	1.24137e-44	4.3269e-43	Vps13a	19	16615366	16780933	-	20993	protein_coding	vacuolar protein sorting 13A [Source:MGI Symbol;Acc:MGI:2444304]	-
ENSMUSG00000058254	452.948	470.346	535.154	1640.78	1830.56	1812.84	486.149	1761.39	-1.85719	1.30629e-44	4.5465e-43	Tspan7	X	10485158	10596605	+	7067	protein_coding	tetraspanin 7 [Source:MGI Symbol;Acc:MGI:1298407]	-
ENSMUSG00000025212	1545.65	1763.07	1662.83	515.703	471.062	480.013	1657.18	488.926	1.76103	1.43166e-44	4.97555e-43	Sfxn3	19	45047576	45056383	+	2966	protein_coding	sideroflexin 3 [Source:MGI Symbol;Acc:MGI:2137679]	-
ENSMUSG00000073412	583.509	506.228	771.571	68.0373	68.8864	74.7561	620.436	70.56	3.13617	1.53692e-44	5.33352e-43	Lst1	17	35185095	35188439	-	415	protein_coding	leukocyte specific transcript 1 [Source:MGI Symbol;Acc:MGI:1096324]	-
ENSMUSG00000022816	23487	34946.2	29214.8	5940.94	6132.92	5313.59	29216	5795.81	2.33369	1.58118e-44	5.4791e-43	Fstl1	16	37776873	37836514	+	4914	protein_coding	follistatin-like 1 [Source:MGI Symbol;Acc:MGI:102793]	-
ENSMUSG00000015652	286.231	248.265	300.715	5.91628	6.07822	7.86907	278.404	6.62119	5.39275	1.80616e-44	6.24958e-43	Steap1	5	5736317	5749326	-	1377	protein_coding	six transmembrane epithelial antigen of the prostate 1 [Source:MGI Symbol;Acc:MGI:1917608]	-
ENSMUSG00000028191	1815.81	1800.89	1796.38	629.098	613.9	644.28	1804.36	629.093	1.52008	1.82963e-44	6.32157e-43	Bcl10	3	145922804	145934356	+	4564	protein_coding	B cell leukemia/lymphoma 10 [Source:MGI Symbol;Acc:MGI:1337994]	-
ENSMUSG00000030861	1159.99	1185.08	1153.4	4006.31	5169.52	4213.89	1166.16	4463.24	-1.93628	1.96972e-44	6.79569e-43	Acadsb	7	131410601	131448944	+	7179	protein_coding	acyl-Coenzyme A dehydrogenase, short/branched chain [Source:MGI Symbol;Acc:MGI:1914135]	-
ENSMUSG00000019810	1339.76	1297.57	1477.86	392.447	410.28	387.552	1371.73	396.759	1.78973	2.14894e-44	7.40324e-43	Fuca2	10	13499540	13519035	+	6161	protein_coding	fucosidase, alpha-L- 2, plasma [Source:MGI Symbol;Acc:MGI:1914098]	-
ENSMUSG00000031808	2636.34	1750.46	1597.55	13806.6	17288.5	13559.4	1994.78	14884.8	-2.89959	2.53376e-44	8.71629e-43	Slc27a1	8	71568882	71587302	+	5835	protein_coding	solute carrier family 27 (fatty acid transporter), member 1 [Source:MGI Symbol;Acc:MGI:1347098]	-
ENSMUSG00000008153	9.03887	8.72807	3.95677	328.354	355.576	250.827	7.24124	311.585	-5.42696	2.71217e-44	9.31649e-43	Clstn3	6	124430759	124464794	-	4968	protein_coding	calsyntenin 3 [Source:MGI Symbol;Acc:MGI:2178323]	-
ENSMUSG00000045502	4385.86	8493.38	8839.43	700.094	643.278	531.162	7239.56	624.845	3.53436	2.94118e-44	1.00885e-42	Hcar2	5	123863570	123865499	-	1930	protein_coding	hydroxycarboxylic acid receptor 2 [Source:MGI Symbol;Acc:MGI:1933383]	-
ENSMUSG00000027540	5148.14	4771.35	5010.27	1586.55	1770.79	1511.84	4976.58	1623.06	1.6165	3.0399e-44	1.04121e-42	Ptpn1	2	167932057	167979385	+	5533	protein_coding	protein tyrosine phosphatase, non-receptor type 1 [Source:MGI Symbol;Acc:MGI:97805]	-
ENSMUSG00000027360	3461.89	9735.68	8784.04	64.0931	62.8082	38.3617	7327.2	55.0877	7.05559	3.1063e-44	1.06242e-42	Hdc	2	126593667	126619299	-	6389	protein_coding	histidine decarboxylase [Source:MGI Symbol;Acc:MGI:96062]	-
ENSMUSG00000031387	803.455	822.378	787.398	222.847	209.698	202.628	804.41	211.725	1.92574	3.34853e-44	1.14361e-42	Renbp	X	73922121	73930850	-	2494	protein_coding	renin binding protein [Source:MGI Symbol;Acc:MGI:105940]	-
ENSMUSG00000007458	6416.59	6799.17	6126.08	2452.3	2386.71	2348.92	6447.28	2395.98	1.42809	3.63889e-44	1.24099e-42	M6pr	6	122308720	122317680	+	4170	protein_coding	mannose-6-phosphate receptor, cation dependent [Source:MGI Symbol;Acc:MGI:96904]	-
ENSMUSG00000025876	129.557	87.2807	89.0274	679.387	904.641	834.121	101.955	806.05	-2.98374	3.68234e-44	1.25401e-42	Unc5a	13	54949411	55006018	+	4168	protein_coding	unc-5 netrin receptor A [Source:MGI Symbol;Acc:MGI:894682]	-
ENSMUSG00000023044	391.684	278.328	314.564	1995.76	2837.51	2011.53	328.192	2281.6	-2.79767	4.72166e-44	1.60563e-42	Csad	15	102176999	102204724	-	3831	protein_coding	cysteine sulfinic acid decarboxylase [Source:MGI Symbol;Acc:MGI:2180098]	-
ENSMUSG00000020154	1644.07	1422.68	1382.89	5086.03	6379.09	6116.23	1483.21	5860.45	-1.98233	5.88431e-44	1.99814e-42	Ptprb	10	116275523	116389535	+	13333	protein_coding	protein tyrosine phosphatase, receptor type, B [Source:MGI Symbol;Acc:MGI:97809]	-
ENSMUSG00000050896	556.393	513.986	490.64	93.6745	67.8734	66.8871	520.34	76.145	2.7721	7.76569e-44	2.63322e-42	Rtn4rl2	2	84871924	84886710	-	1506	protein_coding	reticulon 4 receptor-like 2 [Source:MGI Symbol;Acc:MGI:2669796]	-
ENSMUSG00000025289	1384.96	1469.23	1593.59	404.279	422.436	447.553	1482.59	424.756	1.80341	7.95154e-44	2.69239e-42	Prdx4	X	155323918	155340754	-	2106	protein_coding	peroxiredoxin 4 [Source:MGI Symbol;Acc:MGI:1859815]	-
ENSMUSG00000030630	244.049	173.592	177.066	1247.35	1926.79	1543.32	198.236	1572.49	-2.9881	9.50883e-44	3.21406e-42	Fah	7	84585159	84606722	-	2218	protein_coding	fumarylacetoacetate hydrolase [Source:MGI Symbol;Acc:MGI:95482]	-
ENSMUSG00000039519	433.866	589.63	857.631	32.5396	18.2346	33.4435	627.042	28.0726	4.47954	9.51933e-44	3.21406e-42	Cyp7b1	3	18071950	18243338	-	2166	protein_coding	cytochrome P450, family 7, subfamily b, polypeptide 1 [Source:MGI Symbol;Acc:MGI:104978]	-
ENSMUSG00000024538	3170.63	3985.82	3684.75	882.512	1024.18	922.648	3613.73	943.113	1.93811	9.63903e-44	3.24985e-42	Ppic	18	53406341	53418007	-	1286	protein_coding	peptidylprolyl isomerase C [Source:MGI Symbol;Acc:MGI:97751]	-
ENSMUSG00000032431	3042.08	2804.62	2740.07	826.308	920.85	949.206	2862.26	898.788	1.6711	1.19492e-43	4.02302e-42	Crtap	9	114375134	114390675	-	1772	protein_coding	cartilage associated protein [Source:MGI Symbol;Acc:MGI:1891221]	-
ENSMUSG00000056529	3271.07	4659.82	3813.34	588.67	423.449	330.501	3914.74	447.54	3.12883	1.24459e-43	4.18431e-42	Ptafr	4	132564067	132582683	+	3637	protein_coding	platelet-activating factor receptor [Source:MGI Symbol;Acc:MGI:106066]	-
ENSMUSG00000016256	11100.7	10778.2	10073.9	3115.91	3471.67	2762.04	10651	3116.54	1.77301	1.36698e-43	4.58924e-42	Ctsz	2	174427493	174439039	-	1441	protein_coding	cathepsin Z [Source:MGI Symbol;Acc:MGI:1891190]	-
ENSMUSG00000002346	89.3844	96.0088	90.0166	547.256	733.438	559.687	91.8033	613.461	-2.73997	1.40217e-43	4.70076e-42	Slc25a42	8	70184340	70212305	-	5996	protein_coding	solute carrier family 25, member 42 [Source:MGI Symbol;Acc:MGI:1920345]	-
ENSMUSG00000052684	5340.97	6330.76	4215.94	649.805	908.693	868.548	5295.89	809.016	2.71071	1.41279e-43	4.72965e-42	Jun	4	95049034	95052222	-	3189	protein_coding	jun proto-oncogene [Source:MGI Symbol;Acc:MGI:96646]	TF_bZIP
ENSMUSG00000022126	9816.21	20292.8	18480.1	0.986047	0	0.983633	16196.4	0.65656	14.5774	1.80556e-43	6.03601e-42	Acod1	14	103046977	103056573	+	2623	protein_coding	aconitate decarboxylase 1 [Source:MGI Symbol;Acc:MGI:103206]	-
ENSMUSG00000026574	2271.77	2445.8	1785.49	9688.9	10051.3	8607.78	2167.69	9449.34	-2.12403	1.84709e-43	6.16615e-42	Dpt	1	164796644	164824266	+	1724	protein_coding	dermatopontin [Source:MGI Symbol;Acc:MGI:1928392]	-
ENSMUSG00000024132	322.386	294.815	215.644	1982.94	2832.45	1876.77	277.615	2230.72	-3.00636	2.17856e-43	7.26247e-42	Eci1	17	24426683	24439316	+	1091	protein_coding	enoyl-Coenzyme A delta isomerase 1 [Source:MGI Symbol;Acc:MGI:94871]	-
ENSMUSG00000031958	21.0907	16.4864	41.5461	503.87	687.851	461.324	26.3744	551.015	-4.38564	2.81375e-43	9.36677e-42	Ldhd	8	111623785	111630374	-	5328	protein_coding	lactate dehydrogenase D [Source:MGI Symbol;Acc:MGI:106428]	-
ENSMUSG00000020806	1603.9	2074.37	1939.81	472.317	410.28	425.913	1872.69	436.17	2.10212	2.86081e-43	9.51009e-42	Rhbdf2	11	116598165	116627019	-	5293	protein_coding	rhomboid 5 homolog 2 [Source:MGI Symbol;Acc:MGI:2442473]	-
ENSMUSG00000032279	1038.47	919.357	871.48	3419.61	4455.33	3858.79	943.101	3911.25	-2.05218	2.90894e-43	9.65655e-42	Idh3a	9	54586334	54604661	+	5072	protein_coding	isocitrate dehydrogenase 3 (NAD+) alpha [Source:MGI Symbol;Acc:MGI:1915084]	-
ENSMUSG00000020538	1958.42	1425.58	1335.41	7796.68	9610.67	8330.39	1573.14	8579.25	-2.44727	3.07142e-43	1.01817e-41	Srebf1	11	60199089	60222581	-	5634	protein_coding	sterol regulatory element binding transcription factor 1 [Source:MGI Symbol;Acc:MGI:107606]	bHLH
ENSMUSG00000029767	12498.7	14043.5	13148.4	4052.65	4733.92	4299.46	13230.2	4362.01	1.6008	3.4185e-43	1.13164e-41	Calu	6	29348069	29377110	+	4663	protein_coding	calumenin [Source:MGI Symbol;Acc:MGI:1097158]	-
ENSMUSG00000024781	4707.24	4838.26	4167.47	1398.22	1459.78	1550.21	4570.99	1469.4	1.63728	4.37648e-43	1.44674e-41	Lipa	19	34492318	34527474	-	2969	protein_coding	lysosomal acid lipase A [Source:MGI Symbol;Acc:MGI:96789]	-
ENSMUSG00000032508	1541.63	1578.81	1590.62	526.549	523.74	475.095	1570.35	508.461	1.62698	4.68805e-43	1.54758e-41	Myd88	9	119335934	119341411	-	2576	protein_coding	myeloid differentiation primary response gene 88 [Source:MGI Symbol;Acc:MGI:108005]	-
ENSMUSG00000031488	1677.21	3494.14	3305.89	232.707	137.773	152.463	2825.75	174.314	4.01867	4.97006e-43	1.63839e-41	Rab11fip1	8	27138773	27174646	-	10800	protein_coding	RAB11 family interacting protein 1 (class I) [Source:MGI Symbol;Acc:MGI:1923017]	-
ENSMUSG00000016559	11011.4	10865.5	8759.31	2985.75	2661.25	2711.88	10212	2786.29	1.87384	5.49837e-43	1.81003e-41	H3f3b	11	116021912	116027962	-	2976	protein_coding	H3 histone, family 3B [Source:MGI Symbol;Acc:MGI:1101768]	-
ENSMUSG00000019437	126.544	111.525	157.282	696.149	858.042	842.974	131.784	799.055	-2.60037	7.59356e-43	2.49629e-41	Tlcd1	11	78176711	78181909	+	5009	protein_coding	TLC domain containing 1 [Source:MGI Symbol;Acc:MGI:1915572]	-
ENSMUSG00000025314	4081.55	3986.79	3787.62	1151.7	851.963	1005.27	3951.99	1002.98	1.97816	7.94058e-43	2.60675e-41	Ptprj	2	90429754	90580647	-	8352	protein_coding	protein tyrosine phosphatase, receptor type, J [Source:MGI Symbol;Acc:MGI:104574]	-
ENSMUSG00000064372	503.164	470.346	440.191	1723.61	1851.83	2194.49	471.234	1923.31	-2.02916	8.00861e-43	2.62545e-41	mt-Tp	MT	15356	15422	-	67	Mt_tRNA	mitochondrially encoded tRNA proline [Source:MGI Symbol;Acc:MGI:102478]	-
ENSMUSG00000017760	8504.57	7546.87	7656.36	2913.77	2758.5	2671.55	7902.6	2781.27	1.50657	8.37008e-43	2.74016e-41	Ctsa	2	164832873	164841032	+	4715	protein_coding	cathepsin A [Source:MGI Symbol;Acc:MGI:97748]	-
ENSMUSG00000059182	2819.12	2748.37	2963.62	988.02	887.42	998.388	2843.71	957.942	1.56965	9.34892e-43	3.05639e-41	Skap2	6	51857422	52012549	-	11357	protein_coding	src family associated phosphoprotein 2 [Source:MGI Symbol;Acc:MGI:1889206]	-
ENSMUSG00000030772	991.263	2762.92	3249.5	90.7164	62.8082	65.9034	2334.56	73.1427	4.99609	1.11491e-42	3.6399e-41	Dkk3	7	112116017	112159057	-	3359	protein_coding	dickkopf WNT signaling pathway inhibitor 3 [Source:MGI Symbol;Acc:MGI:1354952]	-
ENSMUSG00000061100	6.02591	21.3353	3.95677	3538.92	3873.85	3436.81	10.4393	3616.53	-8.43261	1.47147e-42	4.79735e-41	Retnla	16	48842551	48844461	+	599	protein_coding	resistin like alpha [Source:MGI Symbol;Acc:MGI:1888504]	-
ENSMUSG00000047866	827.559	764.191	670.673	2595.28	3121.16	2906.64	754.141	2874.36	-1.93036	1.54053e-42	5.0156e-41	Lonp2	8	86624043	86723873	+	5346	protein_coding	lon peptidase 2, peroxisomal [Source:MGI Symbol;Acc:MGI:1914137]	-
ENSMUSG00000115681	6.02591	17.4561	13.8487	376.67	262.376	360.01	12.4436	333.019	-4.73749	1.60733e-42	5.22591e-41	Gm2682	15	60120540	60187408	-	2068	lincRNA	predicted gene 2682 [Source:MGI Symbol;Acc:MGI:3780851]	-
ENSMUSG00000023832	379.633	276.389	330.391	2008.58	3579.06	2852.54	328.804	2813.39	-3.09718	1.69071e-42	5.48948e-41	Acat2	17	12942890	12960747	-	2544	protein_coding	acetyl-Coenzyme A acetyltransferase 2 [Source:MGI Symbol;Acc:MGI:87871]	-
ENSMUSG00000024948	619.665	601.267	594.505	2473.99	2006.82	2071.53	605.146	2184.12	-1.85176	2.41107e-42	7.81766e-41	Map4k2	19	6341135	6355615	+	6646	protein_coding	mitogen-activated protein kinase kinase kinase kinase 2 [Source:MGI Symbol;Acc:MGI:1346883]	-
ENSMUSG00000028680	803.455	1277.21	904.123	139.033	109.408	110.167	994.929	119.536	3.05706	2.90919e-42	9.41991e-41	Plk3	4	117128655	117133963	-	2531	protein_coding	polo like kinase 3 [Source:MGI Symbol;Acc:MGI:109604]	-
ENSMUSG00000027068	283.218	348.153	377.872	29.5814	17.2216	15.7381	336.414	20.8471	4.01133	3.03119e-42	9.80155e-41	Dhrs9	2	69380445	69404533	+	4281	protein_coding	dehydrogenase/reductase (SDR family) member 9 [Source:MGI Symbol;Acc:MGI:2442798]	-
ENSMUSG00000031985	948.077	911.598	942.702	2935.46	3648.96	3101.4	934.126	3228.6	-1.78921	3.05512e-42	9.86547e-41	Gnpat	8	124863033	124890057	+	3587	protein_coding	glyceronephosphate O-acyltransferase [Source:MGI Symbol;Acc:MGI:1343460]	-
ENSMUSG00000027775	4868.94	4130.32	4356.41	1464.28	1399	1290.53	4451.89	1384.6	1.68493	3.14094e-42	1.01288e-40	Mfsd1	3	67582741	67604237	+	3042	protein_coding	major facilitator superfamily domain containing 1 [Source:MGI Symbol;Acc:MGI:1914118]	-
ENSMUSG00000044167	569.449	515.926	389.742	2281.71	2367.47	2259.41	491.706	2302.86	-2.22762	3.77788e-42	1.21662e-40	Foxo1	3	52268336	52353221	+	8665	protein_coding	forkhead box O1 [Source:MGI Symbol;Acc:MGI:1890077]	Fork
ENSMUSG00000025017	3218.84	4059.52	3938.97	718.829	434.592	522.309	3739.11	558.577	2.74272	4.48818e-42	1.4434e-40	Pik3ap1	19	41274218	41385070	-	2615	protein_coding	phosphoinositide-3-kinase adaptor protein 1 [Source:MGI Symbol;Acc:MGI:1933177]	-
ENSMUSG00000024121	2024.71	2143.23	2235.58	741.508	758.764	731.823	2134.5	744.032	1.52053	5.5247e-42	1.77434e-40	Atp6v0c	17	24163866	24169702	-	3384	protein_coding	ATPase, H+ transporting, lysosomal V0 subunit C [Source:MGI Symbol;Acc:MGI:88116]	-
ENSMUSG00000034220	1421.11	2571.87	2309.77	271.163	237.05	230.17	2100.92	246.128	3.09356	5.81069e-42	1.86367e-40	Gpc1	1	92831645	92860779	+	5159	protein_coding	glypican 1 [Source:MGI Symbol;Acc:MGI:1194891]	-
ENSMUSG00000022514	1220.25	2133.53	2205.9	220.875	180.32	177.054	1853.23	192.75	3.2652	6.00707e-42	1.92405e-40	Il1rap	16	26581704	26730117	+	11360	protein_coding	interleukin 1 receptor accessory protein [Source:MGI Symbol;Acc:MGI:104975]	-
ENSMUSG00000024810	2122.13	2429.31	2191.06	413.154	301.885	478.046	2247.5	397.695	2.49828	6.3398e-42	2.02788e-40	Il33	19	29925114	29960718	+	2886	protein_coding	interleukin 33 [Source:MGI Symbol;Acc:MGI:1924375]	-
ENSMUSG00000044042	670.885	926.145	815.096	116.354	66.8604	90.4943	804.042	91.2361	3.13882	7.23263e-42	2.31035e-40	Fmn1	2	113327736	113716767	+	15397	protein_coding	formin 1 [Source:MGI Symbol;Acc:MGI:101815]	-
ENSMUSG00000042759	1175.05	1639.91	1601.5	253.414	227.933	173.119	1472.16	218.156	2.75468	8.66002e-42	2.76258e-40	Apobr	7	126584942	126589112	+	3779	protein_coding	apolipoprotein B receptor [Source:MGI Symbol;Acc:MGI:2176230]	-
ENSMUSG00000046844	20.0864	35.8821	18.7947	330.326	473.088	383.617	24.921	395.677	-3.986	9.10531e-42	2.90073e-40	Vat1l	8	114205612	114374071	+	5462	protein_coding	vesicle amine transport protein 1 like [Source:MGI Symbol;Acc:MGI:2142534]	-
ENSMUSG00000042978	222.959	336.516	299.726	1428.78	1448.64	1514.8	286.4	1464.07	-2.3534	9.21837e-42	2.9328e-40	Sbk1	7	126272619	126295016	+	4227	protein_coding	SH3-binding kinase 1 [Source:MGI Symbol;Acc:MGI:2135937]	-
ENSMUSG00000035513	1338.76	1840.65	2189.09	242.568	208.685	278.368	1789.5	243.207	2.8791	9.93541e-42	3.15669e-40	Ntng2	2	29194541	29253005	-	3990	protein_coding	netrin G2 [Source:MGI Symbol;Acc:MGI:2159341]	-
ENSMUSG00000025612	3571.36	3909.21	3838.07	1165.51	1024.18	892.155	3772.88	1027.28	1.87686	1.18713e-41	3.76671e-40	Bach1	16	87698945	87733346	+	6179	protein_coding	BTB and CNC homology 1, basic leucine zipper transcription factor 1 [Source:MGI Symbol;Acc:MGI:894680]	TF_bZIP
ENSMUSG00000030403	6339.26	6668.25	6499	1863.63	1523.61	1319.05	6502.17	1568.76	2.05129	1.28886e-41	4.08403e-40	Vasp	7	19256929	19271817	-	2617	protein_coding	vasodilator-stimulated phosphoprotein [Source:MGI Symbol;Acc:MGI:109268]	-
ENSMUSG00000041202	49.2116	15.5166	16.8163	1040.28	628.082	958.059	27.1815	875.474	-5.01254	1.36631e-41	4.32366e-40	Pla2g2d	4	138775735	138782046	+	2243	protein_coding	phospholipase A2, group IID [Source:MGI Symbol;Acc:MGI:1341796]	-
ENSMUSG00000007594	258.11	291.905	348.196	5.91628	8.10429	1.96727	299.404	5.32928	5.8183	1.37644e-41	4.34992e-40	Hapln4	8	70083457	70090862	+	3924	protein_coding	hyaluronan and proteoglycan link protein 4 [Source:MGI Symbol;Acc:MGI:2679531]	-
ENSMUSG00000064363	13100.3	13954.2	15541.2	53817.5	71117.2	79275.9	14198.6	68070.2	-2.26127	1.88583e-41	5.95179e-40	mt-Nd4	MT	10167	11544	+	1378	protein_coding	mitochondrially encoded NADH dehydrogenase 4 [Source:MGI Symbol;Acc:MGI:102498]	-
ENSMUSG00000023830	5667.37	6540.23	6296.22	2146.63	2053.42	1883.66	6167.94	2027.9	1.60483	2.14729e-41	6.76796e-40	Igf2r	17	12682406	12769664	-	9308	protein_coding	insulin-like growth factor 2 receptor [Source:MGI Symbol;Acc:MGI:96435]	-
ENSMUSG00000031825	1884.1	2244.08	2937.91	400.335	425.475	353.124	2355.36	392.978	2.58356	2.19128e-41	6.89743e-40	Crispld2	8	119992438	120052793	+	4777	protein_coding	cysteine-rich secretory protein LCCL domain containing 2 [Source:MGI Symbol;Acc:MGI:1926142]	-
ENSMUSG00000031609	481.069	434.464	503.5	82.828	94.2124	80.6579	473.011	85.8994	2.46159	2.26501e-41	7.12008e-40	Sap30	8	57482707	57487860	-	1178	protein_coding	sin3 associated polypeptide [Source:MGI Symbol;Acc:MGI:1929129]	-
ENSMUSG00000038150	1152.96	913.538	951.604	4163.09	5011.49	3900.11	1006.03	4358.23	-2.11514	2.37603e-41	7.45916e-40	Ormdl3	11	98581256	98587368	-	2184	protein_coding	ORM1-like 3 (S. cerevisiae) [Source:MGI Symbol;Acc:MGI:1913862]	-
ENSMUSG00000029171	889.827	886.384	868.512	257.358	213.751	226.236	881.574	232.448	1.9229	2.45958e-41	7.71125e-40	Pgm1	5	64092950	64128351	+	2590	protein_coding	phosphoglucomutase 1 [Source:MGI Symbol;Acc:MGI:97564]	-
ENSMUSG00000033386	1000.3	1227.75	1276.06	249.47	269.468	282.303	1168.04	267.08	2.12883	2.88844e-41	9.03833e-40	Frrs1	3	116859464	116908177	+	7260	protein_coding	ferric-chelate reductase 1 [Source:MGI Symbol;Acc:MGI:108076]	-
ENSMUSG00000064246	1816.81	1509.96	3680.79	1.97209	3.03911	6.88543	2335.85	3.96555	9.20009	2.8905e-41	9.03833e-40	Chil1	1	134182176	134190181	+	2804	protein_coding	chitinase-like 1 [Source:MGI Symbol;Acc:MGI:1340899]	-
ENSMUSG00000020774	42.1814	12.6072	14.8379	539.368	808.403	678.707	23.2088	675.493	-4.86698	3.1416e-41	9.81058e-40	Aspa	11	73304992	73329596	-	5954	protein_coding	aspartoacylase [Source:MGI Symbol;Acc:MGI:87914]	-
ENSMUSG00000006931	836.598	1045.43	1168.24	189.321	184.373	149.512	1016.75	174.402	2.54373	3.35797e-41	1.04725e-39	P3h4	11	100408456	100414836	-	2178	protein_coding	prolyl 3-hydroxylase family member 4 (non-enzymatic) [Source:MGI Symbol;Acc:MGI:1913430]	-
ENSMUSG00000059901	742.192	671.092	771.571	165.656	122.577	127.872	728.285	138.702	2.39206	4.17441e-41	1.30016e-39	Adamts14	10	61197112	61273438	-	5197	protein_coding	a disintegrin-like and metallopeptidase (reprolysin type) with thrombospondin type 1 motif, 14 [Source:MGI Symbol;Acc:MGI:2179942]	-
ENSMUSG00000040037	76.3282	30.0634	21.7623	977.173	1212.6	1060.36	42.7179	1083.38	-4.66655	4.44759e-41	1.38342e-39	Negr1	3	156561794	157316445	+	10506	protein_coding	neuronal growth regulator 1 [Source:MGI Symbol;Acc:MGI:2444846]	-
ENSMUSG00000022340	21.0907	14.5468	16.8163	346.103	240.09	292.139	17.4846	292.777	-4.06774	4.72798e-41	1.46871e-39	Sybu	15	44671856	44788063	-	7702	protein_coding	syntabulin (syntaxin-interacting) [Source:MGI Symbol;Acc:MGI:2442392]	-
ENSMUSG00000025025	1705.33	1797.98	1554.02	362.865	465.997	360.993	1685.78	396.618	2.08794	5.0288e-41	1.56011e-39	Mxi1	19	53310506	53375810	+	5619	protein_coding	MAX interactor 1, dimerization protein [Source:MGI Symbol;Acc:MGI:97245]	bHLH
ENSMUSG00000059447	1019.38	895.112	864.555	3901.79	6045.8	5086.37	926.35	5011.32	-2.43558	5.36512e-41	1.66228e-39	Hadhb	5	30155248	30184593	+	6595	protein_coding	hydroxyacyl-Coenzyme A dehydrogenase/3-ketoacyl-Coenzyme A thiolase/enoyl-Coenzyme A hydratase (trifunctional protein), beta subunit [Source:MGI Symbol;Acc:MGI:2136381]	-
ENSMUSG00000017390	308.326	253.114	228.504	12.8186	8.10429	6.88543	263.315	9.26945	4.82704	5.48215e-41	1.69632e-39	Aldoc	11	78322968	78327781	+	3263	protein_coding	aldolase C, fructose-bisphosphate [Source:MGI Symbol;Acc:MGI:101863]	-
ENSMUSG00000027961	24.1037	23.2749	16.8163	243.554	297.833	315.746	21.3983	285.711	-3.739	5.72918e-41	1.77044e-39	Lrrc39	3	116562973	116583134	+	5230	protein_coding	leucine rich repeat containing 39 [Source:MGI Symbol;Acc:MGI:1924557]	-
ENSMUSG00000050199	279.201	261.842	235.428	1003.8	922.876	1046.59	258.824	991.086	-1.93722	5.78063e-41	1.78402e-39	Lgr4	2	109917647	110014257	+	5884	protein_coding	leucine-rich repeat-containing G protein-coupled receptor 4 [Source:MGI Symbol;Acc:MGI:1891468]	-
ENSMUSG00000039629	17.0734	55.2778	25.719	734.605	590.6	768.218	32.6901	697.808	-4.41268	6.27827e-41	1.93508e-39	Strip2	6	29917012	29959681	+	8329	protein_coding	striatin interacting protein 2 [Source:MGI Symbol;Acc:MGI:2444363]	-
ENSMUSG00000002699	2782.97	3055.79	3123.87	724.745	484.231	637.394	2987.55	615.457	2.27903	6.98298e-41	2.14949e-39	Lcp2	11	34046920	34092295	+	4459	protein_coding	lymphocyte cytosolic protein 2 [Source:MGI Symbol;Acc:MGI:1321402]	-
ENSMUSG00000024725	5009.54	4533.75	4637.34	1686.14	1436.49	1588.57	4726.88	1570.4	1.58967	7.27078e-41	2.23518e-39	Ostf1	19	18579328	18631789	-	4784	protein_coding	osteoclast stimulating factor 1 [Source:MGI Symbol;Acc:MGI:700012]	-
ENSMUSG00000004730	9606.31	5258.18	6166.63	946.606	871.211	737.725	7010.37	851.847	3.04082	7.45399e-41	2.28853e-39	Adgre1	17	57358691	57483527	+	3238	protein_coding	adhesion G protein-coupled receptor E1 [Source:MGI Symbol;Acc:MGI:106912]	-
ENSMUSG00000039361	15222.5	17102.2	15755.9	5497.21	6049.85	6027.71	16026.8	5858.26	1.45196	8.46115e-41	2.59439e-39	Picalm	7	90130213	90213465	+	15732	protein_coding	phosphatidylinositol binding clathrin assembly protein [Source:MGI Symbol;Acc:MGI:2385902]	-
ENSMUSG00000028393	186.803	171.652	159.26	858.847	1134.6	840.023	172.572	944.49	-2.45235	1.08067e-40	3.30931e-39	Alad	4	62509169	62519918	-	1871	protein_coding	aminolevulinate, delta-, dehydratase [Source:MGI Symbol;Acc:MGI:96853]	-
ENSMUSG00000029545	618.66	559.566	572.743	1990.83	2453.57	2017.43	583.657	2153.95	-1.88382	1.14246e-40	3.49402e-39	Acads	5	115110299	115119346	-	2269	protein_coding	acyl-Coenzyme A dehydrogenase, short chain [Source:MGI Symbol;Acc:MGI:87868]	-
ENSMUSG00000060791	1369.89	1172.47	1291.89	373.712	320.119	317.714	1278.08	337.182	1.9222	1.20564e-40	3.68248e-39	Gmfg	7	28437447	28448233	+	2817	protein_coding	glia maturation factor, gamma [Source:MGI Symbol;Acc:MGI:1927135]	-
ENSMUSG00000004071	515.216	519.805	503.5	1527.39	1507.4	1430.2	512.84	1488.33	-1.53708	1.20875e-40	3.68723e-39	Cdip1	16	4750348	4790292	-	10094	protein_coding	cell death inducing Trp53 target 1 [Source:MGI Symbol;Acc:MGI:1913876]	zf-LITAF-like
ENSMUSG00000039349	636.738	424.766	519.327	2701.77	3254.88	2586.96	526.944	2847.87	-2.43439	1.28538e-40	3.91594e-39	C130074G19Rik	1	184871926	184883218	-	3035	protein_coding	RIKEN cDNA C130074G19 gene [Source:MGI Symbol;Acc:MGI:2444831]	-
ENSMUSG00000023191	1744.5	2219.84	2146.55	443.721	477.14	355.092	2036.96	425.318	2.26005	1.75085e-40	5.32716e-39	P3h3	6	124841089	124857752	-	3930	protein_coding	prolyl 3-hydroxylase 3 [Source:MGI Symbol;Acc:MGI:1315208]	-
ENSMUSG00000056220	919.956	1044.46	874.447	180.447	118.525	173.119	946.287	157.364	2.58752	2.10399e-40	6.39342e-39	Pla2g4a	1	149829618	149961290	-	6391	protein_coding	phospholipase A2, group IVA (cytosolic, calcium-dependent) [Source:MGI Symbol;Acc:MGI:1195256]	-
ENSMUSG00000020354	100.432	101.827	99.9086	480.205	502.466	452.471	100.723	478.381	-2.24763	2.11175e-40	6.4088e-39	Sgcd	11	46896253	47988969	-	8257	protein_coding	sarcoglycan, delta (dystrophin-associated glycoprotein) [Source:MGI Symbol;Acc:MGI:1346525]	-
ENSMUSG00000064215	1389.98	1188.96	1175.16	5525.81	7184.45	5044.07	1251.37	5918.11	-2.24166	2.2306e-40	6.76083e-39	Ifi27	12	103434211	103440239	+	1467	protein_coding	interferon, alpha-inducible protein 27 [Source:MGI Symbol;Acc:MGI:1277180]	-
ENSMUSG00000047045	2355.13	2081.16	2294.93	743.48	696.969	634.444	2243.74	691.631	1.69781	2.29477e-40	6.94644e-39	Tmem164	X	142681406	142843494	+	6851	protein_coding	transmembrane protein 164 [Source:MGI Symbol;Acc:MGI:2148020]	-
ENSMUSG00000050989	2158.28	2826.93	2678.74	676.429	657.46	604.935	2554.65	646.274	1.98299	2.72467e-40	8.23727e-39	Selenon	4	134537892	134552166	-	3619	protein_coding	selenoprotein N [Source:MGI Symbol;Acc:MGI:2151208]	-
ENSMUSG00000085894	407.753	682.729	948.637	35.4977	37.4823	36.3944	679.706	36.4582	4.22079	3.01165e-40	9.09326e-39	Gm15832	1	39547570	39552002	-	1832	processed_transcript	predicted gene 15832 [Source:MGI Symbol;Acc:MGI:3834078]	-
ENSMUSG00000031558	522.246	590.599	430.299	44.3721	28.365	59.018	514.381	43.9184	3.54817	3.17992e-40	9.58912e-39	Slit2	5	47983138	48307733	+	25433	protein_coding	slit guidance ligand 2 [Source:MGI Symbol;Acc:MGI:1315205]	-
ENSMUSG00000032387	67.2894	78.5526	65.2868	433.861	601.743	481.98	70.3763	505.862	-2.84489	3.22791e-40	9.72147e-39	Rbpms2	9	65629648	65660528	+	2506	protein_coding	RNA binding protein with multiple splicing 2 [Source:MGI Symbol;Acc:MGI:1919223]	-
ENSMUSG00000024921	1259.42	1160.83	1326.51	3628.65	3402.79	3478.13	1248.92	3503.19	-1.48806	3.35771e-40	1.00995e-38	Smarca2	19	26605050	26778322	+	14269	protein_coding	SWI/SNF related, matrix associated, actin dependent regulator of chromatin, subfamily a, member 2 [Source:MGI Symbol;Acc:MGI:99603]	-
ENSMUSG00000024413	3565.33	3390.37	2973.52	1067.89	1022.15	940.353	3309.74	1010.13	1.71218	3.39237e-40	1.01909e-38	Npc1	18	12189693	12236400	-	10725	protein_coding	NPC intracellular cholesterol transporter 1 [Source:MGI Symbol;Acc:MGI:1097712]	-
ENSMUSG00000037239	371.598	402.461	357.099	60.1489	66.8604	55.0835	377.053	60.6976	2.6358	5.34154e-40	1.6026e-38	Spred3	7	29158829	29170411	-	6218	protein_coding	sprouty-related, EVH1 domain containing 3 [Source:MGI Symbol;Acc:MGI:2142186]	-
ENSMUSG00000020695	3568.34	5383.28	4774.84	852.931	892.485	681.658	4575.49	809.025	2.49977	5.67745e-40	1.70123e-38	Mrc2	11	105292643	105351139	+	6674	protein_coding	mannose receptor, C type 2 [Source:MGI Symbol;Acc:MGI:107818]	-
ENSMUSG00000022221	1062.57	905.78	864.555	212.986	152.968	175.087	944.301	180.347	2.38799	5.80652e-40	1.7377e-38	Ripk3	14	55784995	55788865	-	2292	protein_coding	receptor-interacting serine-threonine kinase 3 [Source:MGI Symbol;Acc:MGI:2154952]	-
ENSMUSG00000029135	5401.23	7928	7594.04	1208.89	1309.86	917.73	6974.42	1145.49	2.60618	7.06495e-40	2.11165e-38	Fosl2	5	32135801	32157842	+	9680	protein_coding	fos-like antigen 2 [Source:MGI Symbol;Acc:MGI:102858]	TF_bZIP
ENSMUSG00000020399	624.686	855.351	581.646	105.507	83.069	91.4779	687.228	93.3513	2.8798	8.15951e-40	2.43573e-38	Havcr2	11	46454935	46481255	+	2721	protein_coding	hepatitis A virus cellular receptor 2 [Source:MGI Symbol;Acc:MGI:2159682]	-
ENSMUSG00000028597	976.198	1045.43	1239.46	171.572	235.024	219.35	1087.03	208.649	2.38155	8.24686e-40	2.4587e-38	Gpx7	4	108400390	108406961	-	1289	protein_coding	glutathione peroxidase 7 [Source:MGI Symbol;Acc:MGI:1914555]	-
ENSMUSG00000027327	443.909	350.093	315.553	2293.55	3761.4	2498.43	369.851	2851.13	-2.94661	8.60672e-40	2.56277e-38	1700037H04Rik	2	131146324	131160081	-	2286	protein_coding	RIKEN cDNA 1700037H04 gene [Source:MGI Symbol;Acc:MGI:1914576]	-
ENSMUSG00000039428	641.76	519.805	531.197	2036.19	2560.96	2510.23	564.254	2369.13	-2.07008	9.16472e-40	2.7255e-38	Tmem135	7	89139714	89404222	-	7572	protein_coding	transmembrane protein 135 [Source:MGI Symbol;Acc:MGI:1920009]	-
ENSMUSG00000015843	14.0605	7.75829	7.91355	226.791	254.272	219.35	9.91077	233.471	-4.56179	9.76207e-40	2.89951e-38	Rxrg	1	167598384	167639623	+	2297	protein_coding	retinoid X receptor gamma [Source:MGI Symbol;Acc:MGI:98216]	RXR-like
ENSMUSG00000032946	502.159	320.029	358.088	2293.55	2170.94	2026.28	393.426	2163.59	-2.45963	1.01127e-39	2.99988e-38	Rasgrp2	19	6399340	6415216	+	12384	protein_coding	RAS, guanyl releasing protein 2 [Source:MGI Symbol;Acc:MGI:1333849]	-
ENSMUSG00000033377	206.89	142.558	150.357	992.95	1545.89	1513.81	166.602	1350.88	-3.01985	1.26209e-39	3.73925e-38	Palmd	3	116918258	116968987	-	7273	protein_coding	palmdelphin [Source:MGI Symbol;Acc:MGI:2148896]	-
ENSMUSG00000030255	442.905	402.461	368.969	1312.43	1383.81	1450.86	404.778	1382.37	-1.77207	1.6156e-39	4.78064e-38	Sspn	6	145931641	145965223	+	4996	protein_coding	sarcospan [Source:MGI Symbol;Acc:MGI:1353511]	-
ENSMUSG00000027381	2038.77	3142.11	2621.36	479.219	342.406	423.946	2600.75	415.19	2.64695	2.59548e-39	7.67058e-38	Bcl2l11	2	128126038	128162547	+	8029	protein_coding	BCL2-like 11 (apoptosis facilitator) [Source:MGI Symbol;Acc:MGI:1197519]	-
ENSMUSG00000024590	1909.21	2814.32	2866.68	497.954	423.449	449.52	2530.07	456.974	2.46896	2.80276e-39	8.27287e-38	Lmnb1	18	56707813	56753424	+	2962	protein_coding	lamin B1 [Source:MGI Symbol;Acc:MGI:96795]	-
ENSMUSG00000020473	10999.3	16612.4	13736.9	3016.32	2812.19	2420.72	13782.9	2749.74	2.32553	3.08609e-39	9.09782e-38	Aebp1	11	5861947	5872088	+	4058	protein_coding	AE binding protein 1 [Source:MGI Symbol;Acc:MGI:1197012]	-
ENSMUSG00000051682	289.244	377.247	369.958	38.4559	21.2738	25.5745	345.483	28.4347	3.60148	3.32152e-39	9.77972e-38	Treml4	17	48264295	48275360	+	1997	protein_coding	triggering receptor expressed on myeloid cells-like 4 [Source:MGI Symbol;Acc:MGI:1923239]	-
ENSMUSG00000038067	926.986	1423.65	1381.9	0.986047	0	2.9509	1244.18	1.31232	9.87522	3.37726e-39	9.93149e-38	Csf3	11	98701263	98703629	+	1413	protein_coding	colony stimulating factor 3 (granulocyte) [Source:MGI Symbol;Acc:MGI:1339751]	-
ENSMUSG00000030306	95.4103	82.4318	93.9734	478.233	655.434	542.966	90.6052	558.878	-2.62511	3.50409e-39	1.02917e-37	Tmtc1	6	148232430	148444389	-	8578	protein_coding	transmembrane and tetratricopeptide repeat containing 1 [Source:MGI Symbol;Acc:MGI:3039590]	-
ENSMUSG00000035678	406.749	252.144	321.488	12.8186	22.2868	18.689	326.794	17.9315	4.18928	3.68797e-39	1.08183e-37	Tnfsf9	17	57105325	57107757	+	1290	protein_coding	tumor necrosis factor (ligand) superfamily, member 9 [Source:MGI Symbol;Acc:MGI:1101058]	-
ENSMUSG00000021486	5758.76	4893.54	4513.69	1504.71	1554	1498.07	5055.33	1518.93	1.73475	4.0419e-39	1.18419e-37	Prelid1	13	55320500	55325272	+	2726	protein_coding	PRELI domain containing 1 [Source:MGI Symbol;Acc:MGI:1913744]	-
ENSMUSG00000004568	375.615	421.857	426.342	1851.8	1416.22	1717.42	407.938	1661.82	-2.02629	4.10868e-39	1.20227e-37	Arhgef18	8	3393006	3456601	+	8395	protein_coding	rho/rac guanine nucleotide exchange factor (GEF) 18 [Source:MGI Symbol;Acc:MGI:2142567]	-
ENSMUSG00000049103	3811.39	3554.26	3589.78	1017.6	757.751	1013.14	3651.81	929.498	1.97392	4.23915e-39	1.23892e-37	Ccr2	9	124101950	124113557	+	6760	protein_coding	chemokine (C-C motif) receptor 2 [Source:MGI Symbol;Acc:MGI:106185]	-
ENSMUSG00000026688	380.637	227.9	217.623	2118.03	2808.14	2092.19	275.386	2339.45	-3.08699	4.35725e-39	1.27187e-37	Mgst3	1	167371966	167393841	-	1097	protein_coding	microsomal glutathione S-transferase 3 [Source:MGI Symbol;Acc:MGI:1913697]	-
ENSMUSG00000064262	264.136	311.301	252.244	1817.29	1220.71	1560.04	275.894	1532.68	-2.47374	4.99627e-39	1.4566e-37	Gimap8	6	48647234	48660875	+	3700	protein_coding	GTPase, IMAP family member 8 [Source:MGI Symbol;Acc:MGI:2685303]	-
ENSMUSG00000027828	8770.72	9003.49	8800.86	3222.4	3611.47	3583.38	8858.35	3472.42	1.35112	5.05576e-39	1.47213e-37	Ssr3	3	65379655	65392623	-	4172	protein_coding	signal sequence receptor, gamma [Source:MGI Symbol;Acc:MGI:1914687]	-
ENSMUSG00000030283	19.0821	13.577	12.8595	344.131	231.985	263.614	15.1729	279.91	-4.20735	5.42581e-39	1.57795e-37	St8sia1	6	142821545	142964452	-	9341	protein_coding	ST8 alpha-N-acetyl-neuraminide alpha-2,8-sialyltransferase 1 [Source:MGI Symbol;Acc:MGI:106011]	-
ENSMUSG00000026321	1026.41	945.541	929.842	280.037	223.881	241.974	967.266	248.631	1.95958	5.68317e-39	1.65076e-37	Tnfrsf11a	1	105780718	105847981	+	5985	protein_coding	tumor necrosis factor receptor superfamily, member 11a, NFKB activator [Source:MGI Symbol;Acc:MGI:1314891]	-
ENSMUSG00000074813	306.317	312.271	258.18	30.5675	33.4302	35.4108	292.256	33.1362	3.14081	5.84854e-39	1.69672e-37	Gm14005	2	128178319	128502765	-	4070	lincRNA	predicted gene 14005 [Source:MGI Symbol;Acc:MGI:3652191]	-
ENSMUSG00000035504	24.1037	10.6676	5.93516	370.754	575.404	372.797	13.5688	439.652	-5.02182	6.70586e-39	1.94306e-37	Reep6	10	80329953	80336441	+	2506	protein_coding	receptor accessory protein 6 [Source:MGI Symbol;Acc:MGI:1917585]	-
ENSMUSG00000074364	4317.57	3618.27	3304.9	12282.2	13870.5	13631.2	3746.91	13261.3	-1.82347	7.24429e-39	2.09651e-37	Ehd2	7	15946958	15967567	-	5119	protein_coding	EH-domain containing 2 [Source:MGI Symbol;Acc:MGI:2154274]	-
ENSMUSG00000081665	248.067	237.597	292.801	20.707	21.2738	12.7872	259.489	18.256	3.83073	7.26083e-39	2.09874e-37	Gm15922	7	3731630	3739889	-	3462	polymorphic_pseudogene	predicted gene 15922 [Source:MGI Symbol;Acc:MGI:3802148]	-
ENSMUSG00000036596	886.814	1047.37	1367.07	194.251	166.138	156.398	1100.42	172.262	2.67534	7.72315e-39	2.22965e-37	Cpz	5	35502218	35525698	-	2245	protein_coding	carboxypeptidase Z [Source:MGI Symbol;Acc:MGI:88487]	-
ENSMUSG00000017344	80.3455	80.4922	78.1463	556.131	456.879	422.962	79.6613	478.657	-2.58707	8.09201e-39	2.33329e-37	Vtn	11	78499091	78502324	+	2030	protein_coding	vitronectin [Source:MGI Symbol;Acc:MGI:98940]	-
ENSMUSG00000028128	1229.29	1331.52	1540.17	356.949	381.915	339.354	1366.99	359.406	1.92749	8.68488e-39	2.5012e-37	F3	3	121723537	121735048	+	2527	protein_coding	coagulation factor III [Source:MGI Symbol;Acc:MGI:88381]	-
ENSMUSG00000024664	1351.81	848.562	777.506	6161.81	7900.67	7718.57	992.627	7260.35	-2.87082	1.02298e-38	2.94256e-37	Fads3	19	10041548	10059671	+	3269	protein_coding	fatty acid desaturase 3 [Source:MGI Symbol;Acc:MGI:1928740]	-
ENSMUSG00000021131	1277.49	1379.04	1363.11	430.903	445.736	467.226	1339.88	447.955	1.5807	1.18015e-38	3.39053e-37	Erh	12	80634022	80644341	-	2618	protein_coding	ERH mRNA splicing and mitosis factor [Source:MGI Symbol;Acc:MGI:108089]	-
ENSMUSG00000053329	321.382	293.845	354.131	1435.69	1830.56	1334.79	323.119	1533.68	-2.24688	1.22866e-38	3.52562e-37	D10Jhu81e	10	78162066	78169782	-	2527	protein_coding	DNA segment, Chr 10, Johns Hopkins University 81 expressed [Source:MGI Symbol;Acc:MGI:1351861]	-
ENSMUSG00000055737	2198.45	1234.54	1168.24	11643.2	16090.1	16326.3	1533.74	14686.5	-3.25944	1.32683e-38	3.80272e-37	Ghr	15	3317760	3583492	-	9053	protein_coding	growth hormone receptor [Source:MGI Symbol;Acc:MGI:95708]	-
ENSMUSG00000106847	530.28	522.714	476.791	1727.56	2049.37	1669.23	509.929	1815.38	-1.83184	1.32844e-38	3.80274e-37	Peg13	15	72805600	72810324	-	4725	sense_intronic	paternally expressed 13 [Source:MGI Symbol;Acc:MGI:2663476]	-
ENSMUSG00000030199	1763.58	1853.26	1845.84	642.903	554.131	625.591	1820.89	607.541	1.58344	1.83119e-38	5.23557e-37	Etv6	6	134035700	134270158	+	5983	protein_coding	ets variant 6 [Source:MGI Symbol;Acc:MGI:109336]	ETS
ENSMUSG00000022477	2194.44	2055.95	2130.72	7939.65	11226.5	8209.4	2127.04	9125.17	-2.101	1.92249e-38	5.48997e-37	Aco2	15	81872309	81915133	+	4302	protein_coding	aconitase 2, mitochondrial [Source:MGI Symbol;Acc:MGI:87880]	-
ENSMUSG00000032802	1657.13	2346.88	1783.52	318.493	416.358	358.043	1929.17	364.298	2.40506	1.99002e-38	5.676e-37	Srxn1	2	152105516	152111376	+	2820	protein_coding	sulfiredoxin 1 homolog (S. cerevisiae) [Source:MGI Symbol;Acc:MGI:104971]	-
ENSMUSG00000000861	22.095	23.2749	27.6974	559.089	280.611	511.489	24.3558	450.396	-4.20895	2.50609e-38	7.13933e-37	Bcl11a	11	24078056	24174123	+	13175	protein_coding	B cell CLL/lymphoma 11A (zinc finger protein) [Source:MGI Symbol;Acc:MGI:106190]	zf-C2H2
ENSMUSG00000035274	235.011	383.065	424.364	14.7907	19.2477	18.689	347.48	17.5758	4.30606	3.07294e-38	8.74368e-37	Tpbg	9	85842380	85847040	+	3828	protein_coding	trophoblast glycoprotein [Source:MGI Symbol;Acc:MGI:1341264]	-
ENSMUSG00000023473	266.145	219.172	259.169	19.7209	20.2607	23.6072	248.162	21.1963	3.54876	3.15088e-38	8.95469e-37	Celsr3	9	108826320	108852969	+	12063	protein_coding	cadherin, EGF LAG seven-pass G-type receptor 3 [Source:MGI Symbol;Acc:MGI:1858236]	-
ENSMUSG00000020400	3396.61	3663.85	4159.56	1168.47	953.267	1006.26	3740.01	1042.66	1.84271	3.24501e-38	9.21118e-37	Tnip1	11	54910785	54962917	-	3539	protein_coding	TNFAIP3 interacting protein 1 [Source:MGI Symbol;Acc:MGI:1926194]	-
ENSMUSG00000018168	48.2073	112.495	61.33	1784.75	917.811	1291.51	74.0108	1331.36	-4.16783	3.4907e-38	9.89672e-37	Ikzf3	11	98464902	98546031	-	8754	protein_coding	IKAROS family zinc finger 3 [Source:MGI Symbol;Acc:MGI:1342542]	zf-C2H2
ENSMUSG00000044254	348.499	244.386	364.023	3.94419	1.01304	6.88543	318.969	3.94755	6.3273	3.86071e-38	1.09327e-36	Pcsk9	4	106442329	106464329	-	3521	protein_coding	proprotein convertase subtilisin/kexin type 9 [Source:MGI Symbol;Acc:MGI:2140260]	-
ENSMUSG00000036526	33.1425	49.4591	42.5353	720.801	384.954	541.982	41.7123	549.245	-3.71796	4.39554e-38	1.24324e-36	Card11	5	140872990	141000582	-	4866	protein_coding	caspase recruitment domain family, member 11 [Source:MGI Symbol;Acc:MGI:1916978]	-
ENSMUSG00000078771	1183.09	1171.5	920.939	262.289	221.855	250.827	1091.84	244.99	2.15574	4.42958e-38	1.25137e-36	Evi2a	11	79526560	79530609	-	2297	protein_coding	ecotropic viral integration site 2a [Source:MGI Symbol;Acc:MGI:95458]	-
ENSMUSG00000031489	19.0821	2.90936	3.95677	5109.7	5329.58	5356.87	8.6494	5265.38	-9.25377	4.84371e-38	1.36673e-36	Adrb3	8	27225776	27250616	-	3376	protein_coding	adrenergic receptor, beta 3 [Source:MGI Symbol;Acc:MGI:87939]	-
ENSMUSG00000021750	20.0864	11.6374	22.7515	271.163	478.153	347.223	18.1584	365.513	-4.33314	5.25322e-38	1.48052e-36	Fam107a	14	8296274	8318023	-	3870	protein_coding	family with sequence similarity 107, member A [Source:MGI Symbol;Acc:MGI:3041256]	-
ENSMUSG00000021948	4248.27	4818.86	4590.85	1453.43	1098.13	1213.8	4552.66	1255.12	1.85881	6.78523e-38	1.91002e-36	Prkcd	14	30595354	30626210	-	5544	protein_coding	protein kinase C, delta [Source:MGI Symbol;Acc:MGI:97598]	-
ENSMUSG00000019088	1126.85	1221.93	1093.06	345.117	348.484	296.074	1147.28	329.892	1.79837	7.88845e-38	2.21794e-36	Dnase1l1	X	74273217	74282337	-	2121	protein_coding	deoxyribonuclease 1-like 1 [Source:MGI Symbol;Acc:MGI:109628]	-
ENSMUSG00000030577	128.553	184.259	104.855	2396.1	1151.82	1893.49	139.222	1813.8	-3.7032	9.41937e-38	2.64524e-36	Cd22	7	30865402	30880342	-	5042	protein_coding	CD22 antigen [Source:MGI Symbol;Acc:MGI:88322]	-
ENSMUSG00000020010	62.2678	114.435	78.1463	716.856	970.489	690.511	84.9496	792.619	-3.22064	9.54359e-38	2.67695e-36	Vnn3	10	23851462	23869843	+	1811	protein_coding	vanin 3 [Source:MGI Symbol;Acc:MGI:1347055]	-
ENSMUSG00000027715	776.338	597.388	697.382	143.963	104.343	114.101	690.369	120.802	2.51414	1.15229e-37	3.22831e-36	Ccna2	3	36564865	36572150	-	4083	protein_coding	cyclin A2 [Source:MGI Symbol;Acc:MGI:108069]	-
ENSMUSG00000104728	323.391	224.99	242.352	3.94419	5.06518	5.9018	263.578	4.97039	5.72849	1.20793e-37	3.3802e-36	Gm42462	5	43752909	43754271	-	1363	TEC	predicted gene 42462 [Source:MGI Symbol;Acc:MGI:5662599]	-
ENSMUSG00000027452	94.406	71.7641	50.4489	728.689	613.9	544.933	72.2063	629.174	-3.12392	1.21054e-37	3.38352e-36	Acss1	2	150618105	150668500	-	4128	protein_coding	acyl-CoA synthetase short-chain family member 1 [Source:MGI Symbol;Acc:MGI:1915988]	-
ENSMUSG00000076435	273.175	299.664	260.158	1137.9	1376.72	1046.59	277.665	1187.07	-2.09573	1.24238e-37	3.46843e-36	Acsf2	11	94557102	94601871	-	3432	protein_coding	acyl-CoA synthetase family member 2 [Source:MGI Symbol;Acc:MGI:2388287]	-
ENSMUSG00000026676	20.0864	27.154	18.7947	279.051	320.119	233.121	22.0117	277.431	-3.65396	1.30118e-37	3.62829e-36	Ccdc3	2	5137776	5230878	+	2670	protein_coding	coiled-coil domain containing 3 [Source:MGI Symbol;Acc:MGI:1921436]	-
ENSMUSG00000020422	4748.42	4806.26	3831.15	1288.76	1034.31	1038.72	4461.94	1120.6	1.99336	1.39262e-37	3.87872e-36	Tns3	11	8431652	8664535	-	11182	protein_coding	tensin 3 [Source:MGI Symbol;Acc:MGI:2443012]	-
ENSMUSG00000020330	414.784	353.002	440.191	61.1349	71.9256	59.018	402.659	64.0262	2.65339	1.41862e-37	3.9465e-36	Hmmr	11	40701395	40733422	-	5431	protein_coding	hyaluronan mediated motility receptor (RHAMM) [Source:MGI Symbol;Acc:MGI:104667]	-
ENSMUSG00000034634	12.0518	36.8519	32.6434	811.517	439.658	603.951	27.1824	618.375	-4.50529	1.64469e-37	4.57005e-36	Ly6d	15	74762056	74763620	-	744	protein_coding	lymphocyte antigen 6 complex, locus D [Source:MGI Symbol;Acc:MGI:96881]	-
ENSMUSG00000022197	565.432	359.79	305.661	3573.44	2928.69	2847.62	410.294	3116.58	-2.92548	1.7478e-37	4.85085e-36	Pdzd2	15	12359711	12739924	-	18419	protein_coding	PDZ domain containing 2 [Source:MGI Symbol;Acc:MGI:1922394]	-
ENSMUSG00000046324	931.004	1084.22	970.399	2849.68	2975.29	2748.27	995.208	2857.75	-1.52166	1.83336e-37	5.08237e-36	Ermp1	19	29608214	29648415	-	9338	protein_coding	endoplasmic reticulum metallopeptidase 1 [Source:MGI Symbol;Acc:MGI:106250]	-
ENSMUSG00000028541	579.492	560.536	683.533	107.479	127.643	133.774	607.854	122.965	2.30556	2.00472e-37	5.55093e-36	B4galt2	4	117869260	117883487	-	5031	protein_coding	UDP-Gal:betaGlcNAc beta 1,4- galactosyltransferase, polypeptide 2 [Source:MGI Symbol;Acc:MGI:1858493]	-
ENSMUSG00000004056	2084.97	2199.47	1990.26	5355.22	6084.29	5561.46	2091.57	5666.99	-1.43796	2.35615e-37	6.51639e-36	Akt2	7	27591552	27640826	+	7131	protein_coding	thymoma viral proto-oncogene 2 [Source:MGI Symbol;Acc:MGI:104874]	-
ENSMUSG00000026547	6447.73	6746.8	5445.51	2077.6	1944.02	1869.89	6213.35	1963.84	1.6617	2.37792e-37	6.56894e-36	Tagln2	1	172500047	172507380	+	2082	protein_coding	transgelin 2 [Source:MGI Symbol;Acc:MGI:1312985]	-
ENSMUSG00000074802	599.578	569.264	621.214	134.102	143.851	159.349	596.685	145.767	2.03316	2.38795e-37	6.58895e-36	Gas2l3	10	89408823	89443967	-	7032	protein_coding	growth arrest-specific 2 like 3 [Source:MGI Symbol;Acc:MGI:1918780]	-
ENSMUSG00000030168	3160.59	2321.67	2073.35	12941.9	20032.8	15846.3	2518.54	16273.7	-2.69191	2.4419e-37	6.72999e-36	Adipor2	6	119353150	119417704	-	5979	protein_coding	adiponectin receptor 2 [Source:MGI Symbol;Acc:MGI:93830]	-
ENSMUSG00000029465	4229.19	4079.89	3871.7	1534.29	1640.11	1482.34	4060.26	1552.24	1.38727	2.6777e-37	7.37129e-36	Arpc3	5	122391878	122414184	+	2762	protein_coding	actin related protein 2/3 complex, subunit 3 [Source:MGI Symbol;Acc:MGI:1928375]	-
ENSMUSG00000025085	1585.82	1092.95	1053.49	6342.26	5740.88	6010.98	1244.09	6031.37	-2.27751	2.80633e-37	7.71644e-36	Ablim1	19	57032733	57314919	-	11949	protein_coding	actin-binding LIM protein 1 [Source:MGI Symbol;Acc:MGI:1194500]	-
ENSMUSG00000034807	4616.85	5020.58	4890.57	1976.04	1775.85	1818.74	4842.67	1856.88	1.38291	3.31468e-37	9.10365e-36	Colgalt1	8	71610998	71624911	+	4326	protein_coding	collagen beta(1-O)galactosyltransferase 1 [Source:MGI Symbol;Acc:MGI:1924348]	-
ENSMUSG00000070738	1509.49	1526.44	1342.34	5280.28	4733.92	4248.31	1459.42	4754.17	-1.70379	3.38931e-37	9.29786e-36	Dgkd	1	87853287	87945180	+	6850	protein_coding	diacylglycerol kinase, delta [Source:MGI Symbol;Acc:MGI:2138334]	-
ENSMUSG00000014453	18.0777	28.1238	31.6542	536.41	299.859	398.372	25.9519	411.547	-3.98601	3.54505e-37	9.71385e-36	Blk	14	63372836	63417037	-	2698	protein_coding	B lymphoid kinase [Source:MGI Symbol;Acc:MGI:88169]	-
ENSMUSG00000026604	589.535	558.597	629.127	1810.38	1867.03	1657.42	592.42	1778.28	-1.58582	3.57078e-37	9.77305e-36	Ptpn14	1	189728268	189876695	+	13413	protein_coding	protein tyrosine phosphatase, non-receptor type 14 [Source:MGI Symbol;Acc:MGI:102467]	-
ENSMUSG00000032263	167.721	94.0692	89.0274	933.787	1073.82	963.961	116.939	990.522	-3.08333	3.64654e-37	9.96888e-36	Bckdhb	9	83925145	84124240	+	1805	protein_coding	branched chain ketoacid dehydrogenase E1, beta polypeptide [Source:MGI Symbol;Acc:MGI:88137]	-
ENSMUSG00000021133	4316.56	5071.98	5439.58	1601.34	1471.94	1556.11	4942.71	1543.13	1.67943	3.71005e-37	1.01308e-35	Susd6	12	80790510	80880835	+	7615	protein_coding	sushi domain containing 6 [Source:MGI Symbol;Acc:MGI:2444661]	-
ENSMUSG00000074497	23.0993	24.2446	15.8271	466.4	268.455	323.615	21.057	352.823	-4.06638	3.79659e-37	1.03552e-35	A430078G23Rik	8	3353415	3390299	+	4755	protein_coding	RIKEN cDNA A430078G23 gene [Source:MGI Symbol;Acc:MGI:2442135]	-
ENSMUSG00000029234	2027.72	2215.96	1894.31	666.568	714.19	684.609	2046	688.456	1.57147	4.03445e-37	1.09913e-35	Tmem165	5	76183880	76209245	+	2588	protein_coding	transmembrane protein 165 [Source:MGI Symbol;Acc:MGI:894407]	-
ENSMUSG00000031750	77.3326	84.3714	62.3192	456.54	669.617	522.309	74.6744	549.489	-2.87894	5.61987e-37	1.5293e-35	Il34	8	110741829	110805924	-	1959	protein_coding	interleukin 34 [Source:MGI Symbol;Acc:MGI:1923777]	-
ENSMUSG00000041653	18.0777	2.90936	3.95677	4206.48	6904.85	6989.7	8.31462	6033.68	-9.50697	5.62877e-37	1.52997e-35	Pnpla3	15	84167837	84187236	+	1548	protein_coding	patatin-like phospholipase domain containing 3 [Source:MGI Symbol;Acc:MGI:2151796]	-
ENSMUSG00000029061	1152.96	1257.81	1332.44	334.27	322.145	250.827	1247.74	302.414	2.04492	6.40087e-37	1.73784e-35	Mmp23	4	155650655	155653384	-	2340	protein_coding	matrix metallopeptidase 23 [Source:MGI Symbol;Acc:MGI:1347361]	-
ENSMUSG00000037138	47.203	70.7944	44.5137	763.201	454.853	561.655	54.1704	593.236	-3.452	6.46426e-37	1.75304e-35	Aff3	1	38177326	38664955	-	6654	protein_coding	AF4/FMR2 family, member 3 [Source:MGI Symbol;Acc:MGI:106927]	AF-4
ENSMUSG00000031782	477.051	490.712	510.424	1661.49	2180.05	1760.7	492.729	1867.42	-1.92208	6.51271e-37	1.76416e-35	Coq9	8	94838321	94854895	+	3055	protein_coding	coenzyme Q9 [Source:MGI Symbol;Acc:MGI:1915164]	-
ENSMUSG00000028771	2471.63	2690.19	2499.69	716.856	805.364	891.172	2553.84	804.464	1.66658	8.02516e-37	2.17137e-35	Ptpn12	5	20986645	21055911	-	3509	protein_coding	protein tyrosine phosphatase, non-receptor type 12 [Source:MGI Symbol;Acc:MGI:104673]	-
ENSMUSG00000028885	403.736	545.989	412.494	70.9954	50.6518	56.0671	454.073	59.2381	2.93785	8.26175e-37	2.23284e-35	Smpdl3b	4	132732966	132757252	-	2006	protein_coding	sphingomyelin phosphodiesterase, acid-like 3B [Source:MGI Symbol;Acc:MGI:1916022]	-
ENSMUSG00000042436	1144.92	2642.67	3923.14	20.707	16.2086	21.6399	2570.24	19.5185	7.04044	8.57523e-37	2.31492e-35	Mfap4	11	61485431	61488900	+	1922	protein_coding	microfibrillar-associated protein 4 [Source:MGI Symbol;Acc:MGI:1342276]	-
ENSMUSG00000060572	771.317	1084.22	1181.1	122.27	175.255	140.66	1012.21	146.062	2.79341	9.83395e-37	2.6517e-35	Mfap2	4	141010418	141015984	+	1211	protein_coding	microfibrillar-associated protein 2 [Source:MGI Symbol;Acc:MGI:99559]	-
ENSMUSG00000036943	4745.41	6334.64	5633.46	1576.69	1288.58	1466.6	5571.17	1443.96	1.94792	1.08358e-36	2.91853e-35	Rab8b	9	66843664	66919687	-	4733	protein_coding	RAB8B, member RAS oncogene family [Source:MGI Symbol;Acc:MGI:2442982]	-
ENSMUSG00000026821	3127.45	2788.13	2902.29	1117.19	1001.89	1068.23	2939.29	1062.44	1.46799	1.10178e-36	2.96418e-35	Ralgds	2	28513125	28553081	+	6159	protein_coding	ral guanine nucleotide dissociation stimulator [Source:MGI Symbol;Acc:MGI:107485]	-
ENSMUSG00000037573	316.36	384.035	338.304	2391.17	1658.34	1618.08	346.233	1889.19	-2.44781	1.1668e-36	3.13554e-35	Tob1	11	94211454	94215495	+	2288	protein_coding	transducer of ErbB-2.1 [Source:MGI Symbol;Acc:MGI:1349721]	-
ENSMUSG00000031605	1119.82	980.453	983.258	3220.43	4128.12	3499.77	1027.84	3616.11	-1.81485	1.44183e-36	3.87023e-35	Klhl2	8	64739675	64850017	-	9247	protein_coding	kelch-like 2, Mayven [Source:MGI Symbol;Acc:MGI:1924363]	-
ENSMUSG00000019979	1879.08	1983.21	2057.52	626.14	502.466	622.64	1973.27	583.749	1.75696	1.5676e-36	4.20308e-35	Apaf1	10	90989311	91082770	-	9028	protein_coding	apoptotic peptidase activating factor 1 [Source:MGI Symbol;Acc:MGI:1306796]	-
ENSMUSG00000042349	3606.51	3102.34	3819.28	815.461	502.466	619.689	3509.38	645.872	2.44172	1.58441e-36	4.24336e-35	Ikbke	1	131254343	131279606	-	9018	protein_coding	inhibitor of kappaB kinase epsilon [Source:MGI Symbol;Acc:MGI:1929612]	-
ENSMUSG00000033083	349.503	450.95	332.369	1749.25	2740.26	2380.39	377.607	2289.97	-2.60013	1.62011e-36	4.33408e-35	Tbc1d4	14	101442360	101609191	-	7676	protein_coding	TBC1 domain family, member 4 [Source:MGI Symbol;Acc:MGI:2429660]	-
ENSMUSG00000024535	469.017	409.25	422.386	85.7861	95.2254	85.5761	433.551	88.8625	2.28681	1.68036e-36	4.49017e-35	Snx24	18	53245662	53390823	+	1880	protein_coding	sorting nexing 24 [Source:MGI Symbol;Acc:MGI:1916476]	-
ENSMUSG00000064370	31323.7	35463.1	38190.8	123919	167480	184742	34992.5	158714	-2.18131	2.01388e-36	5.37534e-35	mt-Cytb	MT	14145	15288	+	1144	protein_coding	mitochondrially encoded cytochrome b [Source:MGI Symbol;Acc:MGI:102501]	-
ENSMUSG00000047446	335.443	267.661	221.579	1630.92	3054.3	2734.5	274.894	2473.24	-3.16957	2.03401e-36	5.42295e-35	Arl4a	12	40005447	40038025	-	7701	protein_coding	ADP-ribosylation factor-like 4A [Source:MGI Symbol;Acc:MGI:99437]	-
ENSMUSG00000005534	1269.46	1201.56	1355.2	3321.99	3462.56	3242.06	1275.41	3342.2	-1.38987	2.08169e-36	5.54383e-35	Insr	8	3122061	3279617	-	13746	protein_coding	insulin receptor [Source:MGI Symbol;Acc:MGI:96575]	-
ENSMUSG00000037548	38.1641	89.2203	38.5786	1343.98	760.79	935.435	55.321	1013.4	-4.19365	2.11722e-36	5.63213e-35	H2-DMb2	17	34143307	34151553	+	1710	protein_coding	histocompatibility 2, class II, locus Mb2 [Source:MGI Symbol;Acc:MGI:95923]	-
ENSMUSG00000090307	294.265	420.887	653.857	18.7349	6.07822	6.88543	456.336	10.5662	5.42995	2.18722e-36	5.81184e-35	1700071M16Rik	17	43588340	43592442	-	2883	antisense	RIKEN cDNA 1700071M16 gene [Source:MGI Symbol;Acc:MGI:1920754]	-
ENSMUSG00000114608	543.337	630.361	672.652	92.6885	97.2515	131.807	615.45	107.249	2.52033	2.46849e-36	6.55187e-35	Gm36161	13	120010390	120018931	+	1509	lincRNA	predicted gene, 36161 [Source:MGI Symbol;Acc:MGI:5595320]	-
ENSMUSG00000039062	2636.34	3038.34	2720.28	827.294	946.176	763.299	2798.32	845.59	1.7267	2.48682e-36	6.59314e-35	Anpep	7	79821803	79861059	-	4135	protein_coding	alanyl (membrane) aminopeptidase [Source:MGI Symbol;Acc:MGI:5000466]	-
ENSMUSG00000056666	497.138	392.763	369.958	2097.32	3132.31	2180.72	419.953	2470.12	-2.55638	2.547e-36	6.74514e-35	Retsat	6	72598475	72608425	+	3537	protein_coding	retinol saturase (all trans retinol 13,14 reductase) [Source:MGI Symbol;Acc:MGI:1914692]	-
ENSMUSG00000041801	932.008	630.361	637.041	3481.73	4862.57	4611.27	733.136	4318.53	-2.55852	2.57426e-36	6.80971e-35	Phlda3	1	135766119	135769136	+	1559	protein_coding	pleckstrin homology like domain, family A, member 3 [Source:MGI Symbol;Acc:MGI:1351485]	-
ENSMUSG00000025277	68.2937	43.6404	38.5786	394.419	557.17	526.244	50.1709	492.611	-3.29676	2.71965e-36	7.18631e-35	Abhd6	14	8002902	8056763	+	2365	protein_coding	abhydrolase domain containing 6 [Source:MGI Symbol;Acc:MGI:1913332]	-
ENSMUSG00000052013	58.2505	118.314	57.3732	1809.4	861.081	1712.51	77.9792	1460.99	-4.22679	2.98307e-36	7.87357e-35	Btla	16	45224315	45257670	+	3396	protein_coding	B and T lymphocyte associated [Source:MGI Symbol;Acc:MGI:2658978]	-
ENSMUSG00000051934	561.414	499.44	538.121	127.2	128.656	136.725	532.992	130.86	2.02588	3.45956e-36	9.12108e-35	Spats2	15	99125916	99213215	+	4120	protein_coding	spermatogenesis associated, serine-rich 2 [Source:MGI Symbol;Acc:MGI:1919822]	-
ENSMUSG00000026317	1653.11	1490.56	1353.22	452.596	464.984	469.193	1498.96	462.257	1.69716	3.6831e-36	9.69965e-35	Cln8	8	14881335	14901720	+	7606	protein_coding	ceroid-lipofuscinosis, neuronal 8 [Source:MGI Symbol;Acc:MGI:1349447]	-
ENSMUSG00000026558	1869.04	2895.78	2246.46	489.08	484.231	458.373	2337.09	477.228	2.29205	3.77947e-36	9.94239e-35	Uck2	1	167222883	167285320	-	5464	protein_coding	uridine-cytidine kinase 2 [Source:MGI Symbol;Acc:MGI:1931744]	-
ENSMUSG00000022416	1.00432	8.72807	6.92436	422.028	237.05	291.155	5.55225	316.745	-5.82594	4.35965e-36	1.14559e-34	Cacna1i	15	80287238	80398279	+	9862	protein_coding	calcium channel, voltage-dependent, alpha 1I subunit [Source:MGI Symbol;Acc:MGI:2178051]	-
ENSMUSG00000085939	1036.46	1037.67	962.485	311.591	343.419	311.812	1012.2	322.274	1.65135	4.56462e-36	1.19812e-34	Cd63-ps	18	50134726	50135600	+	875	transcribed_processed_pseudogene	CD63 antigen, pseudogene [Source:MGI Symbol;Acc:MGI:105972]	-
ENSMUSG00000024900	3685.85	3419.46	3324.68	1356.8	1407.11	1335.77	3476.66	1366.56	1.34717	4.96312e-36	1.30128e-34	Cpt1a	19	3323301	3385732	+	4300	protein_coding	carnitine palmitoyltransferase 1a, liver [Source:MGI Symbol;Acc:MGI:1098296]	-
ENSMUSG00000002233	2433.46	2360.46	1967.51	623.182	703.047	595.098	2253.81	640.442	1.81535	5.33463e-36	1.39714e-34	Rhoc	3	104788375	104794459	+	1618	protein_coding	ras homolog family member C [Source:MGI Symbol;Acc:MGI:106028]	-
ENSMUSG00000038151	599.578	1079.37	903.134	113.395	103.33	108.2	860.695	108.308	2.99038	5.94285e-36	1.55472e-34	Prdm1	10	44437177	44528501	-	5579	protein_coding	PR domain containing 1, with ZNF domain [Source:MGI Symbol;Acc:MGI:99655]	zf-C2H2
ENSMUSG00000022831	4312.55	4318.46	4566.12	1362.72	1024.18	973.797	4399.04	1120.23	1.97334	6.09515e-36	1.5928e-34	Hcls1	16	36934983	36963212	+	2525	protein_coding	hematopoietic cell specific Lyn substrate 1 [Source:MGI Symbol;Acc:MGI:104568]	-
ENSMUSG00000005950	23.0993	21.3353	30.665	244.54	347.471	275.417	25.0332	289.143	-3.53007	6.21577e-36	1.62253e-34	P2rx5	11	73160421	73172685	+	2395	protein_coding	purinergic receptor P2X, ligand-gated ion channel, 5 [Source:MGI Symbol;Acc:MGI:2137026]	-
ENSMUSG00000026986	117.505	152.256	139.476	573.88	688.864	631.493	136.413	631.412	-2.2099	6.36969e-36	1.66088e-34	Hnmt	2	24002910	24049394	-	1769	protein_coding	histamine N-methyltransferase [Source:MGI Symbol;Acc:MGI:2153181]	-
ENSMUSG00000025766	70.3023	80.4922	76.1679	382.586	446.749	512.473	75.6541	447.269	-2.56326	6.57914e-36	1.71361e-34	D3Ertd751e	3	41742611	41803320	+	5813	protein_coding	DNA segment, Chr 3, ERATO Doi 751, expressed [Source:MGI Symbol;Acc:MGI:1289213]	-
ENSMUSG00000026970	4267.35	4768.44	4412.79	1758.12	1621.87	1771.52	4482.86	1717.17	1.38436	7.95399e-36	2.06943e-34	Rbms1	2	60750193	60963192	-	5473	protein_coding	RNA binding motif, single stranded interacting protein 1 [Source:MGI Symbol;Acc:MGI:1861774]	-
ENSMUSG00000040152	25374.1	66383.8	23257.9	415.126	326.198	355.092	38338.6	365.472	6.71287	8.07292e-36	2.09807e-34	Thbs1	2	118111876	118127133	+	6073	protein_coding	thrombospondin 1 [Source:MGI Symbol;Acc:MGI:98737]	-
ENSMUSG00000062382	864.719	744.795	616.268	132.13	114.473	84.5925	741.927	110.399	2.74868	9.53674e-36	2.47579e-34	Ftl1-ps1	13	74399694	74407346	+	1223	protein_coding	ferritin light polypeptide 1, pseudogene 1 [Source:MGI Symbol;Acc:MGI:3779109]	-
ENSMUSG00000046688	1165.01	1274.3	1375.97	288.912	200.581	294.106	1271.76	261.2	2.28315	1.04065e-35	2.69864e-34	Tifa	3	127789805	127832164	+	3199	protein_coding	TRAF-interacting protein with forkhead-associated domain [Source:MGI Symbol;Acc:MGI:2182965]	-
ENSMUSG00000056201	21433.2	17842.1	16743.1	6073.07	6055.93	5627.37	18672.8	5918.79	1.65756	1.08648e-35	2.81439e-34	Cfl1	19	5490455	5495201	+	2354	protein_coding	cofilin 1, non-muscle [Source:MGI Symbol;Acc:MGI:101757]	-
ENSMUSG00000022892	21749.5	20946.4	17962.8	6795.84	7446.83	6802.81	20219.6	7015.16	1.52721	1.11555e-35	2.88654e-34	App	16	84949685	85173766	-	12996	protein_coding	amyloid beta (A4) precursor protein [Source:MGI Symbol;Acc:MGI:88059]	-
ENSMUSG00000000168	882.796	951.36	848.728	3162.25	4481.67	3441.73	894.295	3695.22	-2.04676	1.15612e-35	2.98826e-34	Dlat	9	50634633	50659780	-	4886	protein_coding	dihydrolipoamide S-acetyltransferase (E2 component of pyruvate dehydrogenase complex) [Source:MGI Symbol;Acc:MGI:2385311]	-
ENSMUSG00000029379	4945.27	7988.12	4670.97	0	0	0	5868.12	0	14.9698	1.2115e-35	3.12799e-34	Cxcl3	5	90786103	90789600	+	3498	protein_coding	chemokine (C-X-C motif) ligand 3 [Source:MGI Symbol;Acc:MGI:3037818]	-
ENSMUSG00000022895	3847.55	5725.61	5517.72	1122.12	1141.69	1142	5030.29	1135.27	2.14764	1.36697e-35	3.52555e-34	Ets2	16	95702075	95721051	+	5780	protein_coding	E26 avian leukemia oncogene 2, 3' domain [Source:MGI Symbol;Acc:MGI:95456]	ETS
ENSMUSG00000028633	1176.06	1368.37	1518.41	387.517	352.537	360.993	1354.28	367.016	1.88359	1.36974e-35	3.52887e-34	Ctps	4	120539868	120570276	-	3316	protein_coding	cytidine 5'-triphosphate synthase [Source:MGI Symbol;Acc:MGI:1858304]	-
ENSMUSG00000032911	427.84	351.062	244.331	1961.25	2808.14	2326.29	341.078	2365.23	-2.7939	1.48312e-35	3.81683e-34	Cspg4	9	56865033	56899870	+	11931	protein_coding	chondroitin sulfate proteoglycan 4 [Source:MGI Symbol;Acc:MGI:2153093]	-
ENSMUSG00000086712	221.954	378.216	329.401	21.693	18.2346	22.6236	309.857	20.8504	3.89284	1.55218e-35	3.9902e-34	AI427809	4	53261356	53270232	-	2369	lincRNA	expressed sequence AI427809 [Source:MGI Symbol;Acc:MGI:2140270]	-
ENSMUSG00000032501	1760.57	2283.85	1821.11	522.605	515.635	558.704	1955.17	532.315	1.87697	1.67821e-35	4.30952e-34	Trib1	15	59648350	59657099	+	6248	protein_coding	tribbles pseudokinase 1 [Source:MGI Symbol;Acc:MGI:2443397]	-
ENSMUSG00000038467	4866.93	4755.83	4292.11	1667.41	1785.98	1559.06	4638.29	1670.82	1.47309	1.71507e-35	4.39943e-34	Chmp4b	2	154651705	154694785	+	2027	protein_coding	charged multivesicular body protein 4B [Source:MGI Symbol;Acc:MGI:1922858]	-
ENSMUSG00000079588	90.3887	39.7612	117.714	991.964	1256.16	1322.99	82.6213	1190.37	-3.84964	1.88396e-35	4.82743e-34	Tmem182	1	40805601	40856887	+	2716	protein_coding	transmembrane protein 182 [Source:MGI Symbol;Acc:MGI:1923725]	-
ENSMUSG00000066682	293.261	363.67	457.007	44.3721	32.4172	33.4435	371.313	36.7443	3.33653	1.89384e-35	4.84749e-34	Pilrb2	5	137865827	137871815	-	1957	protein_coding	paired immunoglobin-like type 2 receptor beta 2 [Source:MGI Symbol;Acc:MGI:2450535]	-
ENSMUSG00000032332	13127.5	41098.5	38384.7	460.484	399.136	321.648	30870.2	393.756	6.29277	2.26253e-35	5.78496e-34	Col12a1	9	79598991	79718831	-	15228	protein_coding	collagen, type XII, alpha 1 [Source:MGI Symbol;Acc:MGI:88448]	-
ENSMUSG00000029161	251.08	315.18	472.835	17.7489	23.2998	15.7381	346.365	18.9289	4.19525	2.45243e-35	6.26373e-34	Cgref1	5	30933143	30945591	-	2082	protein_coding	cell growth regulator with EF hand domain 1 [Source:MGI Symbol;Acc:MGI:1915817]	-
ENSMUSG00000025656	42.1814	50.4289	43.5245	281.024	295.807	296.074	45.3783	290.968	-2.67996	2.50179e-35	6.38293e-34	Arhgef9	X	95048935	95196856	-	8776	protein_coding	CDC42 guanine nucleotide exchange factor (GEF) 9 [Source:MGI Symbol;Acc:MGI:2442233]	-
ENSMUSG00000097815	732.148	1324.73	1074.26	135.088	138.786	149.512	1043.71	141.129	2.88672	2.56927e-35	6.54806e-34	Gm26809	6	18844220	18847360	+	2981	lincRNA	predicted gene, 26809 [Source:MGI Symbol;Acc:MGI:5477303]	-
ENSMUSG00000059173	267.149	207.534	289.834	1009.71	1047.48	1063.31	254.839	1040.17	-2.02955	2.69006e-35	6.84853e-34	Pde1a	2	79834453	80129458	-	6012	protein_coding	phosphodiesterase 1A, calmodulin-dependent [Source:MGI Symbol;Acc:MGI:1201792]	-
ENSMUSG00000017002	4486.29	7338.37	7336.85	11.8326	14.1825	48.198	6387.17	24.7377	8.01148	3.25683e-35	8.28255e-34	Slpi	2	164354070	164389095	-	1180	protein_coding	secretory leukocyte peptidase inhibitor [Source:MGI Symbol;Acc:MGI:109297]	-
ENSMUSG00000008398	2320.98	2776.5	2434.41	844.057	809.416	879.368	2510.63	844.28	1.57225	3.46401e-35	8.80001e-34	Elk3	10	93247414	93311135	-	4550	protein_coding	ELK3, member of ETS oncogene family [Source:MGI Symbol;Acc:MGI:101762]	ETS
ENSMUSG00000020297	4.01728	14.5468	2.96758	353.991	264.402	246.892	7.17721	288.428	-5.31981	3.56916e-35	9.05742e-34	Nsg2	11	32000463	32059202	+	4157	protein_coding	neuron specific gene family member 2 [Source:MGI Symbol;Acc:MGI:1202070]	-
ENSMUSG00000037994	393.693	313.241	247.298	28.5954	29.378	29.509	318.077	29.1608	3.44717	3.64529e-35	9.24071e-34	Slc9b2	3	135307700	135345387	+	5497	protein_coding	solute carrier family 9, subfamily B (NHA2, cation proton antiporter 2), member 2 [Source:MGI Symbol;Acc:MGI:2140077]	-
ENSMUSG00000045038	363.563	428.645	376.883	1391.31	1962.25	1795.13	389.697	1716.23	-2.13861	3.80779e-35	9.64233e-34	Prkce	17	86167785	86657919	+	7261	protein_coding	protein kinase C, epsilon [Source:MGI Symbol;Acc:MGI:97599]	-
ENSMUSG00000040213	57.2462	54.308	41.5461	308.633	349.497	332.468	51.0334	330.199	-2.69386	3.82691e-35	9.67688e-34	Kyat3	3	142701051	142746870	+	9518	protein_coding	kynurenine aminotransferase 3 [Source:MGI Symbol;Acc:MGI:2677849]	-
ENSMUSG00000022747	303.304	383.065	340.283	1191.15	1432.43	1249.21	342.217	1290.93	-1.91505	3.8296e-35	9.67688e-34	St3gal6	16	58468125	58524243	-	6172	protein_coding	ST3 beta-galactoside alpha-2,3-sialyltransferase 6 [Source:MGI Symbol;Acc:MGI:1888707]	-
ENSMUSG00000053977	15.0648	55.2778	29.6758	1250.31	607.822	844.941	33.3395	901.024	-4.7538	4.11382e-35	1.0384e-33	Cd8a	6	71373427	71379173	+	3637	protein_coding	CD8 antigen, alpha chain [Source:MGI Symbol;Acc:MGI:88346]	-
ENSMUSG00000086584	6.02591	5.81871	5.93516	175.516	224.894	230.17	5.9266	210.194	-5.14852	4.97272e-35	1.25387e-33	Gm12002	11	12314514	12351028	+	2757	antisense	predicted gene 12002 [Source:MGI Symbol;Acc:MGI:3651521]	-
ENSMUSG00000031555	7246.16	6538.29	6140.91	2115.07	2464.72	2173.83	6641.79	2251.21	1.56091	5.19411e-35	1.3083e-33	Adam9	8	24949611	25016927	-	4115	protein_coding	a disintegrin and metallopeptidase domain 9 (meltrin gamma) [Source:MGI Symbol;Acc:MGI:105376]	-
ENSMUSG00000063077	2258.71	2443.86	2286.03	5490.31	6115.7	6039.51	2329.53	5881.84	-1.33618	5.6417e-35	1.41953e-33	Kif1b	4	149176319	149307693	-	17608	protein_coding	kinesin family member 1B [Source:MGI Symbol;Acc:MGI:108426]	-
ENSMUSG00000073982	3278.1	3774.41	3387.99	1010.7	869.185	700.347	3480.16	860.077	2.01666	6.29809e-35	1.58301e-33	Rhog	7	102239123	102256054	-	1420	protein_coding	ras homolog family member G [Source:MGI Symbol;Acc:MGI:1928370]	-
ENSMUSG00000028184	1630.01	1749.49	1581.72	570.921	559.196	481.98	1653.74	537.366	1.62188	6.43188e-35	1.61492e-33	Adgrl2	3	148815583	148990555	-	14198	protein_coding	adhesion G protein-coupled receptor L2 [Source:MGI Symbol;Acc:MGI:2139714]	-
ENSMUSG00000020312	548.358	631.33	519.327	133.116	134.734	117.052	566.338	128.301	2.14249	7.53323e-35	1.88944e-33	Shc2	10	79618051	79637918	-	5426	protein_coding	SHC (Src homology 2 domain containing) transforming protein 2 [Source:MGI Symbol;Acc:MGI:106180]	-
ENSMUSG00000048126	25226.5	26998.8	24536.9	9688.9	10209.4	8606.79	25587.4	9501.69	1.42919	7.78414e-35	1.95031e-33	Col6a3	1	90765923	90843971	-	11963	protein_coding	collagen, type VI, alpha 3 [Source:MGI Symbol;Acc:MGI:88461]	-
ENSMUSG00000032383	2070.91	1983.21	1990.26	744.466	801.311	703.298	2014.79	749.692	1.42637	8.87055e-35	2.22017e-33	Ppib	9	66060222	66066623	+	3305	protein_coding	peptidylprolyl isomerase B [Source:MGI Symbol;Acc:MGI:97750]	-
ENSMUSG00000044309	24.1037	52.3684	60.3408	998.866	515.635	937.403	45.6043	817.301	-4.16258	9.08151e-35	2.27057e-33	Apol7c	15	77524852	77533316	-	2060	protein_coding	apolipoprotein L 7c [Source:MGI Symbol;Acc:MGI:1920912]	-
ENSMUSG00000038776	408.758	361.73	307.639	1300.6	1373.68	1246.26	359.376	1306.85	-1.86264	1.04171e-34	2.60176e-33	Ephx1	1	180976210	181020904	-	1950	protein_coding	epoxide hydrolase 1, microsomal [Source:MGI Symbol;Acc:MGI:95405]	-
ENSMUSG00000064368	5027.62	5262.06	5492.99	14672.4	16676.6	19324.5	5260.89	16891.1	-1.68289	1.04786e-34	2.61435e-33	mt-Nd6	MT	13552	14070	-	519	protein_coding	mitochondrially encoded NADH dehydrogenase 6 [Source:MGI Symbol;Acc:MGI:102495]	-
ENSMUSG00000057666	558.401	621.633	507.456	96.6326	78.0038	119.02	562.497	97.8854	2.5219	1.15896e-34	2.8885e-33	Gapdh	6	125161715	125166467	-	4133	protein_coding	glyceraldehyde-3-phosphate dehydrogenase [Source:MGI Symbol;Acc:MGI:95640]	-
ENSMUSG00000052142	202.872	277.359	216.633	2190.01	1235.9	1630.86	232.288	1685.59	-2.85904	1.17665e-34	2.92952e-33	Rasal3	17	32390659	32403583	-	4897	protein_coding	RAS protein activator like 3 [Source:MGI Symbol;Acc:MGI:2444128]	-
ENSMUSG00000022235	136.587	49.4591	44.5137	1356.8	1650.24	1401.68	76.8534	1469.57	-4.25839	1.36743e-34	3.40092e-33	Cmbl	15	31565389	31590119	+	1424	protein_coding	carboxymethylenebutenolidase-like (Pseudomonas) [Source:MGI Symbol;Acc:MGI:1916824]	-
ENSMUSG00000002781	191.825	127.042	133.541	903.219	1205.51	855.761	150.803	988.164	-2.7126	1.37594e-34	3.41851e-33	Tmem143	7	45896941	45917413	+	7518	protein_coding	transmembrane protein 143 [Source:MGI Symbol;Acc:MGI:1917459]	-
ENSMUSG00000029403	53.2289	61.0965	54.4056	318.493	351.524	420.995	56.2437	363.671	-2.69243	1.44289e-34	3.58109e-33	Cdkl2	5	92006074	92043883	-	6064	protein_coding	cyclin-dependent kinase-like 2 (CDC2-related kinase) [Source:MGI Symbol;Acc:MGI:1858227]	-
ENSMUSG00000024998	220.95	226.93	177.066	1286.79	2111.17	1240.36	208.315	1546.11	-2.89167	1.74476e-34	4.32576e-33	Plce1	19	38481109	38785030	+	15998	protein_coding	phospholipase C, epsilon 1 [Source:MGI Symbol;Acc:MGI:1921305]	-
ENSMUSG00000025492	6095.21	7382.98	6555.39	2224.52	2247.93	1887.59	6677.86	2120.01	1.65536	1.82619e-34	4.52292e-33	Ifitm3	7	141009586	141010770	-	678	protein_coding	interferon induced transmembrane protein 3 [Source:MGI Symbol;Acc:MGI:1913391]	-
ENSMUSG00000020733	2021.69	2257.66	2373.08	687.275	536.909	514.44	2217.48	579.541	1.93588	2.13894e-34	5.29197e-33	Slc9a3r1	11	115163341	115181181	+	1925	protein_coding	solute carrier family 9 (sodium/hydrogen exchanger), member 3 regulator 1 [Source:MGI Symbol;Acc:MGI:1349482]	-
ENSMUSG00000064367	18773.7	19823.4	19989.6	57135.5	67470.2	79844.5	19528.9	68150.1	-1.8031	2.416e-34	5.97123e-33	mt-Nd5	MT	11742	13565	+	1824	protein_coding	mitochondrially encoded NADH dehydrogenase 5 [Source:MGI Symbol;Acc:MGI:102496]	-
ENSMUSG00000029338	3409.66	4465.86	3760.91	1198.05	1070.78	1171.51	3878.81	1146.78	1.75802	2.58013e-34	6.37024e-33	Antxr2	5	97882783	98031043	-	6655	protein_coding	anthrax toxin receptor 2 [Source:MGI Symbol;Acc:MGI:1919164]	-
ENSMUSG00000030452	1280.51	1214.17	1240.45	467.386	449.788	465.259	1245.04	460.811	1.43384	2.80674e-34	6.92252e-33	Nipa2	7	55931287	55962476	-	7068	protein_coding	non imprinted in Prader-Willi/Angelman syndrome 2 homolog (human) [Source:MGI Symbol;Acc:MGI:1913918]	-
ENSMUSG00000034993	4823.74	4436.77	3845.98	1419.91	1372.66	1197.08	4368.83	1329.88	1.71596	2.99996e-34	7.39137e-33	Vat1	11	101458745	101466230	-	2766	protein_coding	vesicle amine transport 1 [Source:MGI Symbol;Acc:MGI:1349450]	-
ENSMUSG00000097290	90.3887	77.5829	79.1355	418.084	460.931	377.715	82.369	418.91	-2.3468	3.06497e-34	7.5437e-33	1300002E11Rik	16	21794318	21809040	+	4213	lincRNA	RIKEN cDNA 1300002E11 gene [Source:MGI Symbol;Acc:MGI:1919001]	-
ENSMUSG00000029860	4365.77	4387.31	4084.38	1661.49	1739.38	1505.94	4279.15	1635.61	1.38756	3.42257e-34	8.41511e-33	Zyx	6	42349630	42360213	+	5390	protein_coding	zyxin [Source:MGI Symbol;Acc:MGI:103072]	-
ENSMUSG00000069094	338.455	361.73	379.85	1347.93	1092.05	1296.43	360.012	1245.47	-1.79058	3.79179e-34	9.31327e-33	Pde7a	3	19223108	19311322	-	7748	protein_coding	phosphodiesterase 7A [Source:MGI Symbol;Acc:MGI:1202402]	-
ENSMUSG00000040592	73.3153	128.012	56.384	1692.06	846.898	1346.59	85.9037	1295.18	-3.91352	4.19641e-34	1.02964e-32	Cd79b	11	106311341	106314762	-	1431	protein_coding	CD79B antigen [Source:MGI Symbol;Acc:MGI:96431]	-
ENSMUSG00000031209	210.907	204.625	90.0166	1585.56	1792.06	1669.23	168.516	1682.28	-3.31943	4.2553e-34	1.04301e-32	Heph	X	96455359	96574485	+	7662	protein_coding	hephaestin [Source:MGI Symbol;Acc:MGI:1332240]	-
ENSMUSG00000021474	1073.62	844.683	866.534	3032.1	3824.21	3494.85	928.278	3450.39	-1.89422	4.43173e-34	1.08513e-32	Sfxn1	13	54071869	54108342	+	9841	protein_coding	sideroflexin 1 [Source:MGI Symbol;Acc:MGI:2137677]	-
ENSMUSG00000075702	1064.58	1014.4	1154.39	254.4	309.989	221.318	1077.79	261.902	2.0414	4.54555e-34	1.11185e-32	Selenom	11	3514684	3517351	+	1481	protein_coding	selenoprotein M [Source:MGI Symbol;Acc:MGI:2149786]	-
ENSMUSG00000058881	1411.07	1688.4	1518.41	494.01	402.175	409.191	1539.29	435.126	1.8227	4.60791e-34	1.12595e-32	Zfp516	18	82910879	83005314	+	7817	protein_coding	zinc finger protein 516 [Source:MGI Symbol;Acc:MGI:2443957]	zf-C2H2
ENSMUSG00000079037	2340.06	2096.68	1708.34	7081.79	7691.98	6814.61	2048.36	7196.13	-1.81277	4.92095e-34	1.2012e-32	Prnp	2	131909928	131938429	+	2343	protein_coding	prion protein [Source:MGI Symbol;Acc:MGI:97769]	-
ENSMUSG00000039239	328.412	509.137	409.526	57.1908	50.6518	55.0835	415.692	54.3087	2.93619	5.04293e-34	1.22971e-32	Tgfb2	1	186622792	186705989	-	5791	protein_coding	transforming growth factor, beta 2 [Source:MGI Symbol;Acc:MGI:98726]	-
ENSMUSG00000028525	2285.83	3072.28	2988.35	660.652	481.192	644.28	2782.15	595.375	2.22419	6.0166e-34	1.46562e-32	Pde4b	4	102087543	102607259	+	10560	protein_coding	phosphodiesterase 4B, cAMP specific [Source:MGI Symbol;Acc:MGI:99557]	-
ENSMUSG00000028603	3139.5	2421.55	2194.03	10775.5	14222	10938	2585.03	11978.5	-2.21222	6.02278e-34	1.46562e-32	Scp2	4	108043839	108144998	-	3478	protein_coding	sterol carrier protein 2, liver [Source:MGI Symbol;Acc:MGI:98254]	-
ENSMUSG00000008540	2642.36	2341.06	2213.82	9054.87	12457.3	8764.17	2399.08	10092.1	-2.07268	6.07457e-34	1.47671e-32	Mgst1	6	138140316	138156755	+	2013	protein_coding	microsomal glutathione S-transferase 1 [Source:MGI Symbol;Acc:MGI:1913850]	-
ENSMUSG00000008193	25.108	80.4922	56.384	1498.79	744.581	1103.64	53.9947	1115.67	-4.36746	6.15973e-34	1.49588e-32	Spib	7	44525993	44532071	-	2868	protein_coding	Spi-B transcription factor (Spi-1/PU.1 related) [Source:MGI Symbol;Acc:MGI:892986]	ETS
ENSMUSG00000000782	78.3369	154.196	68.2544	1647.69	981.632	1298.4	100.262	1309.24	-3.70599	6.17917e-34	1.49907e-32	Tcf7	11	52252371	52283014	-	2625	protein_coding	transcription factor 7, T cell specific [Source:MGI Symbol;Acc:MGI:98507]	HMG
ENSMUSG00000063450	1001.31	767.1	712.219	3813.05	4480.66	3274.52	826.875	3856.07	-2.22147	6.22372e-34	1.50833e-32	Syne2	12	75818134	76110926	+	26726	protein_coding	spectrin repeat containing, nuclear envelope 2 [Source:MGI Symbol;Acc:MGI:2449316]	-
ENSMUSG00000053541	17.0734	44.6101	24.7298	837.154	409.267	546.9	28.8045	597.774	-4.37277	6.6349e-34	1.60634e-32	Gm4759	7	106417848	106424469	-	6622	unprocessed_pseudogene	predicted gene 4759 [Source:MGI Symbol;Acc:MGI:3647753]	-
ENSMUSG00000056749	1529.58	1647.67	2032.79	293.842	376.849	420.011	1736.68	363.568	2.25608	7.48848e-34	1.81114e-32	Nfil3	13	52967209	52981073	-	2026	protein_coding	nuclear factor, interleukin 3, regulated [Source:MGI Symbol;Acc:MGI:109495]	TF_bZIP
ENSMUSG00000025279	18.0777	47.5195	26.7082	737.563	383.941	633.46	30.7685	584.988	-4.24645	7.53038e-34	1.81942e-32	Dnase1l3	14	7964533	7994573	-	5151	protein_coding	deoxyribonuclease 1-like 3 [Source:MGI Symbol;Acc:MGI:1314633]	-
ENSMUSG00000037922	32.1382	56.2476	24.7298	964.354	438.645	963.961	37.7052	788.987	-4.38585	7.69692e-34	1.85776e-32	Bank1	3	136053363	136326066	-	7486	protein_coding	B cell scaffold protein with ankyrin repeats 1 [Source:MGI Symbol;Acc:MGI:2442120]	-
ENSMUSG00000037012	2516.82	2535.99	2376.04	871.666	800.298	677.723	2476.29	783.229	1.66071	7.78788e-34	1.87781e-32	Hk1	10	62268855	62379908	-	8532	protein_coding	hexokinase 1 [Source:MGI Symbol;Acc:MGI:96103]	-
ENSMUSG00000035372	653.812	689.518	604.397	142.977	165.125	180.005	649.242	162.702	1.99659	8.30593e-34	2.00068e-32	1810055G02Rik	19	3708333	3717881	+	1882	protein_coding	RIKEN cDNA 1810055G02 gene [Source:MGI Symbol;Acc:MGI:1919306]	-
ENSMUSG00000040564	75.3239	77.5829	38.5786	864.764	1496.25	699.363	63.8284	1020.13	-3.99819	8.39642e-34	2.02043e-32	Apoc1	7	19689481	19692660	-	744	protein_coding	apolipoprotein C-I [Source:MGI Symbol;Acc:MGI:88053]	-
ENSMUSG00000029364	2069.9	2237.3	2076.32	825.322	851.963	778.054	2127.84	818.446	1.37854	9.66171e-34	2.32253e-32	Wsb2	5	117357304	117378601	+	5857	protein_coding	WD repeat and SOCS box-containing 2 [Source:MGI Symbol;Acc:MGI:2144041]	-
ENSMUSG00000026566	685.95	700.185	752.776	208.056	221.855	192.792	712.97	207.568	1.78054	1.01859e-33	2.44606e-32	Mpzl1	1	165592240	165634538	-	3550	protein_coding	myelin protein zero-like 1 [Source:MGI Symbol;Acc:MGI:1915731]	-
ENSMUSG00000033538	1149.95	1541.96	1830.01	285.954	217.803	279.352	1507.3	261.036	2.52943	1.09603e-33	2.62937e-32	Casp4	9	5308828	5336783	+	3710	protein_coding	caspase 4, apoptosis-related cysteine peptidase [Source:MGI Symbol;Acc:MGI:107700]	-
ENSMUSG00000021371	1016.37	903.84	813.117	2777.7	3291.35	2883.03	911.109	2984.03	-1.7116	1.132e-33	2.7129e-32	Mcur1	13	43538393	43560191	-	7076	protein_coding	mitochondrial calcium uniporter regulator 1 [Source:MGI Symbol;Acc:MGI:1923387]	-
ENSMUSG00000025746	484.082	870.868	370.948	2.95814	0	2.9509	575.299	1.96968	8.17868	1.14874e-33	2.75024e-32	Il6	5	30013114	30019981	+	2428	protein_coding	interleukin 6 [Source:MGI Symbol;Acc:MGI:96559]	-
ENSMUSG00000026944	606.609	695.336	515.37	2243.26	2191.2	1998.74	605.772	2144.4	-1.82358	1.17977e-33	2.82169e-32	Abca2	2	25428703	25448540	+	8346	protein_coding	ATP-binding cassette, sub-family A (ABC1), member 2 [Source:MGI Symbol;Acc:MGI:99606]	-
ENSMUSG00000026621	5.02159	5.81871	6.92436	182.419	210.711	295.09	5.92155	229.407	-5.27518	1.19574e-33	2.857e-32	2020-03-01	1	184786767	184811313	-	2246	protein_coding	mitochondrial amidoxime reducing component 1 [Source:MGI Symbol;Acc:MGI:1913362]	-
ENSMUSG00000031007	2908.51	2924.87	2803.37	1223.68	1249.07	1254.13	2878.92	1242.3	1.21253	1.31906e-33	3.14847e-32	Atp6ap2	X	12587801	12617049	+	2618	protein_coding	ATPase, H+ transporting, lysosomal accessory protein 2 [Source:MGI Symbol;Acc:MGI:1917745]	-
ENSMUSG00000029084	5682.44	4108.98	4789.68	1189.17	846.898	1124.29	4860.36	1053.45	2.20581	1.43604e-33	3.42425e-32	Cd38	5	43868553	43912375	+	3890	protein_coding	CD38 antigen [Source:MGI Symbol;Acc:MGI:107474]	-
ENSMUSG00000062661	251.08	265.721	244.331	38.4559	37.4823	32.4599	253.711	36.1327	2.81221	1.70925e-33	4.07161e-32	Ncs1	2	31245823	31295989	+	4653	protein_coding	neuronal calcium sensor 1 [Source:MGI Symbol;Acc:MGI:109166]	-
ENSMUSG00000052821	750.226	626.482	618.246	160.726	170.19	175.087	664.985	168.668	1.97903	1.77262e-33	4.21833e-32	Cysltr1	X	106574346	106603679	-	5142	protein_coding	cysteinyl leukotriene receptor 1 [Source:MGI Symbol;Acc:MGI:1926218]	-
ENSMUSG00000018830	316.36	413.129	420.407	1683.18	1534.75	1374.14	383.299	1530.69	-1.99738	1.933e-33	4.59537e-32	Myh11	16	14194535	14291372	-	7599	protein_coding	myosin, heavy polypeptide 11, smooth muscle [Source:MGI Symbol;Acc:MGI:102643]	-
ENSMUSG00000024782	1427.14	1121.07	1186.04	4053.64	5363.01	5165.06	1244.75	4860.57	-1.96534	1.99944e-33	4.7467e-32	Ak3	19	29020833	29047961	-	3120	protein_coding	adenylate kinase 3 [Source:MGI Symbol;Acc:MGI:1860835]	-
ENSMUSG00000032997	1706.34	2024.91	1872.54	572.894	627.069	509.522	1867.93	569.828	1.71306	2.00065e-33	4.7467e-32	Chpf	1	75474569	75479307	-	3856	protein_coding	chondroitin polymerizing factor [Source:MGI Symbol;Acc:MGI:106576]	-
ENSMUSG00000062300	1199.16	1160.83	1155.38	406.252	437.632	382.633	1171.79	408.839	1.51929	2.05025e-33	4.85951e-32	Nectin2	7	19716644	19750483	-	3494	protein_coding	nectin cell adhesion molecule 2 [Source:MGI Symbol;Acc:MGI:97822]	-
ENSMUSG00000050994	301.296	427.675	378.861	54.2326	50.6518	38.3617	369.277	47.7487	2.9518	2.26675e-33	5.36728e-32	Adgb	10	10335703	10472326	-	6192	protein_coding	androglobin [Source:MGI Symbol;Acc:MGI:3605549]	-
ENSMUSG00000000686	58.2505	28.1238	37.5894	356.949	503.479	424.93	41.3212	428.453	-3.37621	2.29797e-33	5.43577e-32	Abhd15	11	77515121	77538607	+	3035	protein_coding	abhydrolase domain containing 15 [Source:MGI Symbol;Acc:MGI:1914727]	-
ENSMUSG00000020986	2169.33	2240.2	2146.55	853.917	829.677	917.73	2185.36	867.108	1.33353	2.3582e-33	5.57268e-32	Sec23a	12	58958383	59012017	-	4840	protein_coding	SEC23 homolog A, COPII coat complex component [Source:MGI Symbol;Acc:MGI:1349635]	-
ENSMUSG00000051166	47.203	76.6131	56.384	418.084	361.654	421.979	60.0667	400.572	-2.73598	2.43095e-33	5.73888e-32	Eml5	12	98786805	98901484	-	12031	protein_coding	echinoderm microtubule associated protein like 5 [Source:MGI Symbol;Acc:MGI:2442513]	-
ENSMUSG00000026586	4016.27	4775.22	4759.01	1540.21	1250.09	1243.31	4516.84	1344.54	1.74819	3.14211e-33	7.41039e-32	Prrx1	1	163245119	163313710	-	11066	protein_coding	paired related homeobox 1 [Source:MGI Symbol;Acc:MGI:97712]	Homeobox
ENSMUSG00000055866	323.391	224.99	155.303	1764.04	2555.89	1850.21	234.561	2056.71	-3.13253	3.3904e-33	7.988e-32	Per2	1	91415982	91459324	-	5856	protein_coding	period circadian clock 2 [Source:MGI Symbol;Acc:MGI:1195265]	-
ENSMUSG00000021327	787.386	786.496	1045.58	3947.15	3500.04	3108.28	873.153	3518.49	-2.01066	3.64723e-33	8.58457e-32	Zkscan3	13	21387003	21402755	-	7974	protein_coding	zinc finger with KRAB and SCAN domains 3 [Source:MGI Symbol;Acc:MGI:1919989]	zf-C2H2
ENSMUSG00000103368	3.01296	1.93957	7.91355	191.293	270.481	320.664	4.28869	260.813	-5.92878	3.68222e-33	8.65834e-32	Gm36927	9	85342511	85344351	-	1841	TEC	predicted gene, 36927 [Source:MGI Symbol;Acc:MGI:5610155]	-
ENSMUSG00000020741	1425.13	1290.78	1182.09	4737.96	5540.29	4061.42	1299.33	4779.89	-1.87921	3.76123e-33	8.83535e-32	Cluh	11	74649495	74670847	+	6502	protein_coding	clustered mitochondria (cluA/CLU1) homolog [Source:MGI Symbol;Acc:MGI:1921398]	-
ENSMUSG00000024397	1348.8	1161.8	1472.91	299.758	180.32	241.974	1327.84	240.684	2.46341	4.17559e-33	9.799e-32	Aif1	17	35170991	35176068	-	1532	protein_coding	allograft inflammatory factor 1 [Source:MGI Symbol;Acc:MGI:1343098]	-
ENSMUSG00000042029	1194.14	983.363	1029.75	304.689	256.298	310.828	1069.08	290.605	1.87886	4.27948e-33	1.00329e-31	Ncapg2	12	116405402	116463731	+	9939	protein_coding	non-SMC condensin II complex, subunit G2 [Source:MGI Symbol;Acc:MGI:1923294]	-
ENSMUSG00000081723	212.916	304.513	293.791	29.5814	20.2607	19.6727	270.406	23.1716	3.54418	4.50594e-33	1.05533e-31	Gm15931	7	4274189	4282645	+	1852	unprocessed_pseudogene	predicted gene 15931 [Source:MGI Symbol;Acc:MGI:3805553]	-
ENSMUSG00000020250	5231.5	7376.19	5924.28	1458.36	1747.49	1452.83	6177.32	1552.89	1.9921	4.67516e-33	1.09389e-31	Txnrd1	10	82833951	82897712	+	7086	protein_coding	thioredoxin reductase 1 [Source:MGI Symbol;Acc:MGI:1354175]	-
ENSMUSG00000029455	3117.41	2713.46	2667.86	12805.8	16693.8	10389.1	2832.91	13296.3	-2.23067	4.68289e-33	1.09461e-31	Aldh2	5	121566027	121593824	-	5126	protein_coding	aldehyde dehydrogenase 2, mitochondrial [Source:MGI Symbol;Acc:MGI:99600]	-
ENSMUSG00000032812	5300.8	4443.56	5217.01	1620.08	1240.97	1251.18	4987.12	1370.74	1.86319	4.7526e-33	1.10981e-31	Arap1	7	101348067	101412586	+	8433	protein_coding	ArfGAP with RhoGAP domain, ankyrin repeat and PH domain 1 [Source:MGI Symbol;Acc:MGI:1916960]	-
ENSMUSG00000006728	2512.81	2539.87	2640.16	989.992	901.602	804.612	2564.28	898.735	1.5126	5.41388e-33	1.26299e-31	Cdk4	10	127063534	127067920	+	3249	protein_coding	cyclin-dependent kinase 4 [Source:MGI Symbol;Acc:MGI:88357]	-
ENSMUSG00000062380	233.002	353.002	350.175	28.5954	12.1564	16.7218	312.059	19.1579	4.02374	5.67249e-33	1.32202e-31	Tubb3	8	123411424	123422015	+	1868	protein_coding	tubulin, beta 3 class III [Source:MGI Symbol;Acc:MGI:107813]	-
ENSMUSG00000050919	203.877	274.449	258.18	923.926	1045.45	926.583	245.502	965.321	-1.97476	6.05976e-33	1.41089e-31	Zfp366	13	99184823	99250656	+	6382	protein_coding	zinc finger protein 366 [Source:MGI Symbol;Acc:MGI:2178429]	zf-C2H2
ENSMUSG00000020315	7673	6428.71	5529.59	21618.1	25468.7	23129.2	6543.77	23405.3	-1.83865	6.08774e-33	1.41601e-31	Sptbn1	11	30099395	30268175	-	17492	protein_coding	spectrin beta, non-erythrocytic 1 [Source:MGI Symbol;Acc:MGI:98388]	-
ENSMUSG00000029185	1697.3	1965.76	2160.4	631.07	597.691	599.033	1941.15	609.265	1.67178	6.10862e-33	1.41948e-31	Fam114a1	5	64970071	65041886	+	2976	protein_coding	family with sequence similarity 114, member A1 [Source:MGI Symbol;Acc:MGI:1915553]	-
ENSMUSG00000028402	660.842	705.034	609.343	1743.33	1936.92	1864.97	658.406	1848.41	-1.48912	6.22961e-33	1.44617e-31	Mpdz	4	81278500	81442815	-	12437	protein_coding	multiple PDZ domain protein [Source:MGI Symbol;Acc:MGI:1343489]	-
ENSMUSG00000005947	18.0777	9.69786	17.8055	356.949	199.568	322.632	15.1937	293.05	-4.2724	6.26293e-33	1.45249e-31	Itgae	11	73090583	73147446	+	4581	protein_coding	integrin alpha E, epithelial-associated [Source:MGI Symbol;Acc:MGI:1298377]	-
ENSMUSG00000090394	297.278	302.573	253.234	897.303	905.654	921.664	284.362	908.207	-1.67524	6.57714e-33	1.52386e-31	4930523C07Rik	1	160044382	160080208	+	10195	protein_coding	RIKEN cDNA 4930523C07 gene [Source:MGI Symbol;Acc:MGI:1914897]	-
ENSMUSG00000100658	35.1512	34.9123	52.4273	560.075	469.036	316.73	40.8302	448.614	-3.45784	6.9901e-33	1.61796e-31	F730311O21Rik	1	132342023	132349626	+	5447	lincRNA	RIKEN cDNA F730311O21 gene [Source:MGI Symbol;Acc:MGI:3643355]	-
ENSMUSG00000020053	1704.33	1614.69	1447.19	5324.66	7736.56	7961.53	1588.74	7007.58	-2.14104	7.40879e-33	1.7132e-31	Igf1	10	87858265	87937042	+	9904	protein_coding	insulin-like growth factor 1 [Source:MGI Symbol;Acc:MGI:96432]	-
ENSMUSG00000004451	2199.46	2191.72	2194.03	827.294	907.68	781.989	2195.07	838.988	1.38768	7.5671e-33	1.7481e-31	Ralb	1	119470305	119504794	-	4930	protein_coding	v-ral simian leukemia viral oncogene B [Source:MGI Symbol;Acc:MGI:1927244]	-
ENSMUSG00000047330	784.373	657.515	609.343	146.921	93.1993	112.134	683.744	117.418	2.54111	7.97417e-33	1.84035e-31	Kcne4	1	78816758	78820028	+	2657	protein_coding	potassium voltage-gated channel, Isk-related subfamily, gene 4 [Source:MGI Symbol;Acc:MGI:1891125]	-
ENSMUSG00000036894	886.814	825.288	897.199	267.219	297.833	284.27	869.767	283.107	1.61938	8.2434e-33	1.90063e-31	Rap2b	3	61361638	61368430	+	6793	protein_coding	RAP2B, member of RAS oncogene family [Source:MGI Symbol;Acc:MGI:1921262]	-
ENSMUSG00000076928	45.1943	96.0088	57.3732	655.722	523.74	609.853	66.1921	596.438	-3.16999	8.40409e-33	1.9358e-31	Trac	14	54220521	54224206	+	935	TR_C_gene	T cell receptor alpha constant [Source:MGI Symbol;Acc:MGI:4439838]	-
ENSMUSG00000071604	67.2894	57.2174	52.4273	319.479	353.55	314.763	58.978	329.264	-2.48145	8.42291e-33	1.93825e-31	Fam189a2	19	23972751	24031019	-	2547	protein_coding	family with sequence similarity 189, member A2 [Source:MGI Symbol;Acc:MGI:2685813]	-
ENSMUSG00000038650	4497.34	4113.83	4106.14	1786.72	1765.72	1651.52	4239.1	1734.65	1.28911	8.85781e-33	2.03635e-31	Rnh1	7	141160326	141172857	-	2594	protein_coding	ribonuclease/angiogenin inhibitor 1 [Source:MGI Symbol;Acc:MGI:1195456]	-
ENSMUSG00000062127	2030.73	1877.5	1755.82	628.112	597.691	695.429	1888.02	640.411	1.55966	8.97845e-33	2.06208e-31	Cttnbp2nl	3	105001915	105053146	-	8138	protein_coding	CTTNBP2 N-terminal like [Source:MGI Symbol;Acc:MGI:1933137]	-
ENSMUSG00000052392	62.2678	38.7914	52.4273	323.424	433.579	444.602	51.1622	400.535	-2.97013	9.37238e-33	2.15048e-31	Acot4	12	84038379	84048601	+	6674	protein_coding	acyl-CoA thioesterase 4 [Source:MGI Symbol;Acc:MGI:2159621]	-
ENSMUSG00000024789	4428.04	5020.58	4995.43	1599.37	1331.13	1688.9	4814.68	1539.8	1.64463	1.00211e-32	2.29709e-31	Jak2	19	29251828	29313080	+	5030	protein_coding	Janus kinase 2 [Source:MGI Symbol;Acc:MGI:96629]	-
ENSMUSG00000026860	764.287	518.835	521.305	2928.56	3917.41	2883.03	601.476	3243	-2.4309	1.01401e-32	2.32213e-31	Sh3glb2	2	30344809	30359337	-	3990	protein_coding	SH3-domain GRB2-like endophilin B2 [Source:MGI Symbol;Acc:MGI:2385131]	-
ENSMUSG00000050663	8.03455	6.7885	0	203.126	239.077	309.845	4.94102	250.682	-5.6657	1.03923e-32	2.37759e-31	Trhde	10	114398823	114802307	-	8065	protein_coding	TRH-degrading enzyme [Source:MGI Symbol;Acc:MGI:2384311]	-
ENSMUSG00000044080	506.177	420.887	373.915	1791.65	2655.17	2030.22	433.66	2159.01	-2.3158	1.07998e-32	2.46843e-31	S100a1	3	90511034	90514392	-	694	protein_coding	S100 calcium binding protein A1 [Source:MGI Symbol;Acc:MGI:1338917]	-
ENSMUSG00000028793	4709.25	5130.17	4459.28	1441.6	1015.06	1014.13	4766.23	1156.93	2.0425	1.09395e-32	2.49795e-31	Rnf19b	4	129058271	129085886	+	2872	protein_coding	ring finger protein 19B [Source:MGI Symbol;Acc:MGI:1922484]	-
ENSMUSG00000052688	1635.03	1502.2	1231.55	400.335	385.967	328.534	1456.26	371.612	1.97046	1.15247e-32	2.62906e-31	Rab7b	1	131688695	131715439	+	4624	protein_coding	RAB7B, member RAS oncogene family [Source:MGI Symbol;Acc:MGI:2442295]	-
ENSMUSG00000026620	549.362	553.748	607.365	143.963	101.304	103.282	570.158	116.183	2.29453	1.2531e-32	2.85587e-31	Mark1	1	184896789	184999570	-	4356	protein_coding	MAP/microtubule affinity regulating kinase 1 [Source:MGI Symbol;Acc:MGI:2664902]	-
ENSMUSG00000033096	763.282	548.899	508.446	2538.09	3135.35	2724.66	606.876	2799.37	-2.20578	1.29558e-32	2.94985e-31	Apmap	2	150583080	150608567	-	2428	protein_coding	adipocyte plasma membrane associated protein [Source:MGI Symbol;Acc:MGI:1919131]	-
ENSMUSG00000025007	1024.41	1051.25	1080.2	378.642	355.576	322.632	1051.95	352.283	1.57832	1.29693e-32	2.95009e-31	Aldh18a1	19	40550257	40588463	-	4072	protein_coding	aldehyde dehydrogenase 18 family, member A1 [Source:MGI Symbol;Acc:MGI:1888908]	-
ENSMUSG00000027985	14.0605	30.0634	6.92436	491.052	328.224	366.895	17.0161	395.39	-4.53464	1.35313e-32	3.07496e-31	Lef1	3	131110471	131224356	+	8788	protein_coding	lymphoid enhancer binding factor 1 [Source:MGI Symbol;Acc:MGI:96770]	HMG
ENSMUSG00000037440	7.03023	19.3957	11.8703	203.126	327.211	354.108	12.7654	294.815	-4.52495	1.42933e-32	3.24501e-31	Vnn1	10	23894688	23905343	+	2416	protein_coding	vanin 1 [Source:MGI Symbol;Acc:MGI:108395]	-
ENSMUSG00000096140	183.79	196.866	242.352	5.91628	3.03911	3.93453	207.67	4.29664	5.59185	1.48445e-32	3.36694e-31	Ankrd66	17	43534188	43543639	-	1307	protein_coding	ankyrin repeat domain 66 [Source:MGI Symbol;Acc:MGI:1925106]	-
ENSMUSG00000020023	711.058	509.137	490.64	2491.74	3412.92	2683.35	570.278	2862.67	-2.32776	1.54734e-32	3.50622e-31	Tmcc3	10	94311949	94590956	+	7153	protein_coding	transmembrane and coiled coil domains 3 [Source:MGI Symbol;Acc:MGI:2442900]	-
ENSMUSG00000000409	106.458	160.984	89.0274	1352.86	845.885	928.55	118.823	1042.43	-3.13247	1.60398e-32	3.63109e-31	Lck	4	129548344	129573641	-	2929	protein_coding	lymphocyte protein tyrosine kinase [Source:MGI Symbol;Acc:MGI:96756]	-
ENSMUSG00000048251	22.095	55.2778	36.6002	780.95	441.684	507.555	37.991	576.729	-3.92213	1.70662e-32	3.85976e-31	Bcl11b	12	107910403	108003602	-	8111	protein_coding	B cell leukemia/lymphoma 11B [Source:MGI Symbol;Acc:MGI:1929913]	zf-C2H2
ENSMUSG00000043587	453.952	574.113	593.516	85.7861	61.7952	101.314	540.527	82.9652	2.70288	1.74183e-32	3.93564e-31	Pxylp1	9	96823336	96892669	-	6148	protein_coding	2-phosphoxylose phosphatase 1 [Source:MGI Symbol;Acc:MGI:2442444]	-
ENSMUSG00000018476	2825.15	4042.07	3582.86	922.94	969.475	892.155	3483.36	928.19	1.90807	1.88316e-32	4.25093e-31	Kdm6b	11	69398508	69413675	-	6954	protein_coding	KDM1 lysine (K)-specific demethylase 6B [Source:MGI Symbol;Acc:MGI:2448492]	-
ENSMUSG00000014496	1494.43	1620.51	1425.43	563.033	558.183	559.687	1513.46	560.301	1.43361	1.8903e-32	4.26298e-31	Ankrd28	14	31698768	31830651	-	12233	protein_coding	ankyrin repeat domain 28 [Source:MGI Symbol;Acc:MGI:2145661]	-
ENSMUSG00000018171	5899.37	6060.19	7151.87	2133.81	1708.99	1664.31	6370.48	1835.7	1.79504	2.00816e-32	4.52447e-31	Vmp1	11	86583865	86683836	-	3862	protein_coding	vacuole membrane protein 1 [Source:MGI Symbol;Acc:MGI:1923159]	-
ENSMUSG00000013076	1414.08	1291.75	1227.59	5190.55	8053.64	5435.56	1311.14	6226.58	-2.24761	2.30979e-32	5.19912e-31	Amotl1	9	14541966	14645056	-	10064	protein_coding	angiomotin-like 1 [Source:MGI Symbol;Acc:MGI:1922973]	-
ENSMUSG00000039304	298.283	328.757	299.726	1016.61	893.498	1031.83	308.922	980.648	-1.66641	2.34901e-32	5.28237e-31	Tnfsf10	3	27317028	27342427	+	5266	protein_coding	tumor necrosis factor (ligand) superfamily, member 10 [Source:MGI Symbol;Acc:MGI:107414]	-
ENSMUSG00000021236	605.604	591.569	491.629	1824.19	2119.27	1764.64	562.934	1902.7	-1.75696	2.36159e-32	5.30564e-31	Entpd5	12	84373857	84409029	-	6039	protein_coding	ectonucleoside triphosphate diphosphohydrolase 5 [Source:MGI Symbol;Acc:MGI:1321385]	-
ENSMUSG00000056501	8695.39	9840.41	8475.41	715.87	1489.16	685.592	9003.74	963.542	3.22425	2.40484e-32	5.39768e-31	Cebpb	2	167688915	167690418	+	1504	protein_coding	CCAAT/enhancer binding protein (C/EBP), beta [Source:MGI Symbol;Acc:MGI:88373]	C/EBP
ENSMUSG00000032218	457.969	361.73	368.969	57.1908	48.6257	73.7725	396.223	59.863	2.72542	2.56694e-32	5.75607e-31	Ccnb2	9	70407692	70421547	-	1531	protein_coding	cyclin B2 [Source:MGI Symbol;Acc:MGI:88311]	-
ENSMUSG00000045312	3471.93	3483.47	3295	736.577	412.306	683.625	3416.8	610.836	2.48357	2.81477e-32	6.30582e-31	Lhfpl2	13	94057796	94195409	+	8415	protein_coding	lipoma HMGIC fusion partner-like 2 [Source:MGI Symbol;Acc:MGI:2145236]	-
ENSMUSG00000027035	1703.32	2139.35	2238.55	596.559	592.626	524.277	2027.07	571.154	1.82755	3.08491e-32	6.9045e-31	Cers6	2	68861441	69114282	+	8875	protein_coding	ceramide synthase 6 [Source:MGI Symbol;Acc:MGI:2442564]	Homeobox
ENSMUSG00000000440	381.641	160.015	118.703	3646.4	3391.64	3502.72	220.12	3513.59	-3.99701	3.15406e-32	7.05261e-31	Pparg	6	115360951	115490399	+	2953	protein_coding	peroxisome proliferator activated receptor gamma [Source:MGI Symbol;Acc:MGI:97747]	THR-like
ENSMUSG00000046711	2533.9	2168.44	1710.32	436.819	259.337	330.501	2137.55	342.219	2.64271	3.29004e-32	7.34972e-31	Hmga1	17	27556497	27563674	+	2125	protein_coding	high mobility group AT-hook 1 [Source:MGI Symbol;Acc:MGI:96160]	HMGI/HMGY
ENSMUSG00000035459	26.1123	18.4259	6.92436	660.652	300.872	454.439	17.1542	471.987	-4.78345	3.93376e-32	8.77947e-31	Stab2	10	86841198	87008025	-	8757	protein_coding	stabilin 2 [Source:MGI Symbol;Acc:MGI:2178743]	-
ENSMUSG00000021194	357.538	381.126	215.644	3.94419	1.01304	2.9509	318.102	2.63604	6.90802	3.96489e-32	8.84063e-31	Chga	12	102554969	102565028	+	2756	protein_coding	chromogranin A [Source:MGI Symbol;Acc:MGI:88394]	-
ENSMUSG00000036545	7003.12	7145.38	5945.05	2073.66	2388.74	1924.97	6697.85	2129.12	1.6535	4.24431e-32	9.45475e-31	Adamts2	11	50602084	50807573	+	9336	protein_coding	a disintegrin-like and metallopeptidase (reprolysin type) with thrombospondin type 1 motif, 2 [Source:MGI Symbol;Acc:MGI:1347356]	-
ENSMUSG00000020682	79.3412	44.6101	42.5353	446.679	426.488	431.815	55.4956	434.994	-2.97223	4.37941e-32	9.74656e-31	Mmp28	11	83440768	83463071	-	3874	protein_coding	matrix metallopeptidase 28 (epilysin) [Source:MGI Symbol;Acc:MGI:2153062]	-
ENSMUSG00000058966	36.1555	23.2749	15.8271	303.703	554.131	364.928	25.0858	407.587	-4.02349	4.41303e-32	9.81216e-31	Fam57b	7	126797668	126830219	+	3935	protein_coding	family with sequence similarity 57, member B [Source:MGI Symbol;Acc:MGI:1916202]	-
ENSMUSG00000023959	82.3541	37.8216	101.887	707.982	977.58	923.632	74.0209	869.731	-3.55555	4.88674e-32	1.08552e-30	Clic5	17	44188584	44280172	+	8782	protein_coding	chloride intracellular channel 5 [Source:MGI Symbol;Acc:MGI:1917912]	-
ENSMUSG00000027931	378.628	313.241	250.266	1340.04	1567.17	1292.49	314.045	1399.9	-2.15642	5.04037e-32	1.1186e-30	Npr1	3	90450591	90465866	-	4783	protein_coding	natriuretic peptide receptor 1 [Source:MGI Symbol;Acc:MGI:97371]	-
ENSMUSG00000021765	927.991	1013.43	1041.62	295.814	243.129	209.514	994.346	249.486	1.9948	5.32675e-32	1.18105e-30	Fst	13	114452290	114458951	-	4589	protein_coding	follistatin [Source:MGI Symbol;Acc:MGI:95586]	-
ENSMUSG00000058794	175.756	221.111	220.59	16.7628	14.1825	7.86907	205.819	12.9381	3.99296	5.44145e-32	1.20536e-30	Nfe2	15	103248212	103258403	-	2988	protein_coding	nuclear factor, erythroid derived 2 [Source:MGI Symbol;Acc:MGI:97308]	TF_bZIP
ENSMUSG00000008475	8998.7	7790.29	7520.84	3124.78	2969.21	3137.79	8103.27	3077.26	1.39683	5.8788e-32	1.30102e-30	Arpc5	1	152766542	152775597	+	2276	protein_coding	actin related protein 2/3 complex, subunit 5 [Source:MGI Symbol;Acc:MGI:1915021]	-
ENSMUSG00000020611	4461.18	5127.26	4943	1879.41	1578.31	1592.5	4843.81	1683.41	1.52474	5.99555e-32	1.32562e-30	Gna13	11	109362831	109401369	+	6421	protein_coding	guanine nucleotide binding protein, alpha 13 [Source:MGI Symbol;Acc:MGI:95768]	-
ENSMUSG00000097353	38.1641	41.7008	39.5677	279.051	264.402	237.056	39.8109	260.17	-2.70779	6.22131e-32	1.37425e-30	A430046D13Rik	10	128499364	128504242	+	1997	lincRNA	Riken cDNA A430046D13 gene [Source:MGI Symbol;Acc:MGI:3609643]	-
ENSMUSG00000057054	30.1296	18.4259	26.7082	212.986	281.624	254.761	25.0879	249.79	-3.31759	6.59558e-32	1.45557e-30	Inca1	11	70688361	70700155	-	1377	protein_coding	inhibitor of CDK, cyclin A1 interacting protein 1 [Source:MGI Symbol;Acc:MGI:2144284]	-
ENSMUSG00000017314	98.4233	82.4318	90.0166	442.735	492.336	386.568	90.2905	440.546	-2.287	6.6965e-32	1.47647e-30	Mpp2	11	102057015	102088515	-	4807	protein_coding	membrane protein, palmitoylated 2 (MAGUK p55 subfamily member 2) [Source:MGI Symbol;Acc:MGI:1858257]	-
ENSMUSG00000022148	4578.69	3450.5	4711.53	1064.93	705.073	815.432	4246.91	861.812	2.30085	6.88411e-32	1.51642e-30	Fyb	15	6522853	6663313	+	5384	protein_coding	FYN binding protein [Source:MGI Symbol;Acc:MGI:1346327]	-
ENSMUSG00000024793	23.0993	25.2144	32.6434	251.442	237.05	210.498	26.9857	232.997	-3.10977	7.21195e-32	1.58716e-30	Tnfrsf25	4	152115934	152120119	+	2277	protein_coding	tumor necrosis factor receptor superfamily, member 25 [Source:MGI Symbol;Acc:MGI:1934667]	-
ENSMUSG00000022257	344.481	418.947	360.066	1150.72	1403.05	1340.69	374.498	1298.15	-1.79313	7.61791e-32	1.67495e-30	Laptm4b	15	34238028	34284302	+	1938	protein_coding	lysosomal-associated protein transmembrane 4B [Source:MGI Symbol;Acc:MGI:1890494]	-
ENSMUSG00000022228	494.125	548.899	509.435	1362.72	1569.19	1498.07	517.486	1476.66	-1.51256	7.72367e-32	1.69663e-30	Zscan26	13	21442180	21453730	-	4366	protein_coding	zinc finger and SCAN domain containing 26 [Source:MGI Symbol;Acc:MGI:3531417]	zf-C2H2
ENSMUSG00000058997	673.898	527.563	525.262	1901.1	2220.57	1946.61	575.574	2022.76	-1.81341	7.75862e-32	1.70273e-30	Vwa8	14	78849052	79202310	+	12639	protein_coding	von Willebrand factor A domain containing 8 [Source:MGI Symbol;Acc:MGI:1919008]	-
ENSMUSG00000032554	269.157	357.851	177.066	1816.3	1935.91	2641.06	268.025	2131.09	-2.99093	7.87645e-32	1.72626e-30	Trf	9	103204001	103230444	-	3320	protein_coding	transferrin [Source:MGI Symbol;Acc:MGI:98821]	-
ENSMUSG00000049580	766.295	1101.68	1042.61	122.27	195.516	153.447	970.194	157.078	2.62741	7.88041e-32	1.72626e-30	Tsku	7	98350668	98361328	-	3050	protein_coding	tsukushi, small leucine rich proteoglycan [Source:MGI Symbol;Acc:MGI:2443855]	-
ENSMUSG00000032898	469.017	449.011	428.321	2428.63	1615.79	1817.75	448.783	1954.06	-2.12246	8.75422e-32	1.9159e-30	Fbxo21	5	117976730	118010201	+	5545	protein_coding	F-box protein 21 [Source:MGI Symbol;Acc:MGI:1924223]	-
ENSMUSG00000027583	199.859	179.41	153.325	636.001	682.786	679.691	177.532	666.159	-1.90798	8.97855e-32	1.96319e-30	Zbtb46	2	181387762	181459426	-	8508	protein_coding	zinc finger and BTB domain containing 46 [Source:MGI Symbol;Acc:MGI:1919397]	ZBTB
ENSMUSG00000029470	2814.1	2494.29	2606.53	1007.74	975.554	856.745	2638.31	946.68	1.47867	9.01651e-32	1.96967e-30	P2rx4	5	122707544	122729738	+	7025	protein_coding	purinergic receptor P2X, ligand-gated ion channel 4 [Source:MGI Symbol;Acc:MGI:1338859]	-
ENSMUSG00000049288	1657.13	1866.84	1826.05	690.233	681.773	640.345	1783.34	670.784	1.41075	9.71223e-32	2.1197e-30	Lix1l	3	96601149	96626171	+	3620	protein_coding	Lix1-like [Source:MGI Symbol;Acc:MGI:3036267]	-
ENSMUSG00000022425	765.291	336.516	293.791	5985.31	4989.2	6250.99	465.199	5741.83	-3.62582	1.06992e-31	2.33295e-30	Enpp2	15	54838901	54952892	-	5779	protein_coding	ectonucleotide pyrophosphatase/phosphodiesterase 2 [Source:MGI Symbol;Acc:MGI:1321390]	-
ENSMUSG00000019920	3655.72	3936.36	3588.79	1570.77	1546.91	1632.83	3726.96	1583.5	1.23488	1.09011e-31	2.3748e-30	Lims1	10	58323466	58424691	+	4891	protein_coding	LIM and senescent cell antigen-like domains 1 [Source:MGI Symbol;Acc:MGI:1195263]	-
ENSMUSG00000036438	5821.03	5851.69	5809.53	2358.63	2520.43	2664.66	5827.42	2514.57	1.21254	1.13253e-31	2.46495e-30	Calm2	17	87433412	87446935	-	1467	protein_coding	calmodulin 2 [Source:MGI Symbol;Acc:MGI:103250]	-
ENSMUSG00000028965	1368.89	1464.38	602.419	77.8977	52.6779	95.4124	1145.23	75.3294	3.92565	1.15642e-31	2.51462e-30	Tnfrsf9	4	150914562	150946102	+	2722	protein_coding	tumor necrosis factor receptor superfamily, member 9 [Source:MGI Symbol;Acc:MGI:1101059]	-
ENSMUSG00000020456	2718.69	2522.41	2678.74	6716.96	8285.62	7066.42	2639.95	7356.33	-1.47848	1.2616e-31	2.74083e-30	Ogdh	11	6291633	6356642	+	5456	protein_coding	oxoglutarate (alpha-ketoglutarate) dehydrogenase (lipoamide) [Source:MGI Symbol;Acc:MGI:1098267]	-
ENSMUSG00000025534	4123.73	3595.97	3431.51	1411.03	1331.13	1275.77	3717.07	1339.31	1.47265	1.29975e-31	2.82113e-30	Gusb	5	129989011	130003049	-	4548	protein_coding	glucuronidase, beta [Source:MGI Symbol;Acc:MGI:95872]	-
ENSMUSG00000095609	633.725	568.294	878.404	96.6326	100.291	128.856	693.475	108.593	2.6746	1.32619e-31	2.87589e-30	Gm21188	13	120034605	120052194	-	4572	protein_coding	predicted gene, 21188 [Source:MGI Symbol;Acc:MGI:5434543]	-
ENSMUSG00000002588	3.01296	3.87914	11.8703	237.637	186.399	194.759	6.25414	206.265	-5.04355	1.33227e-31	2.88642e-30	Pon1	6	5168090	5193946	-	2898	protein_coding	paraoxonase 1 [Source:MGI Symbol;Acc:MGI:103295]	-
ENSMUSG00000005540	9.03887	8.72807	0.989194	1680.22	846.898	1393.81	6.25204	1306.98	-7.7075	1.3457e-31	2.91285e-30	Fcer2a	8	3681737	3694175	-	3092	protein_coding	Fc receptor, IgE, low affinity II, alpha polypeptide [Source:MGI Symbol;Acc:MGI:95497]	-
ENSMUSG00000049687	245.054	288.996	276.974	45.3582	43.5605	37.3781	270.341	42.0989	2.68339	1.46657e-31	3.17159e-30	Pheta2	15	82338942	82345743	+	3311	protein_coding	PH domain containing endocytic trafficking adaptor 2 [Source:MGI Symbol;Acc:MGI:2443609]	-
ENSMUSG00000039865	31.1339	6.7885	20.7731	323.424	352.537	347.223	19.5652	341.061	-4.12835	1.54473e-31	3.33758e-30	Slc44a3	3	121459528	121532404	-	5057	protein_coding	solute carrier family 44, member 3 [Source:MGI Symbol;Acc:MGI:2384860]	-
ENSMUSG00000056899	10.0432	12.6072	11.8703	167.628	224.894	176.07	11.5069	189.531	-4.04033	1.61053e-31	3.47656e-30	Immp2l	12	41024090	41955588	+	1832	protein_coding	IMP2 inner mitochondrial membrane peptidase-like (S. cerevisiae) [Source:MGI Symbol;Acc:MGI:2135611]	-
ENSMUSG00000060376	179.773	148.377	140.465	744.466	1072.81	746.578	156.205	854.616	-2.45199	1.61864e-31	3.4909e-30	Bckdha	7	25629946	25658981	-	1899	protein_coding	branched chain ketoacid dehydrogenase E1, alpha polypeptide [Source:MGI Symbol;Acc:MGI:107701]	-
ENSMUSG00000022878	630.712	370.458	139.476	30840.6	38978.6	29710.6	380.216	33176.6	-6.44726	1.74288e-31	3.75543e-30	Adipoq	16	23146536	23158028	+	1381	protein_coding	adiponectin, C1Q and collagen domain containing [Source:MGI Symbol;Acc:MGI:106675]	-
ENSMUSG00000004609	2923.57	2856.02	4171.43	606.419	367.732	583.295	3317.01	519.149	2.67546	1.8368e-31	3.95422e-30	Cd33	7	43524216	43544428	-	7771	protein_coding	CD33 antigen [Source:MGI Symbol;Acc:MGI:99440]	-
ENSMUSG00000004360	8.03455	1.93957	1.97839	282.01	231.985	183.939	3.98417	232.645	-5.87776	2.01759e-31	4.33948e-30	9330159F19Rik	10	29211606	29230779	+	5767	protein_coding	RIKEN cDNA 9330159F19 gene [Source:MGI Symbol;Acc:MGI:3036239]	-
ENSMUSG00000036777	789.395	598.358	651.879	160.726	164.112	172.136	679.877	165.658	2.03686	2.29623e-31	4.93429e-30	Anln	9	22332012	22389188	-	9063	protein_coding	anillin, actin binding protein [Source:MGI Symbol;Acc:MGI:1920174]	-
ENSMUSG00000017781	6313.15	6167.84	5392.09	2413.84	2376.58	2309.57	5957.69	2366.67	1.3319	2.31924e-31	4.97923e-30	Pitpna	11	75588097	75628804	+	4129	protein_coding	phosphatidylinositol transfer protein, alpha [Source:MGI Symbol;Acc:MGI:99887]	-
ENSMUSG00000051041	121.523	160.015	179.044	650.791	744.581	813.465	153.527	736.279	-2.26134	2.41546e-31	5.18111e-30	Olfml1	7	107567446	107591094	+	1685	protein_coding	olfactomedin-like 1 [Source:MGI Symbol;Acc:MGI:2679264]	-
ENSMUSG00000025355	1806.77	1898.84	1961.57	605.433	715.203	574.442	1889.06	631.693	1.5806	2.46911e-31	5.2914e-30	Mmp19	10	128790910	128800824	+	3533	protein_coding	matrix metallopeptidase 19 [Source:MGI Symbol;Acc:MGI:1927899]	-
ENSMUSG00000040283	429.848	211.413	168.163	2557.81	3522.33	3186.97	269.808	3089.04	-3.51749	2.65508e-31	5.6848e-30	Btnl9	11	49165585	49187159	-	6054	protein_coding	butyrophilin-like 9 [Source:MGI Symbol;Acc:MGI:2442439]	-
ENSMUSG00000022529	1616.95	1804.77	1726.14	682.345	649.356	676.74	1715.96	669.48	1.3579	2.71841e-31	5.81513e-30	Zfp263	16	3744093	3750790	+	4521	protein_coding	zinc finger protein 263 [Source:MGI Symbol;Acc:MGI:1921370]	zf-C2H2
ENSMUSG00000038344	296.274	352.032	251.255	1104.37	1424.33	1303.31	299.854	1277.34	-2.09052	2.75823e-31	5.89501e-30	Txlng	X	162778919	162829454	-	7541	protein_coding	taxilin gamma [Source:MGI Symbol;Acc:MGI:3590652]	-
ENSMUSG00000032353	2797.03	2957.85	2671.81	1015.63	1161.95	1023.96	2808.9	1067.18	1.39632	2.93198e-31	6.26069e-30	Tmed3	9	89699206	89705068	-	2847	protein_coding	transmembrane p24 trafficking protein 3 [Source:MGI Symbol;Acc:MGI:1913361]	-
ENSMUSG00000036985	1207.19	1216.11	1215.72	444.707	456.879	487.882	1213.01	463.156	1.38898	3.02733e-31	6.45849e-30	Zdhhc9	X	48171969	48208878	-	6733	protein_coding	zinc finger, DHHC domain containing 9 [Source:MGI Symbol;Acc:MGI:2444393]	-
ENSMUSG00000040280	1040.47	1031.85	718.155	195.237	205.646	192.792	930.16	197.892	2.23287	3.17826e-31	6.77439e-30	Ndufa4l2	10	127514967	127517154	+	1095	protein_coding	Ndufa4, mitochondrial complex associated like 2 [Source:MGI Symbol;Acc:MGI:3039567]	-
ENSMUSG00000040435	1356.83	2266.39	1617.33	343.145	342.406	314.763	1746.85	333.438	2.38939	3.31227e-31	7.05368e-30	Ppp1r15a	7	45522916	45526268	-	2937	protein_coding	protein phosphatase 1, regulatory subunit 15A [Source:MGI Symbol;Acc:MGI:1927072]	-
ENSMUSG00000030245	1129.86	1217.08	1214.73	391.461	422.436	448.537	1187.22	420.811	1.49639	3.36301e-31	7.15529e-30	Golt1b	6	142387221	142403858	+	2818	protein_coding	golgi transport 1B [Source:MGI Symbol;Acc:MGI:1914214]	-
ENSMUSG00000032051	199.859	146.438	175.087	915.052	1342.27	861.663	173.795	1039.66	-2.58093	3.42463e-31	7.27987e-30	Fdx1	9	51943306	51963556	-	3104	protein_coding	ferredoxin 1 [Source:MGI Symbol;Acc:MGI:103224]	-
ENSMUSG00000028469	442.905	419.917	430.299	1226.64	1522.59	1299.38	431.04	1349.54	-1.64655	3.50401e-31	7.44193e-30	Npr2	4	43631935	43651244	+	4667	protein_coding	natriuretic peptide receptor 2 [Source:MGI Symbol;Acc:MGI:97372]	-
ENSMUSG00000063146	1293.56	1298.54	1186.04	465.414	450.801	404.273	1259.38	440.163	1.51669	3.56979e-31	7.57487e-30	Clip2	5	134489383	134552434	-	5187	protein_coding	CAP-GLY domain containing linker protein 2 [Source:MGI Symbol;Acc:MGI:1313136]	-
ENSMUSG00000023150	2282.82	2606.78	2614.44	6948.68	6098.48	6522.47	2501.35	6523.21	-1.38285	3.60044e-31	7.63307e-30	Ivns1abp	1	151344477	151364422	+	5435	protein_coding	influenza virus NS1A binding protein [Source:MGI Symbol;Acc:MGI:2152389]	-
ENSMUSG00000020152	9701.72	9622.21	8838.44	3605.98	3035.06	3679.77	9387.46	3440.27	1.44817	3.67897e-31	7.79257e-30	Actr2	11	20062304	20112913	-	5204	protein_coding	ARP2 actin-related protein 2 [Source:MGI Symbol;Acc:MGI:1913963]	-
ENSMUSG00000073968	110.475	89.2203	108.811	464.428	612.887	703.298	102.836	593.538	-2.52944	3.86309e-31	8.17527e-30	Trim68	7	102677582	102687327	-	3477	protein_coding	tripartite motif-containing 68 [Source:MGI Symbol;Acc:MGI:2142077]	-
ENSMUSG00000025171	1059.56	1000.82	896.209	319.479	297.833	264.597	985.528	293.97	1.74526	3.96379e-31	8.38088e-30	Ubtd1	19	41981763	42034641	+	1527	protein_coding	ubiquitin domain containing 1 [Source:MGI Symbol;Acc:MGI:2385092]	-
ENSMUSG00000045569	5.02159	4.84893	0.989194	179.461	210.711	248.859	3.61991	213.01	-5.87848	3.97588e-31	8.39896e-30	Mc2r	18	68406907	68429251	-	1562	protein_coding	melanocortin 2 receptor [Source:MGI Symbol;Acc:MGI:96928]	-
ENSMUSG00000002103	3027.02	2681.46	2809.31	1068.88	1100.16	1181.34	2839.26	1116.79	1.34609	4.47458e-31	9.44403e-30	Acp2	2	91202885	91214098	+	5186	protein_coding	acid phosphatase 2, lysosomal [Source:MGI Symbol;Acc:MGI:87882]	-
ENSMUSG00000052681	10882.8	9955.82	8940.33	3480.75	3028.98	3643.38	9926.32	3384.37	1.55233	4.80877e-31	1.01404e-29	Rap1b	10	117813871	117846035	-	2884	protein_coding	RAS related protein 1b [Source:MGI Symbol;Acc:MGI:894315]	-
ENSMUSG00000022562	308.326	369.488	309.618	1598.38	2312.76	1415.45	329.144	1775.53	-2.43124	4.8688e-31	1.02578e-29	Oplah	15	76296601	76328015	-	5837	protein_coding	5-oxoprolinase (ATP-hydrolysing) [Source:MGI Symbol;Acc:MGI:1922725]	-
ENSMUSG00000003873	1603.9	1364.49	1309.69	449.638	398.123	350.173	1426.03	399.311	1.83637	5.30124e-31	1.1159e-29	Bax	7	45461697	45466898	-	1576	protein_coding	BCL2-associated X protein [Source:MGI Symbol;Acc:MGI:99702]	-
ENSMUSG00000016496	3535.2	7660.34	6647.38	771.089	702.034	838.056	5947.64	770.393	2.94864	5.44215e-31	1.14454e-29	Cd274	19	29367455	29388095	+	3622	protein_coding	CD274 antigen [Source:MGI Symbol;Acc:MGI:1926446]	-
ENSMUSG00000033068	316.36	252.144	281.92	895.331	904.641	916.746	283.475	905.573	-1.67602	5.84676e-31	1.22855e-29	Entpd6	2	150749042	150771675	+	4775	protein_coding	ectonucleoside triphosphate diphosphohydrolase 6 [Source:MGI Symbol;Acc:MGI:1202295]	-
ENSMUSG00000027469	802.451	590.599	728.047	141.005	89.1472	131.807	707.032	120.653	2.55005	6.26429e-31	1.31511e-29	Tpx2	2	152847964	152895321	+	4677	protein_coding	TPX2, microtubule-associated [Source:MGI Symbol;Acc:MGI:1919369]	-
ENSMUSG00000042429	19.0821	1.93957	10.8811	1830.1	2012.9	1848.25	10.6343	1897.08	-7.48255	7.15911e-31	1.50164e-29	Adora1	1	134199223	134235431	-	5785	protein_coding	adenosine A1 receptor [Source:MGI Symbol;Acc:MGI:99401]	-
ENSMUSG00000038949	480.064	458.709	433.267	1352.86	1361.52	1196.1	457.347	1303.49	-1.51103	7.21994e-31	1.51306e-29	Cnst	1	179546370	179627478	+	8859	protein_coding	consortin, connexin sorting protein [Source:MGI Symbol;Acc:MGI:2445141]	-
ENSMUSG00000031838	3975.09	3796.71	4054.7	1212.84	843.859	1163.64	3942.17	1073.45	1.8766	7.30749e-31	1.53005e-29	Ifi30	8	70762774	70766663	-	981	processed_transcript	interferon gamma inducible protein 30 [Source:MGI Symbol;Acc:MGI:2137648]	-
ENSMUSG00000034997	175.756	298.694	209.709	14.7907	10.1304	10.82	228.053	11.9137	4.25791	7.37106e-31	1.542e-29	Htr2a	14	74640840	74709494	+	5606	protein_coding	5-hydroxytryptamine (serotonin) receptor 2A [Source:MGI Symbol;Acc:MGI:109521]	-
ENSMUSG00000032724	614.643	664.303	636.051	192.279	143.851	155.414	638.333	163.848	1.9616	8.3392e-31	1.743e-29	Abtb2	2	103566310	103718423	+	6032	protein_coding	ankyrin repeat and BTB (POZ) domain containing 2 [Source:MGI Symbol;Acc:MGI:2139365]	-
ENSMUSG00000032702	296.274	239.537	225.536	917.024	1119.4	947.239	253.782	994.556	-1.97068	8.42482e-31	1.75934e-29	Kank1	19	25236975	25434496	+	6166	protein_coding	KN motif and ankyrin repeat domains 1 [Source:MGI Symbol;Acc:MGI:2147707]	-
ENSMUSG00000010095	4157.88	4942.03	4162.53	1535.28	1697.85	1593.49	4420.81	1608.87	1.45833	9.13124e-31	1.90518e-29	Slc3a2	19	8706882	8723369	-	3529	protein_coding	solute carrier family 3 (activators of dibasic and neutral amino acid transport), member 2 [Source:MGI Symbol;Acc:MGI:96955]	-
ENSMUSG00000086679	18.0777	16.4864	17.8055	180.447	266.428	201.645	17.4565	216.173	-3.63049	1.05282e-30	2.19472e-29	Gm15551	3	126667329	126669044	-	535	antisense	predicted gene 15551 [Source:MGI Symbol;Acc:MGI:3783000]	-
ENSMUSG00000046731	901.878	1486.68	1220.66	188.335	243.129	180.005	1203.07	203.823	2.56178	1.08981e-30	2.26983e-29	Kctd11	11	69878261	69881406	-	3146	protein_coding	potassium channel tetramerisation domain containing 11 [Source:MGI Symbol;Acc:MGI:2448712]	-
ENSMUSG00000037568	236.015	312.271	320.499	34.5117	22.2868	14.7545	289.595	23.851	3.60187	1.1402e-30	2.37269e-29	Vash2	1	190947646	190979296	-	4314	protein_coding	vasohibin 2 [Source:MGI Symbol;Acc:MGI:2444826]	-
ENSMUSG00000028068	483.077	475.195	323.466	53.2466	62.8082	68.8543	427.246	61.6364	2.79326	1.156e-30	2.40347e-29	Iqgap3	3	88081971	88121048	+	11384	protein_coding	IQ motif containing GTPase activating protein 3 [Source:MGI Symbol;Acc:MGI:3028642]	-
ENSMUSG00000026834	37.1598	8.72807	10.8811	2611.05	2166.88	2240.72	18.923	2339.55	-6.95215	1.1824e-30	2.45621e-29	Acvr1c	2	58267453	58357895	-	9292	protein_coding	activin A receptor, type IC [Source:MGI Symbol;Acc:MGI:2661081]	-
ENSMUSG00000014075	279.201	319.059	294.78	60.1489	56.73	55.0835	297.68	57.3208	2.37675	1.22385e-30	2.54008e-29	Tctex1d2	16	32419702	32429099	+	2385	protein_coding	Tctex1 domain containing 2 [Source:MGI Symbol;Acc:MGI:1913311]	-
ENSMUSG00000029414	333.434	310.331	364.023	64.0931	39.5084	54.0998	335.93	52.5671	2.67455	1.27307e-30	2.63993e-29	Kntc1	5	123749716	123821593	+	7983	protein_coding	kinetochore associated 1 [Source:MGI Symbol;Acc:MGI:2673709]	-
ENSMUSG00000071847	419.805	288.026	223.558	1975.05	1675.56	2182.68	310.463	1944.43	-2.64715	1.35379e-30	2.80485e-29	Apcdd1	18	62922327	62953195	+	2799	protein_coding	adenomatosis polyposis coli down-regulated 1 [Source:MGI Symbol;Acc:MGI:3513977]	-
ENSMUSG00000059994	29.1252	51.3986	41.5461	519.647	301.885	436.733	40.69	419.422	-3.3643	1.40162e-30	2.90142e-29	Fcrl1	3	87376387	87402934	+	3560	protein_coding	Fc receptor-like 1 [Source:MGI Symbol;Acc:MGI:2442862]	-
ENSMUSG00000026043	292691	556821	494603	73283	81585.9	63682.4	448038	72850.4	2.62061	1.48058e-30	3.0622e-29	Col3a1	1	45311538	45349706	+	9816	protein_coding	collagen, type III, alpha 1 [Source:MGI Symbol;Acc:MGI:88453]	-
ENSMUSG00000038147	2608.22	2674.67	2516.51	643.889	396.097	626.574	2599.8	555.52	2.22624	1.48199e-30	3.06243e-29	Cd84	1	171839697	171890718	+	6272	protein_coding	CD84 antigen [Source:MGI Symbol;Acc:MGI:1336885]	-
ENSMUSG00000004530	3718.99	3190.59	2874.6	1125.08	1034.31	1004.29	3261.39	1054.56	1.62881	1.53259e-30	3.16423e-29	Coro1c	5	113842436	113908758	-	9664	protein_coding	coronin, actin binding protein 1C [Source:MGI Symbol;Acc:MGI:1345964]	-
ENSMUSG00000038074	941.047	1062.89	1099.98	358.921	348.484	348.206	1034.64	351.871	1.55606	1.54483e-30	3.18673e-29	Fkbp14	6	54577604	54597308	-	4149	protein_coding	FK506 binding protein 14 [Source:MGI Symbol;Acc:MGI:2387639]	-
ENSMUSG00000029553	486.09	314.211	430.299	58.1768	48.6257	64.9198	410.2	57.2408	2.84027	1.65991e-30	3.42114e-29	Tfec	6	16833373	16898441	-	5594	protein_coding	transcription factor EC [Source:MGI Symbol;Acc:MGI:1333760]	bHLH
ENSMUSG00000026817	669.881	854.381	1027.77	109.451	159.047	156.398	850.678	141.632	2.58678	1.98348e-30	4.08449e-29	Ak1	2	32621758	32635058	+	2593	protein_coding	adenylate kinase 1 [Source:MGI Symbol;Acc:MGI:87977]	-
ENSMUSG00000023048	1850.96	2104.43	1954.65	732.633	781.051	684.609	1970.01	732.764	1.42694	2.12804e-30	4.37837e-29	Prr13	15	102459028	102462806	+	1562	protein_coding	proline rich 13 [Source:MGI Symbol;Acc:MGI:1913401]	-
ENSMUSG00000025856	639.751	600.297	507.456	149.879	148.916	153.447	582.502	150.747	1.95004	2.14846e-30	4.41655e-29	Pdgfa	5	138976014	138997370	-	3119	protein_coding	platelet derived growth factor, alpha [Source:MGI Symbol;Acc:MGI:97527]	-
ENSMUSG00000015966	10.0432	9.69786	3.95677	166.642	164.112	202.628	7.89927	177.794	-4.49232	2.19808e-30	4.51463e-29	Il17rb	14	29996135	30008896	-	3707	protein_coding	interleukin 17 receptor B [Source:MGI Symbol;Acc:MGI:1355292]	-
ENSMUSG00000026003	1569.75	1268.48	1436.31	4951.93	7037.56	5139.48	1424.85	5709.66	-2.00263	2.23932e-30	4.59536e-29	Acadl	1	66830839	66863277	-	2005	protein_coding	acyl-Coenzyme A dehydrogenase, long-chain [Source:MGI Symbol;Acc:MGI:87866]	-
ENSMUSG00000031591	5847.14	5135.98	4849.03	1926.74	2003.79	2084.32	5277.39	2004.95	1.39624	2.27838e-30	4.67146e-29	Asah1	8	41340197	41374773	-	3390	protein_coding	N-acylsphingosine amidohydrolase 1 [Source:MGI Symbol;Acc:MGI:1277124]	-
ENSMUSG00000043079	1581.8	1480.86	1439.28	441.749	548.052	436.733	1500.65	475.512	1.65828	2.34304e-30	4.79989e-29	Synpo	18	60593973	60660142	-	9533	protein_coding	synaptopodin [Source:MGI Symbol;Acc:MGI:1099446]	-
ENSMUSG00000021998	20435.9	21842.5	21099.5	6436.92	4050.12	5213.26	21126	5233.43	2.01316	2.44106e-30	4.99637e-29	Lcp1	14	75131101	75230842	+	9504	protein_coding	lymphocyte cytosolic protein 1 [Source:MGI Symbol;Acc:MGI:104808]	-
ENSMUSG00000030351	530.28	762.252	1132.63	89.7303	73.9516	52.1326	808.386	71.9382	3.49038	2.50234e-30	5.11739e-29	Tspan11	6	127887589	127953977	+	5326	protein_coding	tetraspanin 11 [Source:MGI Symbol;Acc:MGI:1915748]	-
ENSMUSG00000021062	205.885	234.688	205.752	29.5814	26.3389	28.5254	215.442	28.1486	2.93585	2.50779e-30	5.1241e-29	Rab15	12	76797960	76822908	-	4614	protein_coding	RAB15, member RAS oncogene family [Source:MGI Symbol;Acc:MGI:1916865]	-
ENSMUSG00000020620	103.445	88.2505	59.3516	454.568	541.974	539.031	83.6823	511.858	-2.61304	2.55078e-30	5.20745e-29	Abca8b	11	109932190	109995845	-	7423	protein_coding	ATP-binding cassette, sub-family A (ABC1), member 8b [Source:MGI Symbol;Acc:MGI:1351668]	-
ENSMUSG00000036718	445.918	397.612	305.661	43.3861	48.6257	64.9198	383.064	52.3105	2.87193	3.05641e-30	6.23434e-29	Micall2	5	139706696	139736336	-	4144	protein_coding	MICAL-like 2 [Source:MGI Symbol;Acc:MGI:2444818]	-
ENSMUSG00000031548	1352.82	3118.83	2574.87	268.205	290.741	220.334	2348.84	259.76	3.17686	3.26324e-30	6.6505e-29	Sfrp1	8	23411502	23449632	+	4372	protein_coding	secreted frizzled-related protein 1 [Source:MGI Symbol;Acc:MGI:892014]	-
ENSMUSG00000037971	135.583	124.133	112.768	471.331	622.004	614.771	124.161	569.369	-2.19725	3.49887e-30	7.12458e-29	1110032A03Rik	9	50762828	50775520	-	5293	protein_coding	RIKEN cDNA 1110032A03 gene [Source:MGI Symbol;Acc:MGI:1915971]	-
ENSMUSG00000023827	738.174	993.06	743.874	192.279	176.268	140.66	825.036	169.736	2.28142	3.71453e-30	7.55723e-29	Agpat4	17	12118704	12219645	+	2701	protein_coding	1-acylglycerol-3-phosphate O-acyltransferase 4 (lysophosphatidic acid acyltransferase, delta) [Source:MGI Symbol;Acc:MGI:1915512]	-
ENSMUSG00000042272	1630.01	1676.76	1481.81	564.019	628.082	591.164	1596.19	594.422	1.4252	3.83263e-30	7.79082e-29	Sestd1	2	77180340	77280592	-	9857	protein_coding	SEC14 and spectrin domains 1 [Source:MGI Symbol;Acc:MGI:1916262]	-
ENSMUSG00000041134	335.443	256.023	345.229	1117.19	1483.08	1320.04	312.231	1306.77	-2.06555	4.18861e-30	8.50715e-29	Cyyr1	16	85421533	85553397	-	8894	protein_coding	cysteine and tyrosine-rich protein 1 [Source:MGI Symbol;Acc:MGI:2152187]	-
ENSMUSG00000020260	2378.23	2430.28	2573.88	688.261	876.276	643.296	2460.8	735.944	1.74167	4.36314e-30	8.85403e-29	Pofut2	10	77259218	77269575	+	7878	protein_coding	protein O-fucosyltransferase 2 [Source:MGI Symbol;Acc:MGI:1916863]	-
ENSMUSG00000043673	31.1339	8.72807	7.91355	408.224	309.989	425.913	15.9252	381.375	-4.5867	4.38569e-30	8.89218e-29	Kcns3	12	11090202	11151056	-	3164	protein_coding	potassium voltage-gated channel, delayed-rectifier, subfamily S, member 3 [Source:MGI Symbol;Acc:MGI:1098804]	-
ENSMUSG00000021719	32.1382	16.4864	6.92436	519.647	302.898	495.751	18.5163	439.432	-4.5713	4.48762e-30	9.09108e-29	Rgs7bp	13	104945904	105054930	-	7077	protein_coding	regulator of G-protein signalling 7 binding protein [Source:MGI Symbol;Acc:MGI:106334]	-
ENSMUSG00000005683	3007.94	3140.17	2795.46	7627.08	9782.89	8552.69	2981.19	8654.22	-1.53749	4.5717e-30	9.2535e-29	Cs	10	128337734	128362479	+	5779	protein_coding	citrate synthase [Source:MGI Symbol;Acc:MGI:88529]	-
ENSMUSG00000020656	14.0605	12.6072	9.89194	212	200.581	151.48	12.1865	188.02	-3.94792	4.63758e-30	9.37884e-29	Grhl1	12	24572283	24617391	+	5539	protein_coding	grainyhead like transcription factor 1 [Source:MGI Symbol;Acc:MGI:2182540]	CP2
ENSMUSG00000067586	2135.18	2204.32	1570.84	475.275	365.706	488.866	1970.11	443.282	2.15179	4.86283e-30	9.82597e-29	S1pr3	13	51408639	51422797	+	4463	protein_coding	sphingosine-1-phosphate receptor 3 [Source:MGI Symbol;Acc:MGI:1339365]	-
ENSMUSG00000027698	1856.99	1666.09	1423.45	410.196	249.207	321.648	1648.84	327.017	2.3337	5.15199e-30	1.04014e-28	Nceh1	3	27182965	27284608	+	5253	protein_coding	neutral cholesterol ester hydrolase 1 [Source:MGI Symbol;Acc:MGI:2443191]	-
ENSMUSG00000031137	16.0691	9.69786	20.7731	267.219	181.333	299.025	15.5133	249.192	-4.00798	5.50177e-30	1.10981e-28	Fgf13	X	59062145	59568071	-	4019	protein_coding	fibroblast growth factor 13 [Source:MGI Symbol;Acc:MGI:109178]	-
ENSMUSG00000007655	7925.08	8921.06	7287.39	22237.3	22986.8	27404	8044.51	24209.4	-1.58948	5.51955e-30	1.11245e-28	Cav1	6	17306335	17341452	+	3444	protein_coding	caveolin 1, caveolae protein [Source:MGI Symbol;Acc:MGI:102709]	-
ENSMUSG00000028910	220.95	197.836	172.12	820.391	982.645	724.938	196.969	842.658	-2.09702	5.8953e-30	1.18717e-28	Mecr	4	131843470	131867786	+	3041	protein_coding	mitochondrial trans-2-enoyl-CoA reductase [Source:MGI Symbol;Acc:MGI:1349441]	-
ENSMUSG00000039264	135.583	271.54	134.53	2506.53	1358.48	2090.22	180.551	1985.08	-3.45823	5.98672e-30	1.20456e-28	Gimap3	6	48764464	48770851	-	2577	protein_coding	GTPase, IMAP family member 3 [Source:MGI Symbol;Acc:MGI:1932723]	-
ENSMUSG00000032334	5120.02	5976.79	4349.48	1314.4	1516.51	1116.42	5148.76	1315.78	1.9684	6.39238e-30	1.28509e-28	Loxl1	9	58287738	58313186	-	3297	protein_coding	lysyl oxidase-like 1 [Source:MGI Symbol;Acc:MGI:106096]	-
ENSMUSG00000071711	248.067	265.721	289.834	1012.67	1228.81	895.106	267.874	1045.53	-1.96442	6.5295e-30	1.31154e-28	Mpst	15	78406416	78414013	+	2143	protein_coding	mercaptopyruvate sulfurtransferase [Source:MGI Symbol;Acc:MGI:2179733]	-
ENSMUSG00000039542	263.132	493.621	423.375	36.4838	43.5605	39.3453	393.376	39.7965	3.30587	6.69615e-30	1.34388e-28	Ncam1	9	49502136	49798925	-	8664	protein_coding	neural cell adhesion molecule 1 [Source:MGI Symbol;Acc:MGI:97281]	-
ENSMUSG00000034833	4.01728	17.4561	6.92436	314.549	206.659	230.17	9.46592	250.46	-4.71853	6.94294e-30	1.39223e-28	Tespa1	10	130322870	130364111	+	6294	protein_coding	thymocyte expressed, positive selection associated 1 [Source:MGI Symbol;Acc:MGI:1914846]	-
ENSMUSG00000050288	491.112	914.508	1149.44	78.8838	89.1472	80.6579	851.688	82.8963	3.3612	7.22864e-30	1.4483e-28	Fzd2	11	102604396	102608058	+	3663	protein_coding	frizzled class receptor 2 [Source:MGI Symbol;Acc:MGI:1888513]	-
ENSMUSG00000078185	263.132	275.419	262.136	782.922	978.593	975.764	266.896	912.426	-1.7733	8.42167e-30	1.6859e-28	Chml	1	175682237	175692901	-	6975	protein_coding	choroideremia-like [Source:MGI Symbol;Acc:MGI:101913]	-
ENSMUSG00000038943	683.941	494.591	547.024	120.298	118.525	134.758	575.185	124.527	2.20719	8.48232e-30	1.69661e-28	Prc1	7	80294450	80316259	+	8225	protein_coding	protein regulator of cytokinesis 1 [Source:MGI Symbol;Acc:MGI:1858961]	-
ENSMUSG00000033577	302.3	346.213	356.11	950.55	1093.07	1074.13	334.874	1039.25	-1.63361	8.55945e-30	1.71059e-28	Myo6	9	80165031	80311729	+	12078	protein_coding	myosin VI [Source:MGI Symbol;Acc:MGI:104785]	-
ENSMUSG00000001128	7683.04	5760.53	5713.58	1813.34	1575.27	1317.09	6385.72	1568.57	2.02539	8.89746e-30	1.77664e-28	Cfp	X	20925454	20931555	-	1736	protein_coding	complement factor properdin [Source:MGI Symbol;Acc:MGI:97545]	-
ENSMUSG00000000184	1948.38	1977.39	1795.39	4938.13	4798.75	4331.92	1907.05	4689.6	-1.2981	9.08539e-30	1.81264e-28	Ccnd2	6	127125162	127152193	-	9409	protein_coding	cyclin D2 [Source:MGI Symbol;Acc:MGI:88314]	-
ENSMUSG00000009394	34.1468	10.6676	14.8379	270.177	375.836	414.11	19.8841	353.374	-4.15547	1.08147e-29	2.15585e-28	Syn2	6	115134902	115282006	+	7031	protein_coding	synapsin II [Source:MGI Symbol;Acc:MGI:103020]	-
ENSMUSG00000032047	1167.02	1015.37	1075.25	3504.41	5056.06	3783.05	1085.88	4114.51	-1.92187	1.09619e-29	2.18336e-28	Acat1	9	53580522	53610382	-	3758	protein_coding	acetyl-Coenzyme A acetyltransferase 1 [Source:MGI Symbol;Acc:MGI:87870]	-
ENSMUSG00000074480	272.17	467.437	395.677	46.3442	31.4041	44.2635	378.428	40.6706	3.21711	1.10027e-29	2.18964e-28	Mex3a	3	88532395	88541396	+	5778	protein_coding	mex3 RNA binding family member A [Source:MGI Symbol;Acc:MGI:1919890]	-
ENSMUSG00000028556	2686.55	2726.07	2144.57	855.889	817.52	833.137	2519.06	835.516	1.59213	1.10692e-29	2.20102e-28	Dock7	4	98936671	99120915	-	16818	protein_coding	dedicator of cytokinesis 7 [Source:MGI Symbol;Acc:MGI:1914549]	-
ENSMUSG00000031930	1558.7	1551.66	1633.16	659.666	575.404	601.984	1581.17	612.351	1.36845	1.15935e-29	2.30334e-28	Wwp2	8	107436365	107558595	+	8871	protein_coding	WW domain containing E3 ubiquitin protein ligase 2 [Source:MGI Symbol;Acc:MGI:1914144]	-
ENSMUSG00000024395	215.929	104.737	115.736	1022.53	1537.79	1306.27	145.467	1288.86	-3.14801	1.20989e-29	2.40175e-28	Lims2	18	31931325	31958619	+	2623	protein_coding	LIM and senescent cell antigen like domains 2 [Source:MGI Symbol;Acc:MGI:2385067]	-
ENSMUSG00000031328	23346.4	25541.2	22186.6	10263.8	8945.11	9228.45	23691.4	9479.11	1.32154	1.37292e-29	2.72309e-28	Flna	X	74223461	74249820	-	9400	protein_coding	filamin, alpha [Source:MGI Symbol;Acc:MGI:95556]	-
ENSMUSG00000022018	1113.79	1015.37	895.22	2954.2	3970.09	3686.66	1008.13	3536.98	-1.81086	1.60272e-29	3.17624e-28	Rgcc	14	79288756	79301645	-	918	protein_coding	regulator of cell cycle [Source:MGI Symbol;Acc:MGI:1913464]	-
ENSMUSG00000047867	471.026	577.022	448.105	2135.78	1598.57	2029.24	498.718	1921.2	-1.9456	1.60543e-29	3.17893e-28	Gimap6	6	48701582	48708225	-	3496	protein_coding	GTPase, IMAP family member 6 [Source:MGI Symbol;Acc:MGI:1918876]	-
ENSMUSG00000042073	81.3498	85.3411	82.1031	337.228	394.071	352.141	82.9313	361.147	-2.12227	1.68805e-29	3.33974e-28	Abhd14b	9	106447459	106452923	+	2671	protein_coding	abhydrolase domain containing 14b [Source:MGI Symbol;Acc:MGI:1923741]	-
ENSMUSG00000040528	508.185	664.303	615.278	88.7443	37.4823	73.7725	595.922	66.6664	3.15879	1.85161e-29	3.6603e-28	Milr1	11	106751226	106768794	+	2474	protein_coding	mast cell immunoglobulin like receptor 1 [Source:MGI Symbol;Acc:MGI:2685731]	-
ENSMUSG00000056174	193.834	394.703	205.752	9.86047	12.1564	8.8527	264.763	10.2899	4.68714	1.87327e-29	3.70001e-28	Col8a2	4	126286793	126314330	+	4489	protein_coding	collagen, type VIII, alpha 2 [Source:MGI Symbol;Acc:MGI:88464]	-
ENSMUSG00000039246	63.2721	63.0361	54.4056	279.051	309.989	313.779	60.2379	300.94	-2.32065	1.92261e-29	3.79432e-28	Lyplal1	1	186087731	186117310	-	1578	protein_coding	lysophospholipase-like 1 [Source:MGI Symbol;Acc:MGI:2385115]	-
ENSMUSG00000021123	376.62	644.907	747.83	70.9954	50.6518	65.9034	589.786	62.5169	3.23738	1.9496e-29	3.84438e-28	Rdh12	12	79208914	79222665	+	2967	protein_coding	retinol dehydrogenase 12 [Source:MGI Symbol;Acc:MGI:1925224]	-
ENSMUSG00000028063	6559.21	6365.67	5668.08	1810.38	2241.85	1660.37	6197.65	1904.2	1.70261	2.00579e-29	3.95189e-28	Lmna	3	88480147	88509956	-	5838	protein_coding	lamin A [Source:MGI Symbol;Acc:MGI:96794]	-
ENSMUSG00000051910	30.1296	17.4561	54.4056	436.819	514.622	387.552	33.9971	446.331	-3.71575	2.09919e-29	4.13248e-28	Sox6	7	115470872	116038796	-	14832	protein_coding	SRY (sex determining region Y)-box 6 [Source:MGI Symbol;Acc:MGI:98368]	HMG
ENSMUSG00000045551	3628.6	3383.58	4485.99	0	0	0.983633	3832.73	0.327878	13.3935	2.16948e-29	4.2673e-28	Fpr1	17	17876471	17883940	-	1324	protein_coding	formyl peptide receptor 1 [Source:MGI Symbol;Acc:MGI:107443]	-
ENSMUSG00000029864	91.393	135.77	107.822	539.368	806.377	632.476	111.662	659.407	-2.56117	2.25381e-29	4.42951e-28	Gstk1	6	42245935	42250447	+	1469	protein_coding	glutathione S-transferase kappa 1 [Source:MGI Symbol;Acc:MGI:1923513]	-
ENSMUSG00000021306	1172.04	1509.96	1255.29	368.782	371.784	421.979	1312.43	387.515	1.75993	2.37489e-29	4.66359e-28	Gpr137b	13	13357620	13394014	-	5026	protein_coding	G protein-coupled receptor 137B [Source:MGI Symbol;Acc:MGI:1891463]	-
ENSMUSG00000052273	6.02591	7.75829	2.96758	149.879	382.928	361.977	5.58393	298.261	-5.73702	2.59055e-29	5.08289e-28	Dnah3	7	119922671	120095280	-	14305	protein_coding	dynein, axonemal, heavy chain 3 [Source:MGI Symbol;Acc:MGI:2683040]	-
ENSMUSG00000005981	997.289	863.109	916.982	2644.58	3377.46	2720.73	925.793	2914.26	-1.6544	2.64287e-29	5.18125e-28	Trap1	16	4039971	4077827	-	2573	protein_coding	TNF receptor-associated protein 1 [Source:MGI Symbol;Acc:MGI:1915265]	-
ENSMUSG00000037022	124.536	118.314	129.584	503.87	727.36	554.769	124.145	595.333	-2.2616	2.83059e-29	5.54468e-28	Mmaa	8	79263598	79294937	-	6023	protein_coding	methylmalonic aciduria (cobalamin deficiency) type A [Source:MGI Symbol;Acc:MGI:1923805]	-
ENSMUSG00000024644	5607.11	4956.57	4455.33	1653.6	1747.49	1408.56	5006.34	1603.22	1.64283	2.87036e-29	5.61795e-28	Cndp2	18	84667470	84685633	-	2119	protein_coding	CNDP dipeptidase 2 (metallopeptidase M20 family) [Source:MGI Symbol;Acc:MGI:1913304]	-
ENSMUSG00000049422	134.579	160.984	130.574	835.182	1488.15	830.187	142.046	1051.17	-2.88723	3.17979e-29	6.21843e-28	Chchd10	10	75933130	75937747	+	1575	protein_coding	coiled-coil-helix-coiled-coil-helix domain containing 10 [Source:MGI Symbol;Acc:MGI:2143558]	-
ENSMUSG00000042406	3736.07	4132.26	3822.24	1618.1	1753.57	1629.88	3896.86	1667.18	1.22497	3.64057e-29	7.11367e-28	Atf4	15	80255184	80257541	+	2358	protein_coding	activating transcription factor 4 [Source:MGI Symbol;Acc:MGI:88096]	TF_bZIP
ENSMUSG00000067916	442.905	494.591	406.559	87.7582	94.2124	115.085	448.018	99.0186	2.17762	3.9908e-29	7.79159e-28	Zfp991	4	147132038	147180579	+	2917	protein_coding	zinc finger protein 991 [Source:MGI Symbol;Acc:MGI:3701604]	zf-C2H2
ENSMUSG00000085396	492.116	448.041	508.446	1283.83	1549.95	1417.42	482.868	1417.06	-1.55326	4.137e-29	8.07038e-28	Firre	X	50555744	50635321	-	8247	processed_transcript	functional intergenic repeating RNA element [Source:MGI Symbol;Acc:MGI:2147989]	-
ENSMUSG00000018008	5060.76	4746.13	4993.45	1635.85	1146.76	1116.42	4933.45	1299.68	1.92439	4.37334e-29	8.52441e-28	Cyth4	15	78597047	78622019	+	7552	protein_coding	cytohesin 4 [Source:MGI Symbol;Acc:MGI:2441702]	-
ENSMUSG00000032381	1494.43	1292.72	1500.61	501.898	498.414	541.982	1429.25	514.098	1.47501	4.45206e-29	8.67072e-28	Fam96a	9	66126611	66138955	+	1240	protein_coding	family with sequence similarity 96, member A [Source:MGI Symbol;Acc:MGI:1915500]	-
ENSMUSG00000028024	315.356	250.205	135.52	1611.2	2019.99	1877.76	233.693	1836.32	-2.97426	4.6496e-29	9.04802e-28	Enpep	3	129269175	129332720	-	4706	protein_coding	glutamyl aminopeptidase [Source:MGI Symbol;Acc:MGI:106645]	-
ENSMUSG00000031207	18665.3	19296.8	17350.5	8286.74	7142.92	7586.76	18437.5	7672.14	1.26493	4.91889e-29	9.56419e-28	Msn	X	96096042	96168552	+	6327	protein_coding	moesin [Source:MGI Symbol;Acc:MGI:97167]	-
ENSMUSG00000051984	31.1339	24.2446	33.6326	222.847	357.602	266.565	29.6704	282.338	-3.25098	4.93136e-29	9.58059e-28	Sec31b	19	44516957	44545864	-	3950	protein_coding	Sec31 homolog B (S. cerevisiae) [Source:MGI Symbol;Acc:MGI:2685187]	-
ENSMUSG00000037894	3461.89	3056.76	3089.25	1187.2	1222.73	1001.34	3202.63	1137.09	1.49396	5.29609e-29	1.02807e-27	H2afz	3	137864487	137866922	+	1776	protein_coding	H2A histone family, member Z [Source:MGI Symbol;Acc:MGI:1888388]	-
ENSMUSG00000027287	2757.86	3018.94	3120.91	1264.11	1256.16	1271.84	2965.9	1264.04	1.23045	5.30662e-29	1.02928e-27	Snap23	2	120567671	120601255	+	4293	protein_coding	synaptosomal-associated protein 23 [Source:MGI Symbol;Acc:MGI:109356]	-
ENSMUSG00000078817	198.855	307.422	429.31	0.986047	3.03911	2.9509	311.862	2.32535	7.07054	5.5153e-29	1.06888e-27	Nlrp12	7	3218784	3249740	-	7545	protein_coding	NLR family, pyrin domain containing 12 [Source:MGI Symbol;Acc:MGI:2676630]	-
ENSMUSG00000039911	1435.17	1991.94	1822.09	499.926	378.875	397.388	1749.74	425.396	2.04019	5.6834e-29	1.10056e-27	Spsb1	4	149896283	149955043	-	4396	protein_coding	splA/ryanodine receptor domain and SOCS box containing 1 [Source:MGI Symbol;Acc:MGI:1921896]	-
ENSMUSG00000089762	532.289	541.14	594.505	114.382	149.929	152.463	555.978	138.925	2.00098	5.92306e-29	1.14603e-27	Ier5l	2	30471537	30474219	-	2683	protein_coding	immediate early response 5-like [Source:MGI Symbol;Acc:MGI:1919750]	-
ENSMUSG00000021196	3944.96	4430.95	4435.54	1594.44	1791.05	1517.75	4270.49	1634.41	1.38572	6.12021e-29	1.18321e-27	Pfkp	13	6579768	6648777	-	13401	protein_coding	phosphofructokinase, platelet [Source:MGI Symbol;Acc:MGI:1891833]	-
ENSMUSG00000052316	1699.31	5675.19	6986.67	53.2466	50.6518	45.2471	4787.06	49.7152	6.58934	6.34891e-29	1.22642e-27	Lrrc15	16	30269302	30283256	-	5310	protein_coding	leucine rich repeat containing 15 [Source:MGI Symbol;Acc:MGI:1921738]	-
ENSMUSG00000030313	184.795	218.202	224.547	728.689	670.63	667.887	209.181	689.069	-1.71961	6.79764e-29	1.31203e-27	Dennd5b	6	148988071	149101680	-	18081	protein_coding	DENN/MADD domain containing 5B [Source:MGI Symbol;Acc:MGI:2444273]	-
ENSMUSG00000015733	6826.36	6460.71	6390.19	2807.28	2649.09	3030.57	6559.09	2828.98	1.21317	6.90622e-29	1.3319e-27	Capza2	6	17636234	17666972	+	5890	protein_coding	capping protein (actin filament) muscle Z-line, alpha 2 [Source:MGI Symbol;Acc:MGI:106222]	-
ENSMUSG00000016946	827.559	984.332	1121.75	280.037	260.35	274.434	977.879	271.607	1.8481	6.99234e-29	1.34742e-27	Kctd5	17	24047734	24073485	-	2751	protein_coding	potassium channel tetramerisation domain containing 5 [Source:MGI Symbol;Acc:MGI:1916509]	-
ENSMUSG00000030760	813.498	848.562	860.598	289.898	284.663	318.697	840.886	297.753	1.49767	6.99968e-29	1.34774e-27	Acer3	7	98206389	98321208	-	15324	protein_coding	alkaline ceramidase 3 [Source:MGI Symbol;Acc:MGI:1913440]	-
ENSMUSG00000050556	108.466	43.6404	49.4597	617.266	849.937	822.317	67.1888	763.173	-3.50717	7.06515e-29	1.35924e-27	Kcnb1	2	167095969	167190155	-	11488	protein_coding	potassium voltage gated channel, Shab-related subfamily, member 1 [Source:MGI Symbol;Acc:MGI:96666]	-
ENSMUSG00000022103	62.2678	97.9483	69.2436	532.466	413.319	424.93	76.4866	456.905	-2.57751	8.48391e-29	1.63087e-27	Gfra2	14	70890120	70979838	+	3539	protein_coding	glial cell line derived neurotrophic factor family receptor alpha 2 [Source:MGI Symbol;Acc:MGI:1195462]	-
ENSMUSG00000028701	34.1468	34.9123	31.6542	299.758	365.706	219.35	33.5711	294.938	-3.13475	8.50545e-29	1.63368e-27	Lurap1	4	116132406	116151338	-	5886	protein_coding	leucine rich adaptor protein 1 [Source:MGI Symbol;Acc:MGI:1915325]	-
ENSMUSG00000029126	397.71	536.291	607.365	90.7164	102.317	84.5925	513.789	92.5418	2.47352	9.98918e-29	1.91711e-27	Nsg1	5	38137192	38159907	-	3215	protein_coding	neuron specific gene family member 1 [Source:MGI Symbol;Acc:MGI:109149]	-
ENSMUSG00000031289	325.399	605.146	538.121	52.2605	23.2998	42.2962	489.556	39.2855	3.63801	1.04587e-28	2.00561e-27	Il13ra2	X	147383476	147429192	-	2281	protein_coding	interleukin 13 receptor, alpha 2 [Source:MGI Symbol;Acc:MGI:1277954]	-
ENSMUSG00000063684	341.468	320.999	279.942	1165.51	1739.38	1266.92	314.136	1390.6	-2.1462	1.18633e-28	2.27311e-27	Gm13910	2	108948806	108950233	+	1428	processed_pseudogene	predicted gene 13910 [Source:MGI Symbol;Acc:MGI:3651143]	-
ENSMUSG00000037362	1165.01	1820.29	581.646	81.8419	74.9647	92.4615	1188.98	83.0894	3.83879	1.32898e-28	2.54439e-27	Nov	15	54745702	54754039	+	2869	protein_coding	nephroblastoma overexpressed gene [Source:MGI Symbol;Acc:MGI:109185]	-
ENSMUSG00000018841	173.747	184.259	216.633	660.652	690.891	617.722	191.547	656.421	-1.77678	1.38413e-28	2.64783e-27	Rad51d	11	82876434	82890614	-	3714	protein_coding	RAD51 paralog D [Source:MGI Symbol;Acc:MGI:1261809]	-
ENSMUSG00000026568	573.466	485.863	469.867	2046.05	3491.94	2375.47	509.732	2637.82	-2.37156	1.45713e-28	2.78524e-27	Mpc2	1	165460637	165481214	+	7344	protein_coding	mitochondrial pyruvate carrier 2 [Source:MGI Symbol;Acc:MGI:1917706]	-
ENSMUSG00000026185	948.077	1685.49	807.182	8160.53	7731.49	7354.63	1146.92	7748.88	-2.75612	1.50446e-28	2.87338e-27	Igfbp5	1	72857932	72874884	-	6006	protein_coding	insulin-like growth factor binding protein 5 [Source:MGI Symbol;Acc:MGI:96440]	-
ENSMUSG00000074417	170.734	210.443	235.428	9.86047	5.06518	17.7054	205.535	10.877	4.23545	1.67511e-28	3.19674e-27	Gm14548	7	3884242	3898120	-	2128	protein_coding	predicted gene 14548 [Source:MGI Symbol;Acc:MGI:3709645]	-
ENSMUSG00000030884	1250.38	1215.14	1194.95	2926.59	3634.77	3217.46	1220.15	3259.61	-1.41761	1.73563e-28	3.30957e-27	Uqcrc2	7	120635176	120659524	+	2552	protein_coding	ubiquinol cytochrome c reductase core protein 2 [Source:MGI Symbol;Acc:MGI:1914253]	-
ENSMUSG00000035642	96.4146	85.3411	107.822	448.652	625.043	451.488	96.526	508.394	-2.39705	1.73713e-28	3.30975e-27	Aamdc	7	97550331	97579497	-	3833	protein_coding	adipogenesis associated Mth938 domain containing [Source:MGI Symbol;Acc:MGI:1913523]	-
ENSMUSG00000074093	63.2721	55.2778	47.4813	292.856	407.24	321.648	55.3437	340.582	-2.62167	1.79876e-28	3.42444e-27	Svip	7	51997171	52006018	-	3561	protein_coding	small VCP/p97-interacting protein [Source:MGI Symbol;Acc:MGI:1922994]	-
ENSMUSG00000001663	256.101	362.7	367.98	1244.39	1540.83	1298.4	328.927	1361.21	-2.04869	1.8109e-28	3.44477e-27	Gstt1	10	75783813	75798584	-	1528	protein_coding	glutathione S-transferase, theta 1 [Source:MGI Symbol;Acc:MGI:107379]	-
ENSMUSG00000025780	909.913	829.167	350.175	5819.65	6886.62	6815.6	696.418	6507.29	-3.22404	1.8914e-28	3.59502e-27	Itih5	2	10153571	10256529	+	7900	protein_coding	inter-alpha (globulin) inhibitor H5 [Source:MGI Symbol;Acc:MGI:1925751]	-
ENSMUSG00000079597	2229.59	1265.57	2039.72	0	0	0	1844.96	0	13.3005	1.92033e-28	3.64709e-27	Gm5483	16	36184212	36188111	+	1862	protein_coding	predicted gene 5483 [Source:MGI Symbol;Acc:MGI:3645124]	-
ENSMUSG00000049775	39183.5	35083	35495.2	16160.3	14631.3	16403.1	36587.2	15731.6	1.21767	1.97092e-28	3.74016e-27	Tmsb4x	X	167207093	167209315	-	1371	protein_coding	thymosin, beta 4, X chromosome [Source:MGI Symbol;Acc:MGI:99510]	-
ENSMUSG00000039886	957.116	668.182	773.549	2637.68	3350.11	3281.4	799.616	3089.73	-1.95025	2.02238e-28	3.83475e-27	Tmem120a	5	135735485	135744448	-	1730	protein_coding	transmembrane protein 120A [Source:MGI Symbol;Acc:MGI:2686991]	-
ENSMUSG00000025762	203.877	226.93	193.882	641.917	736.477	661.985	208.23	680.126	-1.70727	2.12691e-28	4.02974e-27	Larp1b	3	40949828	41040234	+	8366	protein_coding	La ribonucleoprotein domain family, member 1B [Source:MGI Symbol;Acc:MGI:1914604]	-
ENSMUSG00000002688	124.536	170.682	177.066	630.084	867.159	779.038	157.428	758.76	-2.26842	2.14738e-28	4.06528e-27	Prkd1	12	50341231	50649098	-	3653	protein_coding	protein kinase D1 [Source:MGI Symbol;Acc:MGI:99879]	-
ENSMUSG00000060131	883.801	1091.01	996.118	256.372	163.099	231.154	990.309	216.875	2.19058	2.3429e-28	4.43188e-27	Atp8b4	2	126320973	126500674	-	6660	protein_coding	ATPase, class I, type 8B, member 4 [Source:MGI Symbol;Acc:MGI:1859664]	-
ENSMUSG00000057406	2190.42	2087.95	2132.7	909.136	783.077	887.237	2137.02	859.817	1.31335	2.40454e-28	4.54484e-27	Nsd2	5	33820725	33897975	+	16803	protein_coding	nuclear receptor binding SET domain protein 2 [Source:MGI Symbol;Acc:MGI:1276574]	HMG
ENSMUSG00000037759	304.309	378.216	349.185	65.0791	78.0038	60.0016	343.903	67.6948	2.34589	2.43036e-28	4.58998e-27	Ptger2	14	44988195	45003820	+	5193	protein_coding	prostaglandin E receptor 2 (subtype EP2) [Source:MGI Symbol;Acc:MGI:97794]	-
ENSMUSG00000035783	3196.75	4188.5	4223.86	1243.41	1287.57	1200.03	3869.7	1243.67	1.63768	2.49888e-28	4.71565e-27	Acta2	19	34241090	34255336	-	1781	protein_coding	actin, alpha 2, smooth muscle, aorta [Source:MGI Symbol;Acc:MGI:87909]	-
ENSMUSG00000025340	1210.2	1695.19	1549.08	417.098	415.345	431.815	1484.82	421.419	1.81703	2.64109e-28	4.98004e-27	Rabgef1	5	130171798	130214342	+	4168	protein_coding	RAB guanine nucleotide exchange factor (GEF) 1 [Source:MGI Symbol;Acc:MGI:1929459]	-
ENSMUSG00000037278	760.269	524.654	639.019	141.991	129.669	152.463	641.314	141.374	2.18106	2.75872e-28	5.1977e-27	Tmem97	11	78541817	78550777	-	1375	protein_coding	transmembrane protein 97 [Source:MGI Symbol;Acc:MGI:1916321]	-
ENSMUSG00000026475	543.337	585.751	473.824	79.8698	29.378	56.0671	534.304	55.105	3.2759	2.91033e-28	5.47899e-27	Rgs16	1	153740349	153745468	+	2339	protein_coding	regulator of G-protein signaling 16 [Source:MGI Symbol;Acc:MGI:108407]	-
ENSMUSG00000024085	9107.16	8318.82	7423.9	3220.43	3398.74	3178.12	8283.29	3265.76	1.34279	3.16785e-28	5.95908e-27	Man2a1	17	64600736	64755110	+	7223	protein_coding	mannosidase 2, alpha 1 [Source:MGI Symbol;Acc:MGI:104669]	-
ENSMUSG00000063160	855.68	982.393	1052.5	256.372	311.002	240.99	963.525	269.455	1.8387	3.17243e-28	5.96297e-27	Numbl	7	27258433	27282144	+	8673	protein_coding	numb-like [Source:MGI Symbol;Acc:MGI:894702]	-
ENSMUSG00000062563	22.095	28.1238	15.8271	199.182	279.598	211.481	22.0153	230.087	-3.38401	3.3184e-28	6.23239e-27	Cys1	12	24665833	24681813	-	2952	protein_coding	cystin 1 [Source:MGI Symbol;Acc:MGI:2177632]	-
ENSMUSG00000031885	2829.17	2914.21	2834.04	1185.23	972.515	1147.9	2859.14	1101.88	1.3755	3.62039e-28	6.79417e-27	Cbfb	8	105170674	105217989	+	3480	protein_coding	core binding factor beta [Source:MGI Symbol;Acc:MGI:99851]	CBF
ENSMUSG00000060733	1227.28	1232.6	1291.89	481.191	513.609	445.586	1250.59	480.129	1.38128	3.70106e-28	6.93767e-27	Ipmk	10	71347763	71433327	+	7093	protein_coding	inositol polyphosphate multikinase [Source:MGI Symbol;Acc:MGI:1916968]	-
ENSMUSG00000011752	7012.15	6609.09	6101.35	1884.34	2493.08	1952.51	6574.2	2109.98	1.63965	3.70271e-28	6.93767e-27	Pgam1	19	41911871	41918664	+	1831	protein_coding	phosphoglycerate mutase 1 [Source:MGI Symbol;Acc:MGI:97552]	-
ENSMUSG00000043518	31.1339	10.6676	17.8055	314.549	234.011	250.827	19.869	266.462	-3.74943	3.8953e-28	7.29277e-27	Rai2	X	161717069	161779496	+	2403	protein_coding	retinoic acid induced 2 [Source:MGI Symbol;Acc:MGI:1344378]	-
ENSMUSG00000042379	938.034	795.224	273.017	31.5535	20.2607	33.4435	668.758	28.4193	4.55555	4.47556e-28	8.37251e-27	Esm1	13	113209659	113218098	+	2097	protein_coding	endothelial cell-specific molecule 1 [Source:MGI Symbol;Acc:MGI:1918940]	-
ENSMUSG00000050953	5115	5957.39	4397.95	808.559	1219.7	1279.71	5156.78	1102.65	2.22554	4.63306e-28	8.66032e-27	Gja1	10	56377330	56402513	+	10257	protein_coding	gap junction protein, alpha 1 [Source:MGI Symbol;Acc:MGI:95713]	-
ENSMUSG00000023927	155.669	234.688	184.979	1448.5	860.068	1158.72	191.779	1155.76	-2.59098	4.74969e-28	8.87133e-27	Satb1	17	51736187	51833290	-	19027	protein_coding	special AT-rich sequence binding protein 1 [Source:MGI Symbol;Acc:MGI:105084]	CUT
ENSMUSG00000024899	968.163	816.56	892.253	2248.19	2609.58	2370.56	892.325	2409.44	-1.43314	4.9865e-28	9.3063e-27	Papss2	19	32620005	32667187	+	3635	protein_coding	3'-phosphoadenosine 5'-phosphosulfate synthase 2 [Source:MGI Symbol;Acc:MGI:1330223]	-
ENSMUSG00000050732	1818.82	1712.64	1710.32	666.568	740.529	628.542	1747.26	678.546	1.36471	5.12594e-28	9.55901e-27	Vamp8	6	72385223	72390703	-	2311	protein_coding	vesicle-associated membrane protein 8 [Source:MGI Symbol;Acc:MGI:1336882]	-
ENSMUSG00000004936	3379.53	3431.1	2867.67	1280.88	1267.31	1216.75	3226.1	1254.98	1.36215	5.20278e-28	9.69468e-27	Map2k1	9	64185770	64253631	-	3391	protein_coding	mitogen-activated protein kinase kinase 1 [Source:MGI Symbol;Acc:MGI:1346866]	-
ENSMUSG00000052102	1308.63	1165.68	1336.4	475.275	490.309	444.602	1270.24	470.062	1.43421	5.38328e-28	1.00231e-26	Gnpda1	18	38327558	38339003	-	2392	protein_coding	glucosamine-6-phosphate deaminase 1 [Source:MGI Symbol;Acc:MGI:1347054]	-
ENSMUSG00000039347	11.0475	7.75829	17.8055	212.986	189.438	156.398	12.2038	186.274	-3.93372	5.57081e-28	1.03642e-26	Atp6v0e2	6	48537615	48541801	+	2381	protein_coding	ATPase, H+ transporting, lysosomal V0 subunit E2 [Source:MGI Symbol;Acc:MGI:1923502]	-
ENSMUSG00000043998	2281.81	2246.02	1976.41	867.722	888.433	827.236	2168.08	861.13	1.33216	5.64077e-28	1.04861e-26	Mgat2	12	69184157	69186770	+	2614	protein_coding	mannoside acetylglucosaminyltransferase 2 [Source:MGI Symbol;Acc:MGI:2384966]	-
ENSMUSG00000028745	6117.31	5849.75	5690.83	2738.25	2760.52	2871.23	5885.96	2790	1.077	5.68027e-28	1.05512e-26	Capzb	4	139192899	139291818	+	3299	protein_coding	capping protein (actin filament) muscle Z-line, beta [Source:MGI Symbol;Acc:MGI:104652]	-
ENSMUSG00000044252	314.352	321.969	354.131	1162.55	1968.33	1657.42	330.151	1596.1	-2.27328	6.06695e-28	1.12607e-26	Osbpl1a	18	12755314	12941841	-	7392	protein_coding	oxysterol binding protein-like 1A [Source:MGI Symbol;Acc:MGI:1927551]	-
ENSMUSG00000037826	133.574	141.589	182.012	583.74	576.417	571.491	152.392	577.216	-1.92127	6.07387e-28	1.12647e-26	Ppm1k	6	57506502	57535468	-	6022	protein_coding	protein phosphatase 1K (PP2C domain containing) [Source:MGI Symbol;Acc:MGI:2442111]	-
ENSMUSG00000034248	2817.11	3674.52	3640.23	1104.37	857.028	910.844	3377.29	957.415	1.81861	6.25181e-28	1.15856e-26	Slc25a37	14	69241848	69285112	-	6021	protein_coding	solute carrier family 25, member 37 [Source:MGI Symbol;Acc:MGI:1914962]	-
ENSMUSG00000037523	421.814	382.096	412.494	1068.88	1067.74	1015.11	405.468	1050.58	-1.37367	6.28942e-28	1.16462e-26	Mavs	2	131234063	131248025	+	3345	protein_coding	mitochondrial antiviral signaling protein [Source:MGI Symbol;Acc:MGI:2444773]	-
ENSMUSG00000010067	818.52	778.738	710.241	237.637	270.481	235.088	769.166	247.735	1.63475	6.40396e-28	1.18491e-26	Rassf1	9	107551555	107562267	+	5845	protein_coding	Ras association (RalGDS/AF-6) domain family member 1 [Source:MGI Symbol;Acc:MGI:1928386]	-
ENSMUSG00000038181	1468.31	1605	1423.45	609.377	588.574	552.802	1498.92	583.584	1.36099	6.43707e-28	1.19011e-26	Chpf2	5	24586741	24594556	+	5588	protein_coding	chondroitin polymerizing factor 2 [Source:MGI Symbol;Acc:MGI:1917522]	-
ENSMUSG00000079563	16.0691	12.6072	20.7731	353.991	179.307	245.908	16.4831	259.736	-3.97921	6.98837e-28	1.29102e-26	Pglyrp2	17	32413100	32424167	-	2238	protein_coding	peptidoglycan recognition protein 2 [Source:MGI Symbol;Acc:MGI:1928099]	-
ENSMUSG00000054520	1660.14	1672.88	1601.5	514.717	328.224	425.913	1644.84	422.951	1.9591	7.13739e-28	1.31753e-26	Sh3bp2	5	34525838	34563641	+	4296	protein_coding	SH3-domain binding protein 2 [Source:MGI Symbol;Acc:MGI:1346349]	-
ENSMUSG00000030223	542.332	511.077	558.894	176.502	152.968	158.365	537.435	162.612	1.72437	7.15947e-28	1.32057e-26	Ptpro	6	137252319	137463233	+	6723	protein_coding	protein tyrosine phosphatase, receptor type, O [Source:MGI Symbol;Acc:MGI:1097152]	-
ENSMUSG00000026594	180.777	149.347	149.368	1183.26	664.552	1089.87	159.831	979.225	-2.61543	7.86475e-28	1.44954e-26	Ralgps2	1	156804166	156939626	-	12085	protein_coding	Ral GEF with PH domain and SH3 binding motif 2 [Source:MGI Symbol;Acc:MGI:1925505]	-
ENSMUSG00000031422	5105.96	5016.7	4899.48	1982.94	2320.87	2050.88	5007.38	2118.23	1.24126	8.24922e-28	1.51921e-26	Morf4l2	X	136732942	136743690	-	3135	protein_coding	mortality factor 4 like 2 [Source:MGI Symbol;Acc:MGI:1927167]	-
ENSMUSG00000062980	564.427	568.294	666.716	1694.03	1989.6	1666.27	599.813	1783.3	-1.57191	8.3929e-28	1.54448e-26	Cped1	6	21985916	22256404	+	8279	protein_coding	cadherin-like and PC-esterase domain containing 1 [Source:MGI Symbol;Acc:MGI:2444814]	-
ENSMUSG00000020251	32.1382	45.5799	37.5894	259.33	270.481	221.318	38.4358	250.376	-2.70205	8.68253e-28	1.59654e-26	Glt8d2	10	82650433	82690650	-	5773	protein_coding	glycosyltransferase 8 domain containing 2 [Source:MGI Symbol;Acc:MGI:1922032]	-
ENSMUSG00000042228	4327.61	4646.24	5283.28	1660.5	1237.93	1511.84	4752.38	1470.09	1.69267	8.78785e-28	1.61465e-26	Lyn	4	3678115	3813122	+	4073	protein_coding	LYN proto-oncogene, Src family tyrosine kinase [Source:MGI Symbol;Acc:MGI:96892]	-
ENSMUSG00000038007	207.894	80.4922	130.574	1153.68	1479.03	1157.74	139.653	1263.48	-3.17829	8.92611e-28	1.63878e-26	Acer2	4	86874396	86934822	+	7159	protein_coding	alkaline ceramidase 2 [Source:MGI Symbol;Acc:MGI:1920932]	-
ENSMUSG00000054200	7.03023	7.75829	0	180.447	180.32	157.381	4.92951	172.716	-5.12888	9.04526e-28	1.65937e-26	Ffar4	19	38097079	38114263	+	1393	protein_coding	free fatty acid receptor 4 [Source:MGI Symbol;Acc:MGI:2147577]	-
ENSMUSG00000022013	448.931	351.062	440.191	1327.22	1723.17	1422.33	413.395	1490.91	-1.85076	9.17582e-28	1.68202e-26	Dnajc15	14	77820681	77875125	-	6513	protein_coding	DnaJ heat shock protein family (Hsp40) member C15 [Source:MGI Symbol;Acc:MGI:1913398]	-
ENSMUSG00000001739	107.462	43.6404	66.276	548.242	675.695	663.953	72.4595	629.297	-3.12001	9.65369e-28	1.76825e-26	Cldn15	5	136966616	136975858	+	2124	protein_coding	claudin 15 [Source:MGI Symbol;Acc:MGI:1913103]	-
ENSMUSG00000047810	2327.01	2857.96	2511.56	728.689	475.114	458.373	2565.51	554.059	2.21106	9.69951e-28	1.77527e-26	Ccdc88b	19	6844623	6858211	-	4959	protein_coding	coiled-coil domain containing 88B [Source:MGI Symbol;Acc:MGI:1925567]	-
ENSMUSG00000056973	135.583	55.2778	13.8487	20161.7	27888.9	20486.1	68.2365	22845.6	-8.38745	1.02549e-27	1.87548e-26	Ces1d	8	93166068	93197838	-	2369	protein_coding	carboxylesterase 1D [Source:MGI Symbol;Acc:MGI:2148202]	-
ENSMUSG00000025192	623.682	571.204	547.024	178.475	166.138	188.858	580.637	177.823	1.70685	1.03718e-27	1.8954e-26	Entpd7	19	43689672	43733697	+	8963	protein_coding	ectonucleoside triphosphate diphosphohydrolase 7 [Source:MGI Symbol;Acc:MGI:2135885]	-
ENSMUSG00000032010	63.2721	79.5224	102.876	421.042	591.613	472.144	81.8902	494.933	-2.59496	1.08149e-27	1.97485e-26	Usp2	9	44067021	44095627	+	4818	protein_coding	ubiquitin specific peptidase 2 [Source:MGI Symbol;Acc:MGI:1858178]	-
ENSMUSG00000110697	149.644	217.232	248.288	14.7907	16.2086	15.7381	205.054	15.5791	3.71883	1.08484e-27	1.97944e-26	Gm31718	8	126812640	126908215	-	1827	lincRNA	predicted gene, 31718 [Source:MGI Symbol;Acc:MGI:5590877]	-
ENSMUSG00000044288	10.0432	7.75829	11.8703	185.377	157.021	138.692	9.8906	160.363	-4.02066	1.10613e-27	2.01674e-26	Cnr1	4	33924593	33948831	+	6444	protein_coding	cannabinoid receptor 1 (brain) [Source:MGI Symbol;Acc:MGI:104615]	-
ENSMUSG00000032058	940.042	791.345	654.846	2547.95	2828.4	2638.1	795.411	2671.48	-1.74794	1.14165e-27	2.07989e-26	Ppp2r1b	9	50845301	50894229	+	6449	protein_coding	protein phosphatase 2, regulatory subunit A, beta [Source:MGI Symbol;Acc:MGI:1920949]	-
ENSMUSG00000056888	691.976	734.128	753.766	187.349	115.486	173.119	726.623	158.652	2.19465	1.14503e-27	2.08445e-26	Glipr1	10	111985448	112002631	-	1543	protein_coding	GLI pathogenesis-related 1 (glioma) [Source:MGI Symbol;Acc:MGI:1920940]	-
ENSMUSG00000028080	324.395	375.307	277.963	1114.23	1013.04	1077.08	325.888	1068.12	-1.71242	1.19241e-27	2.16904e-26	Lrba	3	86224680	86782692	+	19324	protein_coding	LPS-responsive beige-like anchor [Source:MGI Symbol;Acc:MGI:1933162]	-
ENSMUSG00000034266	542.332	507.198	732.992	114.382	74.9647	63.9362	594.174	84.4274	2.81481	1.19987e-27	2.18093e-26	Batf	12	85686669	85709087	+	1406	protein_coding	basic leucine zipper transcription factor, ATF-like [Source:MGI Symbol;Acc:MGI:1859147]	TF_bZIP
ENSMUSG00000031351	7.03023	14.5468	33.6326	331.312	312.015	420.995	18.4032	354.774	-4.26794	1.2408e-27	2.2536e-26	Zfp185	X	72987339	73031543	+	3707	protein_coding	zinc finger protein 185 [Source:MGI Symbol;Acc:MGI:108095]	-
ENSMUSG00000020097	7057.35	7321.88	6973.82	3120.84	3229.56	2750.24	7117.68	3033.55	1.23044	1.25848e-27	2.28395e-26	Sgpl1	10	61098642	61147703	-	6143	protein_coding	sphingosine phosphate lyase 1 [Source:MGI Symbol;Acc:MGI:1261415]	-
ENSMUSG00000059027	13.0561	0.969786	3.95677	188.335	231.985	191.809	5.99424	204.043	-5.10061	1.32877e-27	2.40968e-26	9630013D21Rik	4	109651529	109657853	-	3142	processed_transcript	RIKEN cDNA 9630013D21 gene [Source:MGI Symbol;Acc:MGI:2442649]	-
ENSMUSG00000057191	1138.9	971.725	1062.39	320.465	210.711	255.745	1057.67	262.307	2.01114	1.35145e-27	2.44893e-26	AB124611	9	21526176	21545333	+	1447	protein_coding	cDNA sequence AB124611 [Source:MGI Symbol;Acc:MGI:3043001]	-
ENSMUSG00000033436	680.928	733.158	763.657	258.344	236.037	251.81	725.915	248.731	1.5451	1.46735e-27	2.65693e-26	Armcx2	X	134804145	134809221	-	4532	protein_coding	armadillo repeat containing, X-linked 2 [Source:MGI Symbol;Acc:MGI:1914666]	-
ENSMUSG00000041187	417.797	522.714	442.17	1582.61	1347.34	1368.23	460.894	1432.73	-1.63604	1.51088e-27	2.73365e-26	Prkd2	7	16842902	16870464	+	5051	protein_coding	protein kinase D2 [Source:MGI Symbol;Acc:MGI:2141917]	-
ENSMUSG00000062991	187.808	233.718	214.655	1.97209	0	4.91817	212.06	2.29675	6.51597	1.72911e-27	3.12612e-26	Nrg1	8	31814551	32884029	-	10351	protein_coding	neuregulin 1 [Source:MGI Symbol;Acc:MGI:96083]	-
ENSMUSG00000032436	1178.07	1095.86	1135.59	376.67	257.311	315.746	1136.51	316.576	1.84361	1.9133e-27	3.45649e-26	Cmtm7	9	114756836	114781856	-	3455	protein_coding	CKLF-like MARVEL transmembrane domain containing 7 [Source:MGI Symbol;Acc:MGI:2447166]	-
ENSMUSG00000042647	128.553	141.589	114.746	523.591	647.33	482.964	128.296	551.295	-2.10292	1.98906e-27	3.59062e-26	Acad12	5	121596775	121618938	-	6516	protein_coding	acyl-Coenzyme A dehydrogenase family, member 12 [Source:MGI Symbol;Acc:MGI:2443320]	-
ENSMUSG00000006398	483.077	362.7	465.91	91.7024	74.9647	99.347	437.229	88.6713	2.301	2.31625e-27	4.17807e-26	Cdc20	4	118432901	118437352	-	1868	protein_coding	cell division cycle 20 [Source:MGI Symbol;Acc:MGI:1859866]	-
ENSMUSG00000070390	298.283	283.177	293.791	66.0652	62.8082	69.838	291.75	66.2371	2.13863	2.33102e-27	4.20151e-26	Nlrp1b	11	71153102	71230733	-	6305	protein_coding	NLR family, pyrin domain containing 1B [Source:MGI Symbol;Acc:MGI:3582959]	-
ENSMUSG00000062248	332.43	419.917	297.747	60.1489	66.8604	65.9034	350.031	64.3042	2.44488	2.33629e-27	4.2078e-26	Cks2	13	51645232	51650660	+	692	protein_coding	CDC28 protein kinase regulatory subunit 2 [Source:MGI Symbol;Acc:MGI:1913447]	-
ENSMUSG00000040616	616.652	609.995	544.056	141.005	76.9907	99.347	590.234	105.781	2.47943	2.53946e-27	4.57025e-26	Tmem51	4	142030992	142084304	-	1875	protein_coding	transmembrane protein 51 [Source:MGI Symbol;Acc:MGI:2384874]	-
ENSMUSG00000032609	86.3714	63.0361	75.1787	395.405	477.14	341.321	74.8621	404.622	-2.4349	2.63116e-27	4.73169e-26	Klhdc8b	9	108447636	108461581	-	8419	protein_coding	kelch domain containing 8B [Source:MGI Symbol;Acc:MGI:1925517]	-
ENSMUSG00000029603	17.0734	10.6676	8.90274	422.028	178.294	249.843	12.2146	283.389	-4.5383	2.70065e-27	4.85297e-26	Dtx1	5	120680202	120711927	-	5270	protein_coding	deltex 1, E3 ubiquitin ligase [Source:MGI Symbol;Acc:MGI:1352744]	-
ENSMUSG00000041891	3490.01	3857.81	4006.23	1594.44	1682.65	1573.81	3784.68	1616.97	1.22694	2.72566e-27	4.8942e-26	Lman1	18	65980754	66022580	-	6411	protein_coding	lectin, mannose-binding, 1 [Source:MGI Symbol;Acc:MGI:1917611]	-
ENSMUSG00000029528	3603.5	3788.95	3612.54	1711.78	1524.62	1497.09	3668.33	1577.83	1.21717	2.8281e-27	5.07431e-26	Pxn	5	115506676	115555987	+	8195	protein_coding	paxillin [Source:MGI Symbol;Acc:MGI:108295]	-
ENSMUSG00000062184	172.743	548.899	491.629	16.7628	16.2086	14.7545	404.424	15.9086	4.66829	2.86401e-27	5.13486e-26	Hs6st2	X	51387212	51681856	-	7807	protein_coding	heparan sulfate 6-O-sulfotransferase 2 [Source:MGI Symbol;Acc:MGI:1354959]	-
ENSMUSG00000036636	1984.53	2076.31	2162.38	917.024	934.019	893.139	2074.41	914.727	1.18134	2.93354e-27	5.25553e-26	Clcn7	17	25133391	25162104	+	5291	protein_coding	chloride channel, voltage-sensitive 7 [Source:MGI Symbol;Acc:MGI:1347048]	-
ENSMUSG00000042265	1123.83	2219.84	1982.34	0	1.01304	5.9018	1775.34	2.30495	9.58413	2.95543e-27	5.29075e-26	Trem1	17	48232768	48246924	+	2996	protein_coding	triggering receptor expressed on myeloid cells 1 [Source:MGI Symbol;Acc:MGI:1930005]	-
ENSMUSG00000024659	6995.08	7047.43	5950.99	2366.51	2254.01	2709.91	6664.5	2443.48	1.44753	3.22228e-27	5.76411e-26	Anxa1	19	20373428	20390944	-	2608	protein_coding	annexin A1 [Source:MGI Symbol;Acc:MGI:96819]	-
ENSMUSG00000027624	1183.09	1279.15	1023.82	3360.45	3697.58	3056.15	1162.02	3371.39	-1.53664	3.33367e-27	5.95887e-26	Epb41l1	2	156420909	156543214	+	11530	protein_coding	erythrocyte membrane protein band 4.1 like 1 [Source:MGI Symbol;Acc:MGI:103010]	-
ENSMUSG00000032846	1137.89	1359.64	1175.16	394.419	279.598	296.074	1224.23	323.364	1.92049	3.38399e-27	6.04426e-26	Zswim6	13	107724617	107890064	-	5550	processed_transcript	zinc finger SWIM-type containing 6 [Source:MGI Symbol;Acc:MGI:1914513]	-
ENSMUSG00000019564	714.071	749.644	921.928	220.875	158.034	194.759	795.214	191.223	2.05568	3.39756e-27	6.06392e-26	Arid3a	10	79927043	79955018	+	5562	protein_coding	AT rich interactive domain 3A (BRIGHT-like) [Source:MGI Symbol;Acc:MGI:1328360]	ARID
ENSMUSG00000053898	1420.11	1142.41	947.647	4085.19	5522.06	4674.23	1170.05	4760.49	-2.02458	3.41127e-27	6.08382e-26	Ech1	7	28825217	28832247	+	2284	protein_coding	enoyl coenzyme A hydratase 1, peroxisomal [Source:MGI Symbol;Acc:MGI:1858208]	-
ENSMUSG00000051579	1308.63	1390.67	1412.57	324.41	422.436	460.34	1370.62	402.395	1.76822	3.57053e-27	6.36306e-26	Tceal8	X	136168984	136172342	-	2563	protein_coding	transcription elongation factor A (SII)-like 8 [Source:MGI Symbol;Acc:MGI:1913934]	-
ENSMUSG00000030865	59.2548	82.4318	58.3624	383.572	424.462	317.714	66.683	375.249	-2.49129	3.74124e-27	6.66228e-26	Chp2	7	122219496	122222824	+	1603	protein_coding	calcineurin-like EF hand protein 2 [Source:MGI Symbol;Acc:MGI:1917511]	-
ENSMUSG00000016529	214.924	137.71	176.076	9.86047	7.09125	12.7872	176.237	9.91299	4.14908	3.76548e-27	6.70041e-26	Il10	1	131019845	131024974	+	1310	protein_coding	interleukin 10 [Source:MGI Symbol;Acc:MGI:96537]	-
ENSMUSG00000110206	48.2073	58.1871	61.33	400.335	304.924	287.221	55.9081	330.827	-2.56451	4.08054e-27	7.25558e-26	Flt3l	7	45129788	45136432	-	3878	protein_coding	FMS-like tyrosine kinase 3 ligand [Source:MGI Symbol;Acc:MGI:95560]	-
ENSMUSG00000029752	443.909	374.337	361.056	1334.12	1933.89	1455.78	393.101	1574.6	-2.00207	4.09838e-27	7.28184e-26	Asns	6	7675169	7693254	-	2735	protein_coding	asparagine synthetase [Source:MGI Symbol;Acc:MGI:1350929]	-
ENSMUSG00000037318	90.3887	127.042	108.811	1031.41	545.013	731.823	108.747	769.414	-2.8224	4.17133e-27	7.40591e-26	Traf3ip3	1	193175453	193201703	-	5756	protein_coding	TRAF3 interacting protein 3 [Source:MGI Symbol;Acc:MGI:2441706]	-
ENSMUSG00000078350	88.3801	77.5829	103.865	379.628	423.449	365.912	89.9427	389.663	-2.11542	4.21888e-27	7.48472e-26	Smim1	4	154020470	154026230	-	5761	protein_coding	small integral membrane protein 1 [Source:MGI Symbol;Acc:MGI:1916109]	-
ENSMUSG00000021356	80.3455	172.622	83.0923	1220.73	862.094	922.648	112.02	1001.82	-3.15987	4.27537e-27	7.57927e-26	Irf4	13	30749226	30766976	+	4903	protein_coding	interferon regulatory factor 4 [Source:MGI Symbol;Acc:MGI:1096873]	IRF
ENSMUSG00000039191	3963.04	4669.52	3810.37	1346.94	1105.22	1458.73	4147.64	1303.63	1.66969	4.28473e-27	7.59018e-26	Rbpj	5	53466152	53657362	+	12750	protein_coding	recombination signal binding protein for immunoglobulin kappa J region [Source:MGI Symbol;Acc:MGI:96522]	CSL
ENSMUSG00000020629	275.183	293.845	304.672	798.698	897.55	797.727	291.233	831.325	-1.51303	4.51877e-27	7.99879e-26	Adi1	12	28675231	28682175	+	1886	protein_coding	acireductone dioxygenase 1 [Source:MGI Symbol;Acc:MGI:2144929]	-
ENSMUSG00000097451	2532.89	3297.27	4800.56	420.056	661.513	546.9	3543.57	542.823	2.70677	4.97609e-27	8.79568e-26	Rian	12	109603940	109661716	+	18234	processed_transcript	RNA imprinted and accumulated in nucleus [Source:MGI Symbol;Acc:MGI:1922995]	-
ENSMUSG00000032377	203.877	157.105	158.271	612.335	607.822	599.033	173.084	606.397	-1.80934	4.97637e-27	8.79568e-26	Plscr4	9	92457373	92492456	+	3590	protein_coding	phospholipid scramblase 4 [Source:MGI Symbol;Acc:MGI:2143267]	-
ENSMUSG00000034902	3768.2	3619.24	3255.44	1495.83	1267.31	1292.49	3547.63	1351.88	1.39184	5.23791e-27	9.25104e-26	Pip5k1c	10	81292963	81319973	+	5730	protein_coding	phosphatidylinositol-4-phosphate 5-kinase, type 1 gamma [Source:MGI Symbol;Acc:MGI:1298224]	-
ENSMUSG00000020869	5153.16	4431.92	4273.32	1588.52	1863.99	1707.59	4619.47	1720.03	1.42532	5.79773e-27	1.02322e-25	Lrrc59	11	94629767	94645216	+	3073	protein_coding	leucine rich repeat containing 59 [Source:MGI Symbol;Acc:MGI:2138133]	-
ENSMUSG00000023088	4482.28	6394.77	5250.64	1318.35	1691.77	1374.14	5375.89	1461.42	1.87923	5.85604e-27	1.03274e-25	Abcc1	16	14361558	14475737	+	15092	protein_coding	ATP-binding cassette, sub-family C (CFTR/MRP), member 1 [Source:MGI Symbol;Acc:MGI:102676]	-
ENSMUSG00000045211	355.529	314.211	254.223	995.908	1206.53	1144.95	307.987	1115.79	-1.85722	5.91648e-27	1.04207e-25	Nudt18	14	70577637	70582688	+	4440	protein_coding	nudix (nucleoside diphosphate linked moiety X)-type motif 18 [Source:MGI Symbol;Acc:MGI:2385853]	-
ENSMUSG00000033781	148.639	123.163	135.52	607.405	480.179	504.604	135.774	530.729	-1.9673	5.91777e-27	1.04207e-25	Asb13	13	3634032	3653822	+	5395	protein_coding	ankyrin repeat and SOCS box-containing 13 [Source:MGI Symbol;Acc:MGI:2145525]	-
ENSMUSG00000031996	7238.13	5650.94	4407.85	21331.2	27262.8	26093.8	5765.64	24895.9	-2.11037	5.95882e-27	1.04852e-25	Aplp2	9	31149557	31211815	-	5875	protein_coding	amyloid beta (A4) precursor-like protein 2 [Source:MGI Symbol;Acc:MGI:88047]	-
ENSMUSG00000004677	4223.16	4549.26	4345.53	1995.76	1686.7	1787.26	4372.65	1823.24	1.26196	6.33046e-27	1.11309e-25	Myo9b	8	71272714	71360713	+	7496	protein_coding	myosin IXb [Source:MGI Symbol;Acc:MGI:106624]	-
ENSMUSG00000030774	650.799	578.962	626.16	212.986	198.555	207.547	618.64	206.363	1.58367	7.26679e-27	1.27678e-25	Pak1	7	97788541	97912381	+	3943	protein_coding	p21 (RAC1) activated kinase 1 [Source:MGI Symbol;Acc:MGI:1339975]	-
ENSMUSG00000027248	11828.9	12484.1	12237.3	5815.71	6224.09	5996.23	12183.4	6012.01	1.01902	7.50184e-27	1.3171e-25	Pdia3	2	121413775	121438687	+	3139	protein_coding	protein disulfide isomerase associated 3 [Source:MGI Symbol;Acc:MGI:95834]	-
ENSMUSG00000034911	449.935	274.449	433.267	1712.76	2177.01	1716.44	385.884	1868.74	-2.27609	7.73004e-27	1.35616e-25	Ushbp1	8	71384272	71395802	-	6461	protein_coding	USH1 protein network component harmonin binding protein 1 [Source:MGI Symbol;Acc:MGI:1922920]	-
ENSMUSG00000023961	381.641	320.029	313.574	969.285	948.202	992.486	338.415	969.991	-1.51948	8.37981e-27	1.46907e-25	Enpp4	17	44096308	44105809	-	4560	protein_coding	ectonucleotide pyrophosphatase/phosphodiesterase 4 [Source:MGI Symbol;Acc:MGI:2682634]	-
ENSMUSG00000046532	188.812	192.987	226.525	1031.41	2515.37	1590.54	202.775	1712.44	-3.07803	8.87862e-27	1.55537e-25	Ar	X	98148769	98323215	+	10048	protein_coding	androgen receptor [Source:MGI Symbol;Acc:MGI:88064]	ESR-like
ENSMUSG00000034361	1624.99	1426.55	1768.68	596.559	504.492	515.424	1606.74	538.825	1.57611	9.92468e-27	1.73733e-25	Cpne2	8	94532990	94570531	+	3200	protein_coding	copine II [Source:MGI Symbol;Acc:MGI:2387578]	-
ENSMUSG00000037003	1140.91	887.354	835.869	3151.41	4157.5	3299.11	954.71	3536	-1.88905	1.00502e-26	1.75801e-25	Tns2	15	102100413	102116401	+	5452	protein_coding	tensin 2 [Source:MGI Symbol;Acc:MGI:2387586]	-
ENSMUSG00000047528	7.03023	1.93957	4.94597	135.088	272.507	202.628	4.63859	203.408	-5.46112	1.01939e-26	1.78182e-25	Als2cr12	1	58646903	58695989	-	3396	protein_coding	amyotrophic lateral sclerosis 2 chromosome region 12 [Source:MGI Symbol;Acc:MGI:1918359]	-
ENSMUSG00000030651	13.0561	4.84893	5.93516	198.196	143.851	160.332	7.94675	167.46	-4.40326	1.04951e-26	1.83312e-25	Art2b	7	101576970	101585600	-	2828	protein_coding	ADP-ribosyltransferase 2b [Source:MGI Symbol;Acc:MGI:107545]	-
ENSMUSG00000040747	5708.55	7701.07	7197.37	2139.72	1514.49	1884.64	6869	1846.28	1.89543	1.30045e-26	2.26975e-25	Cd53	3	106759921	106790149	-	1742	protein_coding	CD53 antigen [Source:MGI Symbol;Acc:MGI:88341]	-
ENSMUSG00000060216	2476.65	2167.47	2203.92	906.178	722.295	814.448	2282.68	814.307	1.48692	1.30808e-26	2.2814e-25	Arrb2	11	70432635	70440828	+	2845	protein_coding	arrestin, beta 2 [Source:MGI Symbol;Acc:MGI:99474]	-
ENSMUSG00000028551	516.22	294.815	363.034	2012.52	1921.73	1676.11	391.356	1870.12	-2.25693	1.3223e-26	2.3045e-25	Cdkn2c	4	109660876	109667189	-	2686	protein_coding	cyclin dependent kinase inhibitor 2C [Source:MGI Symbol;Acc:MGI:105388]	-
ENSMUSG00000075707	524.254	329.727	151.347	10.8465	5.06518	3.93453	335.109	6.61541	5.66116	1.35428e-26	2.35849e-25	Dio3	12	110279068	110281097	+	2030	protein_coding	deiodinase, iodothyronine type III [Source:MGI Symbol;Acc:MGI:1306782]	-
ENSMUSG00000030468	33.1425	80.4922	52.4273	923.926	442.697	710.183	55.354	692.269	-3.64326	1.41839e-26	2.46834e-25	Siglecg	7	43408204	43418358	+	4806	protein_coding	sialic acid binding Ig-like lectin G [Source:MGI Symbol;Acc:MGI:2443630]	-
ENSMUSG00000055675	525.259	450.95	426.342	2182.12	1579.32	1576.76	467.517	1779.4	-1.92844	1.56883e-26	2.72813e-25	Kbtbd11	8	15011025	15033333	+	7137	protein_coding	kelch repeat and BTB (POZ) domain containing 11 [Source:MGI Symbol;Acc:MGI:1922151]	-
ENSMUSG00000041754	300.291	350.093	378.861	0	1.01304	2.9509	343.082	1.32131	8.01623	1.65821e-26	2.88145e-25	Trem3	17	48247777	48258841	+	994	protein_coding	triggering receptor expressed on myeloid cells 3 [Source:MGI Symbol;Acc:MGI:1930003]	-
ENSMUSG00000006273	5261.63	5098.16	5014.22	2029.29	2401.91	2171.86	5124.67	2201.02	1.21934	1.69729e-26	2.94719e-25	Atp6v1b2	8	69088646	69113711	+	5305	protein_coding	ATPase, H+ transporting, lysosomal V1 subunit B2 [Source:MGI Symbol;Acc:MGI:109618]	-
ENSMUSG00000058755	372.602	890.263	427.332	41.414	22.2868	43.2799	563.399	35.6602	3.98067	1.72044e-26	2.98521e-25	Osm	11	4236420	4241026	+	2272	protein_coding	oncostatin M [Source:MGI Symbol;Acc:MGI:104749]	-
ENSMUSG00000021987	3247.97	3414.62	3314.79	1561.9	1524.62	1629.88	3325.79	1572.13	1.08095	1.8128e-26	3.14315e-25	Mtmr6	14	60265228	60302370	+	4437	protein_coding	myotubularin related protein 6 [Source:MGI Symbol;Acc:MGI:2145637]	-
ENSMUSG00000029456	119.514	86.3109	88.0382	478.233	631.121	444.602	97.9544	517.986	-2.40323	1.81523e-26	3.14507e-25	Acad10	5	121621026	121660514	-	6068	protein_coding	acyl-Coenzyme A dehydrogenase family, member 10 [Source:MGI Symbol;Acc:MGI:1919235]	-
ENSMUSG00000024525	576.479	403.431	439.202	102.549	105.356	94.4288	473.037	100.778	2.23073	1.90743e-26	3.3024e-25	Impa2	18	67289253	67319146	+	1661	protein_coding	inositol (myo)-1(or 4)-monophosphatase 2 [Source:MGI Symbol;Acc:MGI:2149728]	-
ENSMUSG00000030336	15.0648	40.731	17.8055	537.396	318.093	315.746	24.5338	390.412	-3.98918	1.94667e-26	3.36788e-25	Cd27	6	125232622	125237010	-	2328	protein_coding	CD27 antigen [Source:MGI Symbol;Acc:MGI:88326]	-
ENSMUSG00000027660	2678.52	3933.45	3614.51	1013.66	928.954	1000.36	3408.83	980.989	1.79698	1.95376e-26	3.37701e-25	Skil	3	31095058	31122577	+	9694	protein_coding	SKI-like [Source:MGI Symbol;Acc:MGI:106203]	-
ENSMUSG00000017309	490.108	169.712	348.196	2725.44	3776.6	3344.35	336.005	3282.13	-3.2884	1.9548e-26	3.37701e-25	Cd300lg	11	102041509	102055620	+	2737	protein_coding	CD300 molecule like family member G [Source:MGI Symbol;Acc:MGI:1289168]	-
ENSMUSG00000021943	220.95	120.253	165.195	1003.8	993.788	788.874	168.8	928.82	-2.46077	1.97862e-26	3.41568e-25	Gdf10	14	33923587	33937983	+	5210	protein_coding	growth differentiation factor 10 [Source:MGI Symbol;Acc:MGI:95684]	-
ENSMUSG00000062345	1853.97	3854.9	2291.96	0.986047	0	0	2666.94	0.328682	12.8704	1.99142e-26	3.43528e-25	Serpinb2	1	107511423	107535478	+	2349	protein_coding	serine (or cysteine) peptidase inhibitor, clade B, member 2 [Source:MGI Symbol;Acc:MGI:97609]	-
ENSMUSG00000024978	997.289	507.198	447.116	4666.96	5083.41	4489.3	650.534	4746.56	-2.86735	2.15033e-26	3.70669e-25	Gpam	19	55069734	55099451	-	3832	protein_coding	glycerol-3-phosphate acyltransferase, mitochondrial [Source:MGI Symbol;Acc:MGI:109162]	-
ENSMUSG00000030337	202.872	225.96	207.731	730.661	616.939	645.263	212.188	664.288	-1.64632	2.22791e-26	3.83764e-25	Vamp1	6	125215551	125245964	+	10167	protein_coding	vesicle-associated membrane protein 1 [Source:MGI Symbol;Acc:MGI:1313276]	-
ENSMUSG00000040170	510.194	306.452	328.412	1702.9	1763.7	1675.13	381.686	1713.91	-2.16719	2.43783e-26	4.19618e-25	Fmo2	1	162874317	162898726	-	5609	protein_coding	flavin containing monooxygenase 2 [Source:MGI Symbol;Acc:MGI:1916776]	-
ENSMUSG00000040957	59.2548	85.3411	53.4165	363.852	421.423	336.403	66.0041	373.892	-2.50071	2.4834e-26	4.27151e-25	Cables1	18	11839220	11945630	+	3839	protein_coding	CDK5 and Abl enzyme substrate 1 [Source:MGI Symbol;Acc:MGI:1927065]	-
ENSMUSG00000024646	1981.52	1795.07	1871.55	4586.11	5721.63	4750.95	1882.72	5019.56	-1.41475	2.50221e-26	4.30076e-25	Cyb5a	18	84851338	84880401	+	2143	protein_coding	cytochrome b5 type A (microsomal) [Source:MGI Symbol;Acc:MGI:1926952]	-
ENSMUSG00000023809	586.522	849.532	761.679	186.363	165.125	185.907	732.578	179.132	2.03192	2.6822e-26	4.60677e-25	Rps6ka2	17	7170115	7303315	+	9978	protein_coding	ribosomal protein S6 kinase, polypeptide 2 [Source:MGI Symbol;Acc:MGI:1342290]	-
ENSMUSG00000032540	845.636	785.526	799.268	2919.69	4845.35	3131.89	810.144	3632.31	-2.16462	2.75864e-26	4.73257e-25	Abhd5	9	122351608	122381524	+	5956	protein_coding	abhydrolase domain containing 5 [Source:MGI Symbol;Acc:MGI:1914719]	-
ENSMUSG00000079426	2853.27	2518.53	2515.52	1128.04	1053.56	1132.16	2629.11	1104.59	1.25097	2.75943e-26	4.73257e-25	Arpc4	6	113378115	113390448	+	2321	protein_coding	actin related protein 2/3 complex, subunit 4 [Source:MGI Symbol;Acc:MGI:1915339]	-
ENSMUSG00000056313	261.123	266.691	203.774	1047.18	2131.43	1595.45	243.863	1591.35	-2.70602	2.77467e-26	4.75526e-25	Tcim	8	24437180	24438984	-	1805	protein_coding	transcriptional and immune response regulator [Source:MGI Symbol;Acc:MGI:1916318]	-
ENSMUSG00000109293	18.0777	8.72807	5.93516	164.67	239.077	180.005	10.9137	194.584	-4.15991	2.97811e-26	5.10023e-25	Dcst2	3	89361975	89377549	+	2285	protein_coding	DC-STAMP domain containing 2 [Source:MGI Symbol;Acc:MGI:2685606]	-
ENSMUSG00000021577	3450.84	3260.42	3023.96	10031.1	13576.7	9432.06	3245.07	11013.3	-1.76291	3.16056e-26	5.40878e-25	Sdha	13	74322254	74350280	-	4126	protein_coding	succinate dehydrogenase complex, subunit A, flavoprotein (Fp) [Source:MGI Symbol;Acc:MGI:1914195]	-
ENSMUSG00000045826	33.1425	97.9483	72.2111	1022.53	606.809	757.398	67.7673	795.579	-3.55207	3.4541e-26	5.90686e-25	Ptprcap	19	4154606	4156751	+	927	protein_coding	protein tyrosine phosphatase, receptor type, C polypeptide-associated protein [Source:MGI Symbol;Acc:MGI:97811]	-
ENSMUSG00000107355	141.609	183.289	206.741	9.86047	11.1434	17.7054	177.213	12.9031	3.77854	3.51237e-26	6.00217e-25	AI839979	5	31569595	31571397	-	1539	lincRNA	expressed sequence AI839979 [Source:MGI Symbol;Acc:MGI:2140975]	-
ENSMUSG00000060935	1219.24	1409.1	1696.47	415.126	371.784	448.537	1441.6	411.816	1.80748	4.04546e-26	6.90817e-25	Tmem263	10	85102627	85120618	+	4014	protein_coding	transmembrane protein 263 [Source:MGI Symbol;Acc:MGI:2143652]	-
ENSMUSG00000027221	767.3	568.294	469.867	2890.11	2556.9	2294.82	601.82	2580.61	-2.10045	4.0715e-26	6.94763e-25	Chst1	2	92599707	92615250	+	2680	protein_coding	carbohydrate (keratan sulfate Gal-6) sulfotransferase 1 [Source:MGI Symbol;Acc:MGI:1924219]	-
ENSMUSG00000047822	18.0777	15.5166	14.8379	163.684	393.058	491.817	16.1441	349.52	-4.43675	4.109e-26	7.00461e-25	Angptl8	9	21835510	21837347	+	865	protein_coding	angiopoietin-like 8 [Source:MGI Symbol;Acc:MGI:3643534]	-
ENSMUSG00000020123	599.578	559.566	504.489	51.2745	107.382	94.4288	554.544	84.3617	2.71739	4.1108e-26	7.00461e-25	Avpr1a	10	122448499	122453452	+	2670	protein_coding	arginine vasopressin receptor 1A [Source:MGI Symbol;Acc:MGI:1859216]	-
ENSMUSG00000055541	843.628	959.118	930.831	202.14	127.643	227.219	911.192	185.667	2.29443	4.13547e-26	7.04159e-25	Lair1	7	4003402	4063204	-	7475	protein_coding	leukocyte-associated Ig-like receptor 1 [Source:MGI Symbol;Acc:MGI:105492]	-
ENSMUSG00000024501	1355.83	1853.26	1654.92	517.675	420.41	401.322	1621.34	446.469	1.86056	4.15073e-26	7.0625e-25	Dpysl3	18	43320979	43438286	-	6265	protein_coding	dihydropyrimidinase-like 3 [Source:MGI Symbol;Acc:MGI:1349762]	-
ENSMUSG00000051504	17.0734	53.3382	38.5786	549.228	359.628	412.142	36.3301	440.333	-3.59708	4.16217e-26	7.07688e-25	Siglech	7	55768178	55778925	+	3383	protein_coding	sialic acid binding Ig-like lectin H [Source:MGI Symbol;Acc:MGI:2443256]	-
ENSMUSG00000011179	2924.58	3509.65	3006.16	1044.22	1258.19	1131.18	3146.8	1144.53	1.45925	4.4205e-26	7.51074e-25	Odc1	12	17544794	17551505	+	3405	protein_coding	ornithine decarboxylase, structural 1 [Source:MGI Symbol;Acc:MGI:97402]	-
ENSMUSG00000086784	415.788	335.546	281.92	1669.38	2251.98	1375.12	344.418	1765.49	-2.35791	4.60279e-26	7.81485e-25	Isoc2a	7	4877153	4896973	+	2244	protein_coding	isochorismatase domain containing 2a [Source:MGI Symbol;Acc:MGI:3609243]	-
ENSMUSG00000057329	205.885	185.229	111.779	819.405	877.289	874.45	167.631	857.048	-2.35418	4.73693e-26	8.03685e-25	Bcl2	1	106538178	106714274	-	9157	protein_coding	B cell leukemia/lymphoma 2 [Source:MGI Symbol;Acc:MGI:88138]	-
ENSMUSG00000058914	1080.65	4715.1	2962.63	14.7907	11.1434	3.93453	2919.46	9.95621	8.19636	4.80395e-26	8.14472e-25	C1qtnf3	15	10952332	10980150	+	2557	protein_coding	C1q and tumor necrosis factor related protein 3 [Source:MGI Symbol;Acc:MGI:1932136]	-
ENSMUSG00000030029	478.056	425.736	469.867	1412.02	1715.07	1275.77	457.886	1467.62	-1.68044	5.03518e-26	8.53065e-25	Lrig1	6	94604529	94700158	-	5585	protein_coding	leucine-rich repeats and immunoglobulin-like domains 1 [Source:MGI Symbol;Acc:MGI:107935]	-
ENSMUSG00000026827	782.364	789.406	898.188	2623.87	4308.44	3289.27	823.319	3407.19	-2.04902	5.06612e-26	8.57693e-25	Gpd2	2	57237635	57370719	+	6549	protein_coding	glycerol phosphate dehydrogenase 2, mitochondrial [Source:MGI Symbol;Acc:MGI:99778]	-
ENSMUSG00000028792	1867.03	1764.04	1830.01	4874.03	6097.46	4609.31	1820.36	5193.6	-1.5125	5.17298e-26	8.74798e-25	Ak2	4	128991958	129011529	+	2140	protein_coding	adenylate kinase 2 [Source:MGI Symbol;Acc:MGI:87978]	-
ENSMUSG00000032735	302.3	111.525	150.357	1580.63	1919.7	1760.7	188.061	1753.68	-3.22173	5.17453e-26	8.74798e-25	Ablim3	18	61799395	61911852	-	4560	protein_coding	actin binding LIM protein family, member 3 [Source:MGI Symbol;Acc:MGI:2442582]	-
ENSMUSG00000022469	230.993	180.38	196.85	729.675	871.211	667.887	202.741	756.258	-1.89951	5.74124e-26	9.69914e-25	Rapgef3	15	97744770	97767972	-	6336	protein_coding	Rap guanine nucleotide exchange factor (GEF) 3 [Source:MGI Symbol;Acc:MGI:2441741]	-
ENSMUSG00000005465	62.2678	112.495	91.0058	785.88	472.075	637.394	88.5896	631.783	-2.8334	5.87021e-26	9.90995e-25	Il27ra	8	84030294	84042589	-	3495	protein_coding	interleukin 27 receptor, alpha [Source:MGI Symbol;Acc:MGI:1355318]	-
ENSMUSG00000022015	400.723	667.213	1001.06	70.0094	31.4041	44.2635	689.667	48.559	3.82725	5.91557e-26	9.97941e-25	Tnfsf11	14	78277445	78308043	-	2236	protein_coding	tumor necrosis factor (ligand) superfamily, member 11 [Source:MGI Symbol;Acc:MGI:1100089]	-
ENSMUSG00000016283	11.0475	18.4259	5.93516	319.479	160.06	347.223	11.8029	275.587	-4.54273	5.99865e-26	1.01124e-24	H2-M2	17	37480851	37483552	-	1551	protein_coding	histocompatibility 2, M region locus 2 [Source:MGI Symbol;Acc:MGI:95914]	-
ENSMUSG00000028691	15388.2	20928	16470.1	4674.85	5639.57	5835.9	17595.4	5383.44	1.70861	6.64488e-26	1.11938e-24	Prdx1	4	116685544	116700822	+	3043	protein_coding	peroxiredoxin 1 [Source:MGI Symbol;Acc:MGI:99523]	-
ENSMUSG00000024743	30.1296	23.2749	22.7515	187.349	293.78	212.465	25.3853	231.198	-3.18775	6.92261e-26	1.16534e-24	Syt7	19	10389090	10453181	+	7274	protein_coding	synaptotagmin VII [Source:MGI Symbol;Acc:MGI:1859545]	-
ENSMUSG00000091337	1832.88	1648.64	1671.74	735.591	743.568	688.543	1717.75	722.568	1.24932	7.22457e-26	1.21531e-24	Eid1	2	125673095	125674785	+	1691	protein_coding	EP300 interacting inhibitor of differentiation 1 [Source:MGI Symbol;Acc:MGI:1889651]	-
ENSMUSG00000027670	122.527	207.534	183.001	6.90233	6.07822	10.82	171.021	7.93351	4.42811	7.68192e-26	1.29133e-24	Ocstamp	2	165393760	165400405	-	3657	protein_coding	osteoclast stimulatory transmembrane protein [Source:MGI Symbol;Acc:MGI:1921864]	-
ENSMUSG00000035944	168.726	128.981	114.746	522.605	596.678	558.704	137.485	559.329	-2.02491	7.83381e-26	1.31592e-24	Ttc38	15	85832306	85858822	+	3842	protein_coding	tetratricopeptide repeat domain 38 [Source:MGI Symbol;Acc:MGI:2146198]	-
ENSMUSG00000072623	483.077	600.297	628.138	141.991	160.06	122.954	570.504	141.668	2.01029	8.3518e-26	1.40194e-24	Zfp9	6	118461950	118479320	-	5389	protein_coding	zinc finger protein 9 [Source:MGI Symbol;Acc:MGI:99210]	zf-C2H2
ENSMUSG00000036046	3800.34	3642.51	3712.44	1685.16	1563.11	1387.91	3718.43	1545.39	1.26673	8.43597e-26	1.41507e-24	5031439G07Rik	15	84943936	84988551	-	9604	protein_coding	RIKEN cDNA 5031439G07 gene [Source:MGI Symbol;Acc:MGI:2444899]	-
ENSMUSG00000028976	0	2.90936	1.97839	186.363	505.505	432.799	1.62925	374.889	-7.83336	8.50883e-26	1.42628e-24	Slc2a5	4	150119283	150144169	+	3402	protein_coding	solute carrier family 2 (facilitated glucose transporter), member 5 [Source:MGI Symbol;Acc:MGI:1928369]	-
ENSMUSG00000049878	1751.53	2220.81	2535.3	662.624	580.47	647.231	2169.21	630.108	1.78346	8.59472e-26	1.43966e-24	Rlf	4	121145373	121215084	-	9492	protein_coding	rearranged L-myc fusion sequence [Source:MGI Symbol;Acc:MGI:1924705]	zf-C2H2
ENSMUSG00000031523	1605.91	1123.01	887.307	5220.14	6441.9	5645.07	1205.41	5769.03	-2.25888	8.66927e-26	1.45112e-24	Dlc1	8	36567751	36953143	-	14694	protein_coding	deleted in liver cancer 1 [Source:MGI Symbol;Acc:MGI:1354949]	-
ENSMUSG00000030761	1678.22	1718.46	2031.8	695.163	660.499	601	1809.49	652.221	1.47218	8.98615e-26	1.5031e-24	Myo7a	7	98051060	98119524	-	8566	protein_coding	myosin VIIA [Source:MGI Symbol;Acc:MGI:104510]	-
ENSMUSG00000032220	2217.54	2529.2	2236.57	797.712	529.818	628.542	2327.77	652.024	1.83581	9.11961e-26	1.52435e-24	Myo1e	9	70207350	70399766	+	5704	protein_coding	myosin IE [Source:MGI Symbol;Acc:MGI:106621]	-
ENSMUSG00000024456	3745.11	4465.86	4133.84	1736.43	1465.86	1498.07	4114.94	1566.79	1.39305	9.5185e-26	1.58991e-24	Diaph1	18	37843601	37935476	-	6339	protein_coding	diaphanous related formin 1 [Source:MGI Symbol;Acc:MGI:1194490]	-
ENSMUSG00000050914	212.916	323.908	243.342	33.5256	21.2738	35.4108	260.055	30.0701	3.11101	1.00008e-25	1.66929e-24	Ankrd37	8	45996902	46005707	-	1539	protein_coding	ankyrin repeat domain 37 [Source:MGI Symbol;Acc:MGI:3603344]	-
ENSMUSG00000041390	2350.11	2362.4	2075.33	962.382	942.124	989.535	2262.61	964.68	1.22984	1.02624e-25	1.71175e-24	Mdfic	6	15720661	15802169	+	7427	protein_coding	MyoD family inhibitor domain containing [Source:MGI Symbol;Acc:MGI:104611]	-
ENSMUSG00000033595	148.639	224.99	237.406	16.7628	10.1304	19.6727	203.679	15.5219	3.71158	1.05655e-25	1.76093e-24	Lgi3	14	70530685	70538324	+	3899	protein_coding	leucine-rich repeat LGI family, member 3 [Source:MGI Symbol;Acc:MGI:2182619]	-
ENSMUSG00000027750	21118.8	38473.3	42862.7	5271.41	6667.8	5612.61	34151.6	5850.61	2.54531	1.05721e-25	1.76093e-24	Postn	3	54361109	54391037	+	8702	protein_coding	periostin, osteoblast specific factor [Source:MGI Symbol;Acc:MGI:1926321]	-
ENSMUSG00000019039	257.106	248.265	245.32	655.722	672.656	686.576	250.23	671.651	-1.42453	1.06679e-25	1.77563e-24	Dalrd3	9	108569886	108572774	+	2458	protein_coding	DALR anticodon binding domain containing 3 [Source:MGI Symbol;Acc:MGI:1915039]	-
ENSMUSG00000045102	12.0518	5.81871	6.92436	141.991	137.773	194.759	8.26497	158.174	-4.26276	1.08286e-25	1.80112e-24	Poln	5	34007179	34169448	-	5423	protein_coding	DNA polymerase N [Source:MGI Symbol;Acc:MGI:2675617]	-
ENSMUSG00000074771	60.2591	27.154	10.8811	3320.02	4523.21	3256.81	32.7648	3700.01	-6.81997	1.151e-25	1.91311e-24	Ankef1	2	136501910	136562091	+	7185	protein_coding	ankyrin repeat and EF-hand domain containing 1 [Source:MGI Symbol;Acc:MGI:2441685]	-
ENSMUSG00000041895	1510.5	1833.86	2021.91	545.284	616.939	586.245	1788.76	582.823	1.61795	1.24452e-25	2.06711e-24	Wipi1	11	109573331	109611967	-	4410	protein_coding	WD repeat domain, phosphoinositide interacting 1 [Source:MGI Symbol;Acc:MGI:1261864]	-
ENSMUSG00000001517	503.164	455.799	488.662	129.172	85.095	121.971	482.542	112.079	2.10519	1.29813e-25	2.15464e-24	Foxm1	6	128362967	128376146	+	5754	protein_coding	forkhead box M1 [Source:MGI Symbol;Acc:MGI:1347487]	Fork
ENSMUSG00000049112	10.0432	13.577	4.94597	141.005	207.672	278.368	9.52205	209.015	-4.45411	1.33332e-25	2.2115e-24	Oxtr	6	112473683	112489943	-	4790	protein_coding	oxytocin receptor [Source:MGI Symbol;Acc:MGI:109147]	-
ENSMUSG00000025854	1927.29	1497.35	1697.46	403.293	483.218	562.638	1707.36	483.05	1.82145	1.33756e-25	2.21698e-24	Fam20c	5	138754514	138810077	+	6590	protein_coding	family with sequence similarity 20, member C [Source:MGI Symbol;Acc:MGI:2136853]	-
ENSMUSG00000076441	782.364	1740.77	1395.75	182.419	153.981	104.265	1306.29	146.888	3.15286	1.34758e-25	2.23202e-24	Ass1	2	31470207	31520672	+	2414	protein_coding	argininosuccinate synthetase 1 [Source:MGI Symbol;Acc:MGI:88090]	-
ENSMUSG00000025348	863.714	503.319	534.165	2739.24	3519.29	3167.3	633.733	3141.94	-2.3099	1.34912e-25	2.23303e-24	Itga7	10	128933818	128958282	+	8092	protein_coding	integrin alpha 7 [Source:MGI Symbol;Acc:MGI:102700]	-
ENSMUSG00000022419	1075.63	617.753	699.36	3356.51	4762.28	4620.13	797.58	4246.3	-2.41265	1.4382e-25	2.3788e-24	Deptor	15	55112317	55259271	+	8874	protein_coding	DEP domain containing MTOR-interacting protein [Source:MGI Symbol;Acc:MGI:2146322]	-
ENSMUSG00000042744	817.516	809.771	809.16	2292.56	1968.33	1899.4	812.149	2053.43	-1.33825	1.52642e-25	2.52296e-24	Hectd4	5	121220219	121368577	+	16443	protein_coding	HECT domain E3 ubiquitin protein ligase 4 [Source:MGI Symbol;Acc:MGI:3647820]	-
ENSMUSG00000029408	67.2894	73.7037	49.4597	299.758	362.667	313.779	63.4843	325.401	-2.3572	1.54184e-25	2.54667e-24	Abcb9	5	124061530	124095798	-	5601	protein_coding	ATP-binding cassette, sub-family B (MDR/TAP), member 9 [Source:MGI Symbol;Acc:MGI:1861729]	-
ENSMUSG00000028175	189.816	164.864	171.13	21.693	24.3129	24.5908	175.27	23.5322	2.89691	1.54569e-25	2.55124e-24	Depdc1a	3	159495433	159529955	+	3323	protein_coding	DEP domain containing 1a [Source:MGI Symbol;Acc:MGI:1923381]	-
ENSMUSG00000022053	181.782	154.196	127.606	662.624	665.565	541.982	154.528	623.39	-2.01249	1.5715e-25	2.59205e-24	Ebf2	14	67233292	67430918	+	6928	protein_coding	early B cell factor 2 [Source:MGI Symbol;Acc:MGI:894332]	COE
ENSMUSG00000005824	371.598	392.763	478.77	72.9675	30.3911	47.2144	414.377	50.191	3.04402	1.60607e-25	2.64722e-24	Tnfsf14	17	57189492	57194177	-	1847	protein_coding	tumor necrosis factor (ligand) superfamily, member 14 [Source:MGI Symbol;Acc:MGI:1355317]	-
ENSMUSG00000059796	11042.5	10446.5	9696.08	4322.83	4851.43	4678.16	10395	4617.47	1.17073	1.64288e-25	2.70602e-24	Eif4a1	11	69666936	69672423	-	4334	protein_coding	eukaryotic translation initiation factor 4A1 [Source:MGI Symbol;Acc:MGI:95303]	-
ENSMUSG00000028532	202.872	164.864	172.12	787.852	1785.98	1455.78	179.952	1343.2	-2.9001	1.66175e-25	2.73519e-24	Cachd1	4	100776675	101029220	+	6020	protein_coding	cache domain containing 1 [Source:MGI Symbol;Acc:MGI:2444177]	-
ENSMUSG00000048327	448.931	368.519	508.446	52.2605	38.4954	82.6252	441.965	57.7937	2.93358	1.72646e-25	2.83974e-24	Ckap2l	2	129268210	129297212	-	3137	protein_coding	cytoskeleton associated protein 2-like [Source:MGI Symbol;Acc:MGI:1917716]	-
ENSMUSG00000027239	256.101	466.467	595.495	43.3861	41.5345	27.5417	439.354	37.4874	3.5515	1.7885e-25	2.93973e-24	Mdk	2	91929805	91932297	-	1324	protein_coding	midkine [Source:MGI Symbol;Acc:MGI:96949]	-
ENSMUSG00000028678	373.607	256.993	330.391	52.2605	25.3259	39.3453	320.33	38.9772	3.03706	1.80226e-25	2.96031e-24	Kif2c	4	117159639	117182639	-	4363	protein_coding	kinesin family member 2C [Source:MGI Symbol;Acc:MGI:1921054]	-
ENSMUSG00000037071	13588.4	5182.53	3262.36	597123	795239	819528	7344.44	737297	-6.64945	1.92206e-25	3.15489e-24	Scd1	19	44394451	44407709	-	4836	protein_coding	stearoyl-Coenzyme A desaturase 1 [Source:MGI Symbol;Acc:MGI:98239]	-
ENSMUSG00000022021	311.339	267.661	237.406	45.3582	36.4693	54.0998	272.135	45.3091	2.58519	2.01762e-25	3.30945e-24	Diaph3	14	86655367	87141235	-	5569	protein_coding	diaphanous related formin 3 [Source:MGI Symbol;Acc:MGI:1927222]	-
ENSMUSG00000027940	9530.99	8528.29	8180.63	3758.81	3339.98	3826.33	8746.64	3641.71	1.26407	2.0784e-25	3.4068e-24	Tpm3	3	90072649	90100902	+	6085	protein_coding	tropomyosin 3, gamma [Source:MGI Symbol;Acc:MGI:1890149]	-
ENSMUSG00000036242	422.818	510.107	589.559	109.451	116.499	78.6907	507.495	101.547	2.32186	2.13977e-25	3.50497e-24	Armh4	14	49675952	49783383	-	9271	protein_coding	armadillo-like helical domain containing 4 [Source:MGI Symbol;Acc:MGI:1914669]	-
ENSMUSG00000024952	2308.93	2075.34	1838.91	753.34	704.06	596.082	2074.39	684.494	1.5996	2.257e-25	3.69444e-24	Rps6ka4	19	6829085	6840601	-	3119	protein_coding	ribosomal protein S6 kinase, polypeptide 4 [Source:MGI Symbol;Acc:MGI:1930076]	-
ENSMUSG00000033792	1043.49	1206.41	1046.57	429.917	416.358	410.175	1098.82	418.817	1.39165	2.2725e-25	3.71724e-24	Atp7a	X	106027276	106124926	+	8734	protein_coding	ATPase, Cu++ transporting, alpha polypeptide [Source:MGI Symbol;Acc:MGI:99400]	-
ENSMUSG00000003955	1928.29	1627.3	1366.08	398.363	508.544	385.584	1640.56	430.831	1.92918	2.39855e-25	3.92073e-24	Fam162a	16	36043761	36071594	-	850	protein_coding	family with sequence similarity 162, member A [Source:MGI Symbol;Acc:MGI:1917436]	-
ENSMUSG00000032717	154.665	152.256	162.228	9.86047	19.2477	10.82	156.383	13.3094	3.55834	2.54737e-25	4.16111e-24	Mdfi	17	47815328	47834691	-	3092	protein_coding	MyoD family inhibitor [Source:MGI Symbol;Acc:MGI:107687]	-
ENSMUSG00000026305	3482.98	4089.59	3785.64	1499.78	1131.56	1275.77	3786.07	1302.37	1.5395	2.57366e-25	4.20116e-24	Lrrfip1	1	90998737	91128944	+	6469	protein_coding	leucine rich repeat (in FLII) interacting protein 1 [Source:MGI Symbol;Acc:MGI:1342770]	-
ENSMUSG00000030869	516.22	444.162	495.586	1353.84	1927.81	1687.91	485.323	1656.52	-1.7712	2.62587e-25	4.28343e-24	Ndufab1	7	122085403	122101886	-	6883	protein_coding	NADH:ubiquinone oxidoreductase subunit AB1 [Source:MGI Symbol;Acc:MGI:1917566]	-
ENSMUSG00000058569	3416.69	2971.42	2862.73	1121.14	1241.98	1004.29	3083.61	1122.47	1.45801	2.73332e-25	4.45564e-24	Tmed9	13	55573732	55597697	+	3439	protein_coding	transmembrane p24 trafficking protein 9 [Source:MGI Symbol;Acc:MGI:1914761]	-
ENSMUSG00000025648	922.969	866.019	1029.75	287.926	211.725	292.139	939.579	263.93	1.8314	2.76532e-25	4.50471e-24	Pfkfb4	9	108991778	109032228	+	4875	protein_coding	6-phosphofructo-2-kinase/fructose-2,6-biphosphatase 4 [Source:MGI Symbol;Acc:MGI:2687284]	-
ENSMUSG00000042770	333.434	222.081	325.445	1092.54	1441.55	1200.03	293.653	1244.71	-2.08393	2.93935e-25	4.78492e-24	Hebp1	6	135137522	135198022	-	3711	protein_coding	heme binding protein 1 [Source:MGI Symbol;Acc:MGI:1333880]	-
ENSMUSG00000110613	4.01728	1.93957	1.97839	166.642	170.19	144.594	2.64508	160.475	-5.92844	2.95918e-25	4.8139e-24	Lncbate1	8	108553252	108584595	-	812	lincRNA	brown adipose tissue enriched long non-coding RNA 1 [Source:MGI Symbol;Acc:MGI:1924437]	-
ENSMUSG00000021427	4975.4	4445.5	4703.62	1974.07	2222.6	1986.94	4708.17	2061.2	1.19171	3.05161e-25	4.96086e-24	Ssr1	13	37966605	37994217	-	10431	protein_coding	signal sequence receptor, alpha [Source:MGI Symbol;Acc:MGI:105082]	-
ENSMUSG00000044968	145.626	112.495	102.876	543.312	451.814	589.196	120.333	528.108	-2.13447	3.10647e-25	5.04657e-24	Napepld	5	21662901	21701396	-	3956	protein_coding	N-acyl phosphatidylethanolamine phospholipase D [Source:MGI Symbol;Acc:MGI:2140885]	-
ENSMUSG00000030595	859.697	855.351	782.452	321.451	325.185	322.632	832.5	323.089	1.36554	3.18427e-25	5.16942e-24	Nfkbib	7	28758251	28767512	-	2169	protein_coding	nuclear factor of kappa light polypeptide gene enhancer in B cells inhibitor, beta [Source:MGI Symbol;Acc:MGI:104752]	-
ENSMUSG00000061353	14501.4	12918.5	16337.5	5806.83	5839.14	5160.14	14585.8	5602.04	1.38054	3.21467e-25	5.2152e-24	Cxcl12	6	117168535	117181367	+	8176	protein_coding	chemokine (C-X-C motif) ligand 12 [Source:MGI Symbol;Acc:MGI:103556]	-
ENSMUSG00000030889	3.01296	0.969786	0.989194	192.279	342.406	262.63	1.65731	265.772	-7.33402	3.55975e-25	5.77109e-24	Vwa3a	7	120739318	120805742	+	7205	protein_coding	von Willebrand factor A domain containing 3A [Source:MGI Symbol;Acc:MGI:3041229]	-
ENSMUSG00000019899	641.76	516.896	358.088	2411.87	2326.94	2085.3	505.581	2274.71	-2.16977	3.70995e-25	6.01047e-24	Lama2	10	26980036	27619758	-	16338	protein_coding	laminin, alpha 2 [Source:MGI Symbol;Acc:MGI:99912]	-
ENSMUSG00000085148	1547.66	1865.87	1545.12	378.642	523.74	515.424	1652.88	472.602	1.80645	3.7195e-25	6.02183e-24	Mir22hg	11	75461539	75466676	+	1924	processed_transcript	Mir22 host gene (non-protein coding) [Source:MGI Symbol;Acc:MGI:1914348]	-
ENSMUSG00000032231	17558.5	14472.1	13007.9	4599.91	5390.36	5279.16	15012.8	5089.81	1.56051	3.89684e-25	6.30456e-24	Anxa2	9	69453620	69491795	+	3731	protein_coding	annexin A2 [Source:MGI Symbol;Acc:MGI:88246]	-
ENSMUSG00000020897	335.443	285.117	315.553	72.9675	78.0038	60.9853	312.037	70.6522	2.14333	3.89945e-25	6.30456e-24	Aurkb	11	69045647	69051664	+	2946	protein_coding	aurora kinase B [Source:MGI Symbol;Acc:MGI:107168]	-
ENSMUSG00000038145	1475.34	1258.78	1170.22	4065.47	4352	3385.67	1301.45	3934.38	-1.59605	3.91887e-25	6.33164e-24	Snrk	9	122117266	122169702	+	5780	protein_coding	SNF related kinase [Source:MGI Symbol;Acc:MGI:108104]	-
ENSMUSG00000021508	1807.77	3402.98	2371.1	455.554	526.779	511.489	2527.28	497.941	2.34364	4.00083e-25	6.45966e-24	Cxcl14	13	56288643	56296551	-	1827	protein_coding	chemokine (C-X-C motif) ligand 14 [Source:MGI Symbol;Acc:MGI:1888514]	-
ENSMUSG00000027351	3184.7	3141.14	2774.69	1185.23	982.645	1213.8	3033.51	1127.23	1.4281	4.0875e-25	6.59509e-24	Spred1	2	117121374	117182279	+	6784	protein_coding	sprouty protein with EVH-1 domain 1, related sequence [Source:MGI Symbol;Acc:MGI:2150016]	-
ENSMUSG00000028656	8619.06	9036.46	8357.7	4215.35	3629.71	3861.74	8671.07	3902.27	1.15188	4.10913e-25	6.62548e-24	Cap1	4	122859047	122886056	-	3494	protein_coding	CAP, adenylate cyclase-associated protein 1 (yeast) [Source:MGI Symbol;Acc:MGI:88262]	-
ENSMUSG00000021596	447.926	487.802	411.505	114.382	118.525	138.692	449.078	123.866	1.85806	4.17964e-25	6.73459e-24	Mctp1	13	76384535	77031810	+	8193	protein_coding	multiple C2 domains, transmembrane 1 [Source:MGI Symbol;Acc:MGI:1926021]	-
ENSMUSG00000045328	614.643	517.866	589.559	142.977	82.0559	123.938	574.023	116.324	2.30203	4.73517e-25	7.62452e-24	Cenpe	3	135212537	135273611	+	8620	protein_coding	centromere protein E [Source:MGI Symbol;Acc:MGI:1098230]	-
ENSMUSG00000020988	108.466	74.6735	103.865	387.517	445.736	406.241	95.6684	413.164	-2.11143	5.13592e-25	8.2642e-24	L2hgdh	12	69690433	69724873	-	3466	protein_coding	L-2-hydroxyglutarate dehydrogenase [Source:MGI Symbol;Acc:MGI:2384968]	-
ENSMUSG00000028127	882.796	807.831	786.409	1953.36	2447.5	2285.96	825.679	2228.94	-1.43272	5.26058e-25	8.45905e-24	Abcd3	3	121758774	121815302	-	6593	protein_coding	ATP-binding cassette, sub-family D (ALD), member 3 [Source:MGI Symbol;Acc:MGI:1349216]	-
ENSMUSG00000027399	828.563	2396.34	1655.91	26.6233	8.10429	20.6563	1626.94	18.4613	6.46023	5.37178e-25	8.62776e-24	Il1a	2	129299610	129309972	-	1974	protein_coding	interleukin 1 alpha [Source:MGI Symbol;Acc:MGI:96542]	-
ENSMUSG00000047216	59.2548	46.5497	29.6758	274.121	332.276	375.748	45.1601	327.382	-2.85853	5.37279e-25	8.62776e-24	Cdh19	1	110888326	110977584	-	4280	protein_coding	cadherin 19, type 2 [Source:MGI Symbol;Acc:MGI:3588198]	-
ENSMUSG00000020044	1296.58	1470.2	673.641	6726.82	8319.05	6681.82	1146.8	7242.56	-2.65885	5.44961e-25	8.74521e-24	Timp3	10	86300372	86349506	+	8144	protein_coding	tissue inhibitor of metalloproteinase 3 [Source:MGI Symbol;Acc:MGI:98754]	-
ENSMUSG00000006818	10142.6	10783	11222.4	2579.5	3858.65	2678.43	10716	3038.86	1.81822	5.48307e-25	8.79294e-24	Sod2	17	13006846	13040063	+	10008	protein_coding	superoxide dismutase 2, mitochondrial [Source:MGI Symbol;Acc:MGI:98352]	-
ENSMUSG00000030826	900.874	594.479	713.209	3441.31	4503.96	2750.24	736.187	3565.17	-2.27593	5.61712e-25	9.00183e-24	Bcat2	7	45570153	45589711	+	3900	protein_coding	branched chain aminotransferase 2, mitochondrial [Source:MGI Symbol;Acc:MGI:1276534]	-
ENSMUSG00000057789	1109.77	1127.86	1018.87	432.875	444.723	391.486	1085.5	423.028	1.35969	6.09215e-25	9.7565e-24	Bak1	17	27019810	27029009	-	2407	protein_coding	BCL2-antagonist/killer 1 [Source:MGI Symbol;Acc:MGI:1097161]	-
ENSMUSG00000032000	4028.32	4623.94	4717.46	1446.53	943.137	1316.1	4456.58	1235.26	1.85103	6.29405e-25	1.0073e-23	Birc3	9	7848699	7873186	-	5009	protein_coding	baculoviral IAP repeat-containing 3 [Source:MGI Symbol;Acc:MGI:1197007]	-
ENSMUSG00000059248	4633.93	4292.27	3787.62	1736.43	1431.42	1576.76	4237.94	1581.54	1.42197	6.43951e-25	1.02989e-23	2020-09-09	11	117199661	117362325	+	7565	protein_coding	septin 9 [Source:MGI Symbol;Acc:MGI:1858222]	-
ENSMUSG00000028873	395.702	313.241	348.196	84.8001	71.9256	88.527	352.38	81.7509	2.10703	6.67475e-25	1.06679e-23	Cdca8	4	124918465	124939311	-	5177	protein_coding	cell division cycle associated 8 [Source:MGI Symbol;Acc:MGI:1196274]	-
ENSMUSG00000031722	62515.8	66595.2	59796.8	22332	24410.1	17497.9	62969.3	21413.3	1.55614	6.75321e-25	1.0786e-23	Hp	8	109575128	109579172	-	1606	protein_coding	haptoglobin [Source:MGI Symbol;Acc:MGI:96211]	-
ENSMUSG00000027422	9882.5	9978.12	9762.35	4270.57	4761.27	3934.53	9874.32	4322.12	1.19198	6.77229e-25	1.08092e-23	Rrbp1	2	143947395	144011263	-	8786	protein_coding	ribosome binding protein 1 [Source:MGI Symbol;Acc:MGI:1932395]	-
ENSMUSG00000035877	453.952	403.431	429.31	1196.08	1297.7	1061.34	428.898	1185.04	-1.46629	7.13351e-25	1.13781e-23	Zhx3	2	160748708	160872998	-	13259	protein_coding	zinc fingers and homeoboxes 3 [Source:MGI Symbol;Acc:MGI:2444772]	Homeobox
ENSMUSG00000109036	194.838	127.042	191.904	14.7907	10.1304	13.7709	171.261	12.8973	3.72902	7.16069e-25	1.14138e-23	2210406H18Rik	7	121062852	121063959	-	1108	TEC	RIKEN cDNA 2210406H18 gene [Source:MGI Symbol;Acc:MGI:1917383]	-
ENSMUSG00000066152	1483.38	1555.54	1890.35	564.019	549.066	454.439	1643.09	522.508	1.65297	7.52325e-25	1.19836e-23	Slc31a2	4	62262562	62298411	+	2033	protein_coding	solute carrier family 31, member 2 [Source:MGI Symbol;Acc:MGI:1333844]	-
ENSMUSG00000091243	703.023	1150.17	1007	211.014	203.62	227.219	953.396	213.951	2.15583	7.66759e-25	1.22053e-23	Vgll3	16	65815257	65866368	+	7104	protein_coding	vestigial like family member 3 [Source:MGI Symbol;Acc:MGI:1920819]	-
ENSMUSG00000028602	137.592	148.377	175.087	10.8465	2.02607	8.8527	153.685	7.24176	4.40089	7.67642e-25	1.22112e-23	Tnfrsf8	4	145267137	145315164	-	3459	protein_coding	tumor necrosis factor receptor superfamily, member 8 [Source:MGI Symbol;Acc:MGI:99908]	-
ENSMUSG00000026315	722.105	671.092	682.544	238.623	269.468	235.088	691.914	247.726	1.48208	7.87722e-25	1.25222e-23	Serpinb8	1	107590006	107610484	+	4795	protein_coding	serine (or cysteine) peptidase inhibitor, clade B, member 8 [Source:MGI Symbol;Acc:MGI:894657]	-
ENSMUSG00000031936	3.01296	2.90936	1.97839	124.242	249.207	280.336	2.63357	217.928	-6.37065	8.14727e-25	1.29428e-23	Hephl1	9	15051841	15112108	-	5261	protein_coding	hephaestin-like 1 [Source:MGI Symbol;Acc:MGI:2685355]	-
ENSMUSG00000059657	1471.33	813.65	1269.14	0	0	1.96727	1184.7	0.655756	10.8042	8.15596e-25	1.29479e-23	Stfa2l1	16	36156811	36161953	+	419	protein_coding	stefin A2 like 1 [Source:MGI Symbol;Acc:MGI:3524944]	-
ENSMUSG00000026193	56896.7	86536.9	43812.4	12821.6	12123	9933.71	62415.3	11626.1	2.42454	8.29908e-25	1.31663e-23	Fn1	1	71585520	71653200	-	11685	protein_coding	fibronectin 1 [Source:MGI Symbol;Acc:MGI:95566]	-
ENSMUSG00000027227	375.615	305.482	296.758	1017.6	1184.24	959.043	325.952	1053.63	-1.6928	8.40787e-25	1.333e-23	Sord	2	122234749	122265340	+	2352	protein_coding	sorbitol dehydrogenase [Source:MGI Symbol;Acc:MGI:98266]	-
ENSMUSG00000039286	5159.19	6132.92	5576.08	1783.76	2259.07	2136.45	5622.73	2059.76	1.44885	8.45032e-25	1.33883e-23	Fndc3b	3	27416162	27711307	-	11485	protein_coding	fibronectin type III domain containing 3B [Source:MGI Symbol;Acc:MGI:1919257]	-
ENSMUSG00000034640	1961.43	2714.43	2821.18	732.633	711.151	785.923	2499.01	743.236	1.74947	9.65146e-25	1.52812e-23	Tiparp	3	65528410	65555518	+	4358	protein_coding	TCDD-inducible poly(ADP-ribose) polymerase [Source:MGI Symbol;Acc:MGI:2159210]	-
ENSMUSG00000022451	2945.67	2567.99	2587.73	1060.99	1171.07	1165.61	2700.46	1132.55	1.25362	1.01736e-24	1.60971e-23	Twf1	15	94577951	94589889	-	3054	protein_coding	twinfilin actin binding protein 1 [Source:MGI Symbol;Acc:MGI:1100520]	-
ENSMUSG00000027371	59.2548	39.7612	45.5029	253.414	275.546	243.941	48.173	257.634	-2.42033	1.04175e-24	1.64721e-23	Fahd2a	2	127436215	127444565	-	1463	protein_coding	fumarylacetoacetate hydrolase domain containing 2A [Source:MGI Symbol;Acc:MGI:1915376]	-
ENSMUSG00000029669	487.095	237.597	234.439	2088.45	2233.74	2044.97	319.71	2122.39	-2.73122	1.07602e-24	1.70025e-23	Tspan12	6	21771395	21852515	-	3311	protein_coding	tetraspanin 12 [Source:MGI Symbol;Acc:MGI:1889818]	-
ENSMUSG00000022489	1840.92	1336.36	1251.33	427.945	390.019	384.601	1476.2	400.855	1.88063	1.1528e-24	1.82036e-23	Pde1b	15	103503034	103530052	+	5396	protein_coding	phosphodiesterase 1B, Ca2+-calmodulin dependent [Source:MGI Symbol;Acc:MGI:97523]	-
ENSMUSG00000070495	8.03455	1.93957	0	180.447	246.168	147.545	3.32471	191.386	-5.8581	1.16373e-24	1.8364e-23	Ctcfl	2	173093609	173119525	-	3217	protein_coding	CCCTC-binding factor (zinc finger protein)-like [Source:MGI Symbol;Acc:MGI:3652571]	zf-C2H2
ENSMUSG00000027435	7749.32	6928.15	5364.4	1787.7	2073.68	2174.81	6680.62	2012.07	1.73131	1.21762e-24	1.92017e-23	Cd93	2	148436640	148443563	-	6677	protein_coding	CD93 antigen [Source:MGI Symbol;Acc:MGI:106664]	-
ENSMUSG00000033721	914.935	1043.49	859.609	342.158	289.728	275.417	939.344	302.435	1.63503	1.27951e-24	2.01642e-23	Vav3	3	109340653	109685698	+	6005	protein_coding	vav 3 oncogene [Source:MGI Symbol;Acc:MGI:1888518]	-
ENSMUSG00000027379	316.36	298.694	308.628	30.5675	56.73	59.018	307.894	48.7718	2.65894	1.34154e-24	2.11277e-23	Bub1	2	127801122	127831865	-	4354	protein_coding	BUB1, mitotic checkpoint serine/threonine kinase [Source:MGI Symbol;Acc:MGI:1100510]	-
ENSMUSG00000028565	308.326	355.911	400.623	1330.18	1023.17	1324.95	354.954	1226.1	-1.78834	1.34568e-24	2.11788e-23	Nfia	4	97772734	98118874	+	10891	protein_coding	nuclear factor I/A [Source:MGI Symbol;Acc:MGI:108056]	CTF/NFI
ENSMUSG00000029438	93.4017	83.4016	123.649	497.954	395.084	474.111	100.151	455.716	-2.18639	1.36566e-24	2.1479e-23	Bcl7a	5	123343834	123374992	+	9490	protein_coding	B cell CLL/lymphoma 7A [Source:MGI Symbol;Acc:MGI:1924295]	-
ENSMUSG00000078453	856.684	802.013	830.923	293.842	261.363	210.498	829.873	255.234	1.70113	1.37387e-24	2.15938e-23	Abracl	10	18011260	18023288	-	1056	protein_coding	ABRA C-terminal like [Source:MGI Symbol;Acc:MGI:1920362]	-
ENSMUSG00000028849	4255.3	4097.34	3928.09	1892.23	1972.38	1739.06	4093.58	1867.89	1.13199	1.44186e-24	2.26437e-23	Map7d1	4	126232167	126256343	-	3652	protein_coding	MAP7 domain containing 1 [Source:MGI Symbol;Acc:MGI:2384297]	-
ENSMUSG00000086564	215.929	273.48	304.672	37.4698	24.3129	44.2635	264.693	35.3487	2.90299	1.44258e-24	2.26437e-23	Cd101	3	100993529	101029556	-	3330	protein_coding	CD101 antigen [Source:MGI Symbol;Acc:MGI:2685862]	-
ENSMUSG00000033685	12340.1	11976.9	10110.5	5005.18	4690.36	4717.51	11475.8	4804.35	1.25618	1.45153e-24	2.27692e-23	Ucp2	7	100493337	100502020	+	6989	protein_coding	uncoupling protein 2 (mitochondrial, proton carrier) [Source:MGI Symbol;Acc:MGI:109354]	-
ENSMUSG00000065987	36.1555	39.7612	6.92436	2674.16	2220.57	2521.05	27.6137	2471.93	-6.48389	1.475e-24	2.3122e-23	Cd209b	8	3917655	3926844	-	2115	protein_coding	CD209b antigen [Source:MGI Symbol;Acc:MGI:1916415]	-
ENSMUSG00000049109	5.02159	21.3353	7.91355	319.479	181.333	242.957	11.4235	247.923	-4.43396	1.62638e-24	2.54781e-23	Themis	10	28668360	28883818	+	11682	protein_coding	thymocyte selection associated [Source:MGI Symbol;Acc:MGI:2443552]	-
ENSMUSG00000022186	1478.36	1435.28	1635.14	3413.7	4010.61	3584.36	1516.26	3669.56	-1.27508	1.65739e-24	2.59468e-23	Oxct1	15	4026383	4155344	+	3701	protein_coding	3-oxoacid CoA transferase 1 [Source:MGI Symbol;Acc:MGI:1914291]	-
ENSMUSG00000031613	66.285	116.374	152.336	670.512	739.516	782.972	111.665	731	-2.71014	1.70099e-24	2.66118e-23	Hpgd	8	56294585	56321043	+	1683	protein_coding	hydroxyprostaglandin dehydrogenase 15 (NAD) [Source:MGI Symbol;Acc:MGI:108085]	-
ENSMUSG00000048138	38.1641	37.8216	10.8811	295.814	473.088	478.046	28.9556	415.649	-3.84324	1.84825e-24	2.88966e-23	Dmrt2	19	25672420	25679010	+	2347	protein_coding	doublesex and mab-3 related transcription factor 2 [Source:MGI Symbol;Acc:MGI:1330307]	DM
ENSMUSG00000048240	45.1943	32.9727	32.6434	271.163	241.103	200.661	36.9368	237.642	-2.68678	2.00568e-24	3.13372e-23	Gng7	10	80948624	81014945	-	3786	protein_coding	guanine nucleotide binding protein (G protein), gamma 7 [Source:MGI Symbol;Acc:MGI:95787]	-
ENSMUSG00000040247	100.432	168.743	133.541	1272	658.473	907.894	134.239	946.123	-2.81677	2.08938e-24	3.26234e-23	Tbc1d10c	19	4184358	4191047	-	1758	protein_coding	TBC1 domain family, member 10c [Source:MGI Symbol;Acc:MGI:1922072]	-
ENSMUSG00000001034	807.472	776.798	895.22	313.563	306.95	276.401	826.497	298.971	1.46706	2.27211e-24	3.54533e-23	Mapk7	11	61488812	61494406	-	4394	protein_coding	mitogen-activated protein kinase 7 [Source:MGI Symbol;Acc:MGI:1346347]	-
ENSMUSG00000029490	396.706	306.452	378.861	83.814	90.1602	88.527	360.673	87.5004	2.04322	2.68934e-24	4.1936e-23	Mfsd7a	5	108441054	108448891	-	2508	protein_coding	major facilitator superfamily domain containing 7A [Source:MGI Symbol;Acc:MGI:2442629]	-
ENSMUSG00000030116	3159.59	3629.91	2369.12	754.326	921.863	831.17	3052.87	835.786	1.86905	2.90486e-24	4.52669e-23	Mfap5	6	122505845	122529290	+	3589	protein_coding	microfibrillar associated protein 5 [Source:MGI Symbol;Acc:MGI:1354387]	-
ENSMUSG00000025809	17606.7	18419.1	15695.5	7542.28	7928.02	8063.83	17240.5	7844.71	1.13601	3.11097e-24	4.84369e-23	Itgb1	8	128685654	128733200	+	4081	protein_coding	integrin beta 1 (fibronectin receptor beta) [Source:MGI Symbol;Acc:MGI:96610]	-
ENSMUSG00000109904	17.0734	12.6072	13.8487	132.13	154.995	187.874	14.5098	158.333	-3.44944	3.11237e-24	4.84369e-23	Gm45819	7	110119990	110121740	+	1751	TEC	predicted gene 45819 [Source:MGI Symbol;Acc:MGI:5804934]	-
ENSMUSG00000021384	477.051	403.431	412.494	123.256	87.1211	108.2	430.992	106.192	2.02017	3.32966e-24	5.17844e-23	Susd3	13	49230690	49248706	-	2837	protein_coding	sushi domain containing 3 [Source:MGI Symbol;Acc:MGI:1913579]	-
ENSMUSG00000056612	2269.76	1972.54	1903.21	705.024	736.477	548.867	2048.5	663.456	1.6266	3.35118e-24	5.2085e-23	Ppp1r14b	19	6975048	6977324	+	919	protein_coding	protein phosphatase 1, regulatory inhibitor subunit 14B [Source:MGI Symbol;Acc:MGI:107682]	-
ENSMUSG00000024997	1011.35	977.544	872.469	2295.52	2896.27	2540.72	953.787	2577.5	-1.43421	3.49493e-24	5.42837e-23	Prdx3	19	60864051	60874556	-	1478	protein_coding	peroxiredoxin 3 [Source:MGI Symbol;Acc:MGI:88034]	-
ENSMUSG00000026335	3496.03	3388.43	3108.05	1506.68	1526.65	1591.52	3330.84	1541.61	1.11142	3.5023e-24	5.43626e-23	Pam	1	97795114	98095646	-	11892	protein_coding	peptidylglycine alpha-amidating monooxygenase [Source:MGI Symbol;Acc:MGI:97475]	-
ENSMUSG00000020649	791.403	637.149	662.76	196.223	132.708	186.89	697.104	171.94	2.01879	3.67569e-24	5.70165e-23	Rrm2	12	24708241	24714146	+	2771	protein_coding	ribonucleotide reductase M2 [Source:MGI Symbol;Acc:MGI:98181]	-
ENSMUSG00000004791	1148.94	673.031	421.396	64.0931	82.0559	66.8871	747.79	71.012	3.39675	3.7013e-24	5.73761e-23	Pgf	12	85166635	85177790	-	2903	protein_coding	placental growth factor [Source:MGI Symbol;Acc:MGI:105095]	-
ENSMUSG00000068758	835.593	764.191	734.971	267.219	269.468	210.498	778.252	249.061	1.64393	3.96585e-24	6.1437e-23	Il3ra	14	14346275	14356011	+	2967	protein_coding	interleukin 3 receptor, alpha chain [Source:MGI Symbol;Acc:MGI:96553]	-
ENSMUSG00000054263	1130.86	1326.67	1249.35	2726.42	2816.24	2905.65	1235.63	2816.1	-1.18835	4.08131e-24	6.31843e-23	Lifr	15	7090614	7197489	+	10776	protein_coding	leukemia inhibitory factor receptor [Source:MGI Symbol;Acc:MGI:96788]	-
ENSMUSG00000022994	1359.85	1215.14	1119.77	3489.62	3827.25	3003.03	1231.59	3439.97	-1.48189	4.24199e-24	6.5629e-23	Adcy6	15	98589973	98610076	-	6782	protein_coding	adenylate cyclase 6 [Source:MGI Symbol;Acc:MGI:87917]	-
ENSMUSG00000033467	1171.04	1009.55	903.134	351.033	272.507	278.368	1027.91	300.636	1.7734	4.26627e-24	6.59616e-23	Crlf2	5	109554709	109558993	-	1495	protein_coding	cytokine receptor-like factor 2 [Source:MGI Symbol;Acc:MGI:1889506]	-
ENSMUSG00000001552	702.019	526.594	394.688	2226.5	2415.08	2221.04	541.1	2287.54	-2.07996	4.42893e-24	6.84318e-23	Jup	11	100368958	100397763	-	6436	protein_coding	junction plakoglobin [Source:MGI Symbol;Acc:MGI:96650]	-
ENSMUSG00000026991	649.794	528.533	503.5	1619.09	2279.33	1984.97	560.609	1961.13	-1.8067	4.65293e-24	7.1846e-23	Pkp4	2	59160850	59355208	+	5707	protein_coding	plakophilin 4 [Source:MGI Symbol;Acc:MGI:109281]	-
ENSMUSG00000001435	8693.38	7013.49	6660.24	2101.27	2582.23	1799.07	7455.7	2160.85	1.78679	4.72249e-24	7.28727e-23	Col18a1	10	77052178	77166548	-	7021	protein_coding	collagen, type XVIII, alpha 1 [Source:MGI Symbol;Acc:MGI:88451]	-
ENSMUSG00000079652	116.501	293.845	315.553	1.97209	4.05214	8.8527	241.966	4.95898	5.60674	4.85625e-24	7.4888e-23	Fam71f2	6	29279593	29290680	+	1276	protein_coding	family with sequence similarity 71, member F2 [Source:MGI Symbol;Acc:MGI:2141439]	-
ENSMUSG00000037999	142.613	177.471	84.0815	1029.43	707.099	902.975	134.722	879.836	-2.70697	5.04203e-24	7.77024e-23	Arap2	5	62602445	62766159	-	12451	protein_coding	ArfGAP with RhoGAP domain, ankyrin repeat and PH domain 2 [Source:MGI Symbol;Acc:MGI:2684416]	-
ENSMUSG00000029622	13410.7	10866.4	10838.6	4672.88	4512.06	3948.3	11705.2	4377.75	1.41889	5.05169e-24	7.78006e-23	Arpc1b	5	145114215	145130705	+	5115	protein_coding	actin related protein 2/3 complex, subunit 1B [Source:MGI Symbol;Acc:MGI:1343142]	-
ENSMUSG00000032849	815.507	917.417	902.145	353.991	319.106	339.354	878.356	337.484	1.37993	5.07176e-24	7.8059e-23	Abcc4	14	118482692	118706219	-	6389	protein_coding	ATP-binding cassette, sub-family C (CFTR/MRP), member 4 [Source:MGI Symbol;Acc:MGI:2443111]	-
ENSMUSG00000030342	2187.41	4301	3341.5	638.959	596.678	703.298	3276.63	646.312	2.34191	5.59993e-24	8.61321e-23	Cd9	6	125460266	125494791	-	2044	protein_coding	CD9 antigen [Source:MGI Symbol;Acc:MGI:88348]	-
ENSMUSG00000034765	842.624	1668.03	863.566	148.893	70.9125	63.9362	1124.74	94.5806	3.57165	5.71982e-24	8.79191e-23	Dusp5	19	53529109	53542431	+	2473	protein_coding	dual specificity phosphatase 5 [Source:MGI Symbol;Acc:MGI:2685183]	-
ENSMUSG00000040084	808.477	568.294	691.446	152.837	111.434	174.103	689.406	146.125	2.23743	5.74539e-24	8.82549e-23	Bub1b	2	118598211	118641591	+	4275	protein_coding	BUB1B, mitotic checkpoint serine/threonine kinase [Source:MGI Symbol;Acc:MGI:1333889]	-
ENSMUSG00000003665	180.777	302.573	122.66	6.90233	6.07822	8.8527	202.004	7.27775	4.79359	5.75913e-24	8.84087e-23	Has1	17	17843323	17855205	-	4518	protein_coding	hyaluronan synthase 1 [Source:MGI Symbol;Acc:MGI:106590]	-
ENSMUSG00000034040	255.097	290.936	296.758	70.0094	50.6518	51.1489	280.93	57.27	2.29394	6.06051e-24	9.29749e-23	Galnt17	5	130872082	131308497	-	9408	protein_coding	polypeptide N-acetylgalactosaminyltransferase 17 [Source:MGI Symbol;Acc:MGI:2137594]	-
ENSMUSG00000089774	421.814	345.244	311.596	1211.85	1455.73	1103.64	359.551	1257.07	-1.80591	6.15837e-24	9.44151e-23	Slc5a3	16	92058322	92087473	+	10913	protein_coding	solute carrier family 5 (inositol transporters), member 3 [Source:MGI Symbol;Acc:MGI:1858226]	-
ENSMUSG00000028480	1526.56	2212.08	2400.77	550.214	377.862	420.011	2046.47	449.363	2.1871	6.26434e-24	9.59776e-23	Glipr2	4	43957401	43979118	+	2320	protein_coding	GLI pathogenesis-related 2 [Source:MGI Symbol;Acc:MGI:1917770]	-
ENSMUSG00000000278	3380.54	3522.26	2891.41	1357.79	1283.52	1158.72	3264.74	1266.67	1.36595	6.39569e-24	9.79268e-23	Scpep1	11	88924020	88955465	-	2097	protein_coding	serine carboxypeptidase 1 [Source:MGI Symbol;Acc:MGI:1921867]	-
ENSMUSG00000024044	745.205	1248.11	1411.58	230.735	172.216	173.119	1134.97	192.024	2.56323	6.65964e-24	1.01902e-22	Epb41l3	17	69075683	69289989	+	11919	protein_coding	erythrocyte membrane protein band 4.1 like 3 [Source:MGI Symbol;Acc:MGI:103008]	-
ENSMUSG00000022969	1833.89	1802.83	1815.17	737.563	562.235	702.314	1817.3	667.371	1.44502	6.88513e-24	1.05285e-22	Il10rb	16	91406164	91425834	+	3808	protein_coding	interleukin 10 receptor, beta [Source:MGI Symbol;Acc:MGI:109380]	-
ENSMUSG00000036820	926.986	883.475	956.55	337.228	346.458	270.499	922.337	318.062	1.53619	6.91984e-24	1.05747e-22	Amdhd2	17	24155833	24163766	-	2728	protein_coding	amidohydrolase domain containing 2 [Source:MGI Symbol;Acc:MGI:2443978]	-
ENSMUSG00000034957	2199.46	1714.58	1283.97	7209.98	11633.7	8162.19	1732.67	9001.96	-2.37726	7.12296e-24	1.08781e-22	Cebpa	7	35119293	35121928	+	2636	protein_coding	CCAAT/enhancer binding protein (C/EBP), alpha [Source:MGI Symbol;Acc:MGI:99480]	C/EBP
ENSMUSG00000058835	4010.25	3835.5	3669.91	1717.69	1403.05	1640.7	3838.55	1587.15	1.27403	7.27561e-24	1.11041e-22	Abi1	2	22940073	23040241	-	4032	protein_coding	abl-interactor 1 [Source:MGI Symbol;Acc:MGI:104913]	-
ENSMUSG00000033826	43.1857	68.8548	42.5353	356.949	265.415	360.01	51.5253	327.458	-2.66671	7.32052e-24	1.11654e-22	Dnah8	17	30624354	30875264	+	14583	protein_coding	dynein, axonemal, heavy chain 8 [Source:MGI Symbol;Acc:MGI:107714]	-
ENSMUSG00000010476	283.218	266.691	342.261	964.354	1360.51	1032.82	297.39	1119.23	-1.91205	7.53158e-24	1.14795e-22	Ebf3	7	137193673	137314445	-	9227	protein_coding	early B cell factor 3 [Source:MGI Symbol;Acc:MGI:894289]	COE
ENSMUSG00000029580	58869.2	56295.1	53552	28967.1	26205.2	27404	56238.7	27525.5	1.03079	7.53613e-24	1.14795e-22	Actb	5	142903115	142906754	-	2679	protein_coding	actin, beta [Source:MGI Symbol;Acc:MGI:87904]	-
ENSMUSG00000027490	621.673	517.866	497.564	173.544	157.021	146.561	545.701	159.042	1.77855	7.62325e-24	1.16048e-22	E2f1	2	154559407	154569892	-	3154	protein_coding	E2F transcription factor 1 [Source:MGI Symbol;Acc:MGI:101941]	E2F
ENSMUSG00000028093	199.859	213.353	140.465	671.498	833.729	728.872	184.559	744.7	-2.01234	7.643e-24	1.16274e-22	Acp6	3	97158777	97177299	+	8503	protein_coding	acid phosphatase 6, lysophosphatidic [Source:MGI Symbol;Acc:MGI:1931010]	-
ENSMUSG00000043391	1589.84	1477.95	1358.16	610.363	626.056	572.475	1475.32	602.965	1.29092	7.70158e-24	1.1709e-22	2510009E07Rik	16	21649045	21694665	-	6564	protein_coding	RIKEN cDNA 2510009E07 gene [Source:MGI Symbol;Acc:MGI:1919440]	-
ENSMUSG00000040128	3121.42	4440.65	4731.31	1177.34	1221.72	1224.62	4097.79	1207.9	1.76239	7.84035e-24	1.19123e-22	Pnrc1	4	33245423	33290163	-	2095	protein_coding	proline-rich nuclear receptor coactivator 1 [Source:MGI Symbol;Acc:MGI:1917838]	-
ENSMUSG00000027208	592.548	1156.95	1328.49	149.879	150.942	127.872	1026	142.898	2.84414	8.10549e-24	1.23073e-22	Fgf7	2	126034658	126091185	+	3248	protein_coding	fibroblast growth factor 7 [Source:MGI Symbol;Acc:MGI:95521]	-
ENSMUSG00000039883	681.933	847.593	1086.13	196.223	225.907	199.678	871.887	207.269	2.07287	8.37954e-24	1.27152e-22	Lrrc17	5	21543559	21575904	+	3608	protein_coding	leucine rich repeat containing 17 [Source:MGI Symbol;Acc:MGI:1921761]	-
ENSMUSG00000032186	162.7	126.072	138.487	509.787	481.192	454.439	142.42	481.806	-1.7589	8.44154e-24	1.28011e-22	Tmod2	9	75565621	75611325	-	11683	protein_coding	tropomodulin 2 [Source:MGI Symbol;Acc:MGI:1355335]	-
ENSMUSG00000032420	1155.97	2614.54	2278.11	301.731	241.103	323.615	2016.21	288.816	2.80334	8.65932e-24	1.3123e-22	Nt5e	9	88327197	88372092	+	8602	protein_coding	5' nucleotidase, ecto [Source:MGI Symbol;Acc:MGI:99782]	-
ENSMUSG00000017144	1400.02	1386.79	1534.24	553.173	523.74	626.574	1440.35	567.829	1.34274	8.85422e-24	1.34098e-22	Rnd3	2	51130438	51149111	-	4432	protein_coding	Rho family GTPase 3 [Source:MGI Symbol;Acc:MGI:1921444]	-
ENSMUSG00000038893	137.592	96.9786	89.0274	526.549	438.645	471.16	107.866	478.785	-2.15096	8.89478e-24	1.34626e-22	Fam117a	11	95337018	95381872	+	3029	protein_coding	family with sequence similarity 117, member A [Source:MGI Symbol;Acc:MGI:2144564]	-
ENSMUSG00000023274	100.432	192.018	109.8	1433.71	748.634	1048.55	134.083	1076.97	-3.00519	9.05446e-24	1.36955e-22	Cd4	6	124864692	124888221	-	4032	protein_coding	CD4 antigen [Source:MGI Symbol;Acc:MGI:88335]	-
ENSMUSG00000052942	699.006	1159.86	974.356	213.972	150.942	202.628	944.408	189.181	2.31941	9.98155e-24	1.50786e-22	Glis3	19	28258851	28680077	-	8842	protein_coding	GLIS family zinc finger 3 [Source:MGI Symbol;Acc:MGI:2444289]	zf-C2H2
ENSMUSG00000003363	3106.36	2974.33	2531.35	1202.98	1069.77	1033.8	2870.68	1102.18	1.381	1.06453e-23	1.60711e-22	Pld3	7	27532000	27553218	-	2924	protein_coding	phospholipase D family, member 3 [Source:MGI Symbol;Acc:MGI:1333782]	-
ENSMUSG00000002980	321.382	220.141	366.991	1238.48	1577.3	1213.8	302.838	1343.19	-2.14928	1.09175e-23	1.64715e-22	Bcam	7	19756131	19771016	-	3199	protein_coding	basal cell adhesion molecule [Source:MGI Symbol;Acc:MGI:1929940]	-
ENSMUSG00000025993	1453.25	1363.52	1013.92	352.019	251.233	339.354	1276.9	314.202	2.02259	1.10471e-23	1.66564e-22	Slc40a1	1	45908068	45926523	-	9000	protein_coding	solute carrier family 40 (iron-regulated transporter), member 1 [Source:MGI Symbol;Acc:MGI:1315204]	-
ENSMUSG00000103047	11.0475	5.81871	6.92436	170.586	119.538	129.84	7.93019	139.988	-4.14572	1.11582e-23	1.68132e-22	Gm37310	15	8652106	8655073	-	2968	TEC	predicted gene, 37310 [Source:MGI Symbol;Acc:MGI:5610538]	-
ENSMUSG00000029229	1121.82	1174.41	1015.9	461.47	441.684	434.766	1104.05	445.973	1.30779	1.19311e-23	1.79664e-22	Chic2	5	74997988	75044774	-	9750	protein_coding	cysteine-rich hydrophobic domain 2 [Source:MGI Symbol;Acc:MGI:1921527]	-
ENSMUSG00000032018	629.708	469.376	558.894	1740.37	2278.32	2785.65	552.66	2268.11	-2.03718	1.24197e-23	1.86902e-22	Sc5d	9	42251595	42264256	-	4866	protein_coding	sterol-C5-desaturase [Source:MGI Symbol;Acc:MGI:1353611]	-
ENSMUSG00000027883	360.55	394.703	430.299	116.354	84.082	94.4288	395.184	98.2881	2.00693	1.34533e-23	2.02329e-22	Gpsm2	3	108678638	108722309	-	3909	protein_coding	G-protein signalling modulator 2 (AGS3-like, C. elegans) [Source:MGI Symbol;Acc:MGI:1923373]	-
ENSMUSG00000026669	205.885	217.232	302.693	40.4279	33.4302	35.4108	241.937	36.423	2.73129	1.3651e-23	2.05171e-22	Mcm10	2	4989714	5012791	-	7692	protein_coding	minichromosome maintenance 10 replication initiation factor [Source:MGI Symbol;Acc:MGI:1917274]	-
ENSMUSG00000039063	36.1555	34.9123	77.1571	377.656	515.635	391.486	49.4083	428.259	-3.11576	1.37719e-23	2.06857e-22	Echdc3	2	6188465	6213033	-	2685	protein_coding	enoyl Coenzyme A hydratase domain containing 3 [Source:MGI Symbol;Acc:MGI:1915106]	-
ENSMUSG00000106609	711.058	640.059	775.528	0	0	0	708.881	0	11.9205	1.38069e-23	2.07252e-22	Gm43181	5	43784046	43786117	-	2072	TEC	predicted gene 43181 [Source:MGI Symbol;Acc:MGI:5663318]	-
ENSMUSG00000032020	949.081	934.873	918.961	275.107	173.229	269.516	934.305	239.284	1.96463	1.40437e-23	2.10674e-22	Ubash3b	9	41011098	41161697	-	7326	protein_coding	ubiquitin associated and SH3 domain containing, B [Source:MGI Symbol;Acc:MGI:1920078]	-
ENSMUSG00000031432	420.81	287.057	264.115	1222.7	1795.1	1533.48	323.994	1517.09	-2.2275	1.44628e-23	2.16823e-22	Prps1	X	140456613	140476140	+	1993	protein_coding	phosphoribosyl pyrophosphate synthetase 1 [Source:MGI Symbol;Acc:MGI:97775]	-
ENSMUSG00000028364	8992.67	30968.2	26010.8	666.568	443.71	544.933	21990.6	551.737	5.31674	1.54032e-23	2.30776e-22	Tnc	4	63959785	64047015	-	7772	protein_coding	tenascin C [Source:MGI Symbol;Acc:MGI:101922]	-
ENSMUSG00000029167	9.03887	6.7885	14.8379	166.642	122.577	148.529	10.2218	145.916	-3.83717	1.62753e-23	2.43688e-22	Ppargc1a	5	51454250	51567726	-	6592	protein_coding	peroxisome proliferative activated receptor, gamma, coactivator 1 alpha [Source:MGI Symbol;Acc:MGI:1342774]	-
ENSMUSG00000020601	302.3	261.842	235.428	751.368	759.777	794.776	266.523	768.64	-1.5283	1.63588e-23	2.44784e-22	Trib2	12	15791727	15816922	-	4335	protein_coding	tribbles pseudokinase 2 [Source:MGI Symbol;Acc:MGI:2145021]	-
ENSMUSG00000030246	191.825	237.597	161.239	690.233	943.137	785.923	196.887	806.431	-2.03375	1.63835e-23	2.44984e-22	Ldhb	6	142490249	142507957	-	1570	protein_coding	lactate dehydrogenase B [Source:MGI Symbol;Acc:MGI:96763]	-
ENSMUSG00000028124	2560.01	2824.02	2400.77	753.34	938.071	1005.27	2594.93	898.895	1.52952	1.63929e-23	2.44984e-22	Gclm	3	122245557	122270732	+	6291	protein_coding	glutamate-cysteine ligase, modifier subunit [Source:MGI Symbol;Acc:MGI:104995]	-
ENSMUSG00000060904	4285.43	4113.83	4352.45	1794.61	2072.67	2001.69	4250.57	1956.32	1.11954	1.66357e-23	2.48317e-22	Arl1	10	88730858	88744094	+	2369	protein_coding	ADP-ribosylation factor-like 1 [Source:MGI Symbol;Acc:MGI:99436]	-
ENSMUSG00000028653	167.721	111.525	162.228	543.312	734.451	726.905	147.158	668.223	-2.18351	1.66369e-23	2.48317e-22	Trit1	4	123016597	123054949	+	2087	protein_coding	tRNA isopentenyltransferase 1 [Source:MGI Symbol;Acc:MGI:1914216]	-
ENSMUSG00000041773	3065.18	2448.71	2238.55	816.447	900.589	719.036	2584.15	812.024	1.67015	1.80551e-23	2.69316e-22	Enc1	13	97241105	97253034	+	4737	protein_coding	ectodermal-neural cortex 1 [Source:MGI Symbol;Acc:MGI:109610]	-
ENSMUSG00000095079	39.1684	18.4259	41.5461	436.819	269.468	667.887	33.0468	458.058	-3.7945	1.9322e-23	2.88031e-22	Igha	12	113254830	113260236	-	2668	IG_C_gene	immunoglobulin heavy constant alpha [Source:MGI Symbol;Acc:MGI:96444]	-
ENSMUSG00000006304	9210.61	8071.53	7327.95	3013.36	2561.97	3261.73	8203.36	2945.69	1.47756	1.94151e-23	2.89238e-22	Arpc2	1	74236084	74268209	+	2033	protein_coding	actin related protein 2/3 complex, subunit 2 [Source:MGI Symbol;Acc:MGI:1923959]	-
ENSMUSG00000040006	1159.99	993.06	843.782	2750.09	3422.04	3576.49	998.944	3249.54	-1.70181	1.95424e-23	2.90951e-22	Ginm1	10	7767947	7792824	-	2996	protein_coding	glycoprotein integral membrane 1 [Source:MGI Symbol;Acc:MGI:2384905]	-
ENSMUSG00000000346	6452.75	5908.9	5939.12	2976.88	2919.57	3105.33	6100.26	3000.59	1.02359	1.95957e-23	2.91464e-22	Dazap2	15	100615349	100620761	+	2900	protein_coding	DAZ associated protein 2 [Source:MGI Symbol;Acc:MGI:1344344]	-
ENSMUSG00000004040	6034.95	6553.81	6444.6	3158.31	2926.66	2750.24	6344.45	2945.07	1.10721	1.96015e-23	2.91464e-22	Stat3	11	100885098	100939540	-	9527	protein_coding	signal transducer and activator of transcription 3 [Source:MGI Symbol;Acc:MGI:103038]	STAT
ENSMUSG00000028664	375.615	462.588	559.884	93.6745	112.447	108.2	466.029	104.774	2.15347	1.97479e-23	2.93457e-22	Ephb2	4	136647539	136835988	-	12608	protein_coding	Eph receptor B2 [Source:MGI Symbol;Acc:MGI:99611]	-
ENSMUSG00000014030	22.095	37.8216	9.89194	1796.58	786.116	1337.74	23.2695	1306.81	-5.81048	2.05629e-23	3.05377e-22	Pax5	4	44524757	44710487	-	8853	protein_coding	paired box 5 [Source:MGI Symbol;Acc:MGI:97489]	PAX
ENSMUSG00000001119	19661.6	17200.1	17263.4	7686.24	8141.77	6741.82	18041.7	7523.28	1.26191	2.1014e-23	3.1188e-22	Col6a1	10	76708792	76726168	-	4380	protein_coding	collagen, type VI, alpha 1 [Source:MGI Symbol;Acc:MGI:88459]	-
ENSMUSG00000032640	1602.89	2239.24	2470.02	612.335	540.961	602.967	2104.05	585.421	1.8456	2.13327e-23	3.16412e-22	Chsy1	7	66109515	66173798	+	4176	protein_coding	chondroitin sulfate synthase 1 [Source:MGI Symbol;Acc:MGI:2681120]	-
ENSMUSG00000031725	90.3887	47.5195	16.8163	3095.2	4291.22	3181.07	51.5748	3522.5	-6.09421	2.18747e-23	3.24249e-22	Ces1f	8	93256236	93279747	-	3285	protein_coding	carboxylesterase 1F [Source:MGI Symbol;Acc:MGI:2142687]	-
ENSMUSG00000093661	589.535	582.841	554.938	1264.11	1459.78	1448.89	575.771	1390.93	-1.27245	2.2602e-23	3.3482e-22	Eif4e3	6	99625135	99666771	-	2515	protein_coding	eukaryotic translation initiation factor 4E member 3 [Source:MGI Symbol;Acc:MGI:1914142]	-
ENSMUSG00000032009	374.611	547.929	568.786	2319.18	1678.6	2024.32	497.109	2007.37	-2.01353	2.30883e-23	3.41811e-22	Sesn3	9	14275067	14333101	+	15269	protein_coding	sestrin 3 [Source:MGI Symbol;Acc:MGI:1922997]	-
ENSMUSG00000045362	529.276	765.161	828.944	113.395	48.6257	102.298	707.794	88.1064	3.00511	2.35611e-23	3.48592e-22	Tnfrsf26	7	143607659	143628722	-	3218	protein_coding	tumor necrosis factor receptor superfamily, member 26 [Source:MGI Symbol;Acc:MGI:2651928]	-
ENSMUSG00000027222	305.313	179.41	214.655	959.424	1249.07	1005.27	233.126	1071.26	-2.20057	2.35765e-23	3.48602e-22	Pex16	2	92374676	92381217	+	1775	protein_coding	peroxisomal biogenesis factor 16 [Source:MGI Symbol;Acc:MGI:1338829]	-
ENSMUSG00000037217	116.501	145.468	159.26	6.90233	12.1564	11.8036	140.41	10.2875	3.7723	2.44646e-23	3.61508e-22	Syn1	X	20860511	20921004	-	3299	protein_coding	synapsin I [Source:MGI Symbol;Acc:MGI:98460]	-
ENSMUSG00000035776	492.116	547.929	532.186	1272	1614.78	1401.68	524.077	1429.49	-1.44746	2.54803e-23	3.76283e-22	Cd99l2	X	71420060	71492849	-	4902	protein_coding	CD99 antigen-like 2 [Source:MGI Symbol;Acc:MGI:2177151]	-
ENSMUSG00000054414	1455.26	1496.38	1601.5	684.317	666.578	699.363	1517.71	683.419	1.15102	2.62389e-23	3.87244e-22	Slc30a7	3	115938973	116007406	-	11116	protein_coding	solute carrier family 30 (zinc transporter), member 7 [Source:MGI Symbol;Acc:MGI:1913750]	-
ENSMUSG00000097715	1595.86	1677.73	1572.82	578.81	376.849	484.931	1615.47	480.197	1.75002	2.73645e-23	4.03605e-22	Gpr137b-ps	13	12615057	12650388	-	4716	transcribed_unprocessed_pseudogene	G protein-coupled receptor 137B, pseudogene [Source:MGI Symbol;Acc:MGI:3710533]	-
ENSMUSG00000027408	4015.27	8187.9	7717.69	1279.89	1180.19	922.648	6640.29	1127.57	2.55805	2.74735e-23	4.04961e-22	Cpxm1	2	130390775	130397574	-	2432	protein_coding	carboxypeptidase X 1 (M14 family) [Source:MGI Symbol;Acc:MGI:1934569]	-
ENSMUSG00000072704	853.671	853.411	793.333	1883.35	2391.78	2276.13	833.472	2183.75	-1.38956	2.83473e-23	4.17581e-22	Smim10l1	6	133104909	133110899	+	3068	protein_coding	small integral membrane protein 10 like 1 [Source:MGI Symbol;Acc:MGI:1914379]	-
ENSMUSG00000040724	55.2375	75.6433	45.5029	385.545	292.767	311.812	58.7946	330.041	-2.48798	2.85004e-23	4.19575e-22	Kcna2	3	107101146	107115005	+	11906	protein_coding	potassium voltage-gated channel, shaker-related subfamily, member 2 [Source:MGI Symbol;Acc:MGI:96659]	-
ENSMUSG00000028108	7433.97	8184.02	7243.86	2834.89	2669.35	1979.07	7620.62	2494.44	1.61122	2.852e-23	4.19603e-22	Ecm1	3	95734147	95739569	-	2521	protein_coding	extracellular matrix protein 1 [Source:MGI Symbol;Acc:MGI:103060]	-
ENSMUSG00000014782	127.548	142.558	164.206	0.986047	7.09125	9.83633	144.771	5.97121	4.60085	2.87463e-23	4.2267e-22	Plekhg4	8	105373274	105382862	+	5478	protein_coding	pleckstrin homology domain containing, family G (with RhoGef domain) member 4 [Source:MGI Symbol;Acc:MGI:2142544]	-
ENSMUSG00000045875	33.1425	10.6676	18.7947	268.205	330.25	201.645	20.8683	266.7	-3.67919	2.91992e-23	4.29063e-22	Adra1a	14	66635251	66771168	+	8728	protein_coding	adrenergic receptor, alpha 1a [Source:MGI Symbol;Acc:MGI:104773]	-
ENSMUSG00000030978	1607.91	1440.13	1446.2	604.447	532.857	640.345	1498.08	592.55	1.33789	2.97056e-23	4.36234e-22	Rrm1	7	102441695	102469771	+	11012	protein_coding	ribonucleotide reductase M1 [Source:MGI Symbol;Acc:MGI:98180]	-
ENSMUSG00000040613	2403.34	1949.27	1860.67	642.903	429.527	599.033	2071.09	557.154	1.89401	3.00452e-23	4.40948e-22	Apobec1	6	122577792	122602444	-	2702	protein_coding	apolipoprotein B mRNA editing enzyme, catalytic polypeptide 1 [Source:MGI Symbol;Acc:MGI:103298]	-
ENSMUSG00000007888	320.378	452.89	148.379	5.91628	14.1825	16.7218	307.216	12.2735	4.6464	3.16859e-23	4.6474e-22	Crlf1	8	70493158	70504081	+	1644	protein_coding	cytokine receptor-like factor 1 [Source:MGI Symbol;Acc:MGI:1340030]	-
ENSMUSG00000068874	724.114	423.796	400.623	2483.85	3029.99	2344	516.178	2619.28	-2.34343	3.17579e-23	4.65507e-22	Selenbp1	3	94933056	94944758	+	2273	protein_coding	selenium binding protein 1 [Source:MGI Symbol;Acc:MGI:96825]	-
ENSMUSG00000024334	9.03887	15.5166	7.91355	179.461	118.525	185.907	10.823	161.298	-3.89471	3.24581e-23	4.75477e-22	H2-Oa	17	34092340	34095234	+	1314	protein_coding	histocompatibility 2, O region alpha locus [Source:MGI Symbol;Acc:MGI:95924]	-
ENSMUSG00000030536	12800	13774.8	12300.6	5367.06	4085.57	5176.86	12958.5	4876.5	1.40995	3.5005e-23	5.1247e-22	Iqgap1	7	80711583	80825974	-	16538	protein_coding	IQ motif containing GTPase activating protein 1 [Source:MGI Symbol;Acc:MGI:1352757]	-
ENSMUSG00000000058	2819.12	3011.18	2082.25	7720.75	8021.22	8926.47	2637.52	8222.81	-1.64044	3.6074e-23	5.27795e-22	Cav2	6	17281185	17289115	+	3335	protein_coding	caveolin 2 [Source:MGI Symbol;Acc:MGI:107571]	-
ENSMUSG00000020328	869.74	808.801	887.307	336.242	330.25	361.977	855.283	342.823	1.31876	3.61959e-23	5.2925e-22	Nudcd2	11	40733667	40740046	+	2054	protein_coding	NudC domain containing 2 [Source:MGI Symbol;Acc:MGI:1277103]	-
ENSMUSG00000099398	728.131	452.89	370.948	65.0791	82.0559	76.7234	517.323	74.6195	2.79355	3.68622e-23	5.38661e-22	Ms4a14	19	11301249	11314454	-	4065	protein_coding	membrane-spanning 4-domains, subfamily A, member 14 [Source:MGI Symbol;Acc:MGI:2686122]	-
ENSMUSG00000061313	678.92	633.27	554.938	1804.47	2612.62	1975.14	622.376	2130.74	-1.77547	3.73583e-23	5.45574e-22	Ddhd2	8	25725346	25754596	-	7142	protein_coding	DDHD domain containing 2 [Source:MGI Symbol;Acc:MGI:1919358]	-
ENSMUSG00000057098	746.209	770.98	669.684	1625.01	1845.75	1767.59	728.958	1746.12	-1.26016	3.81318e-23	5.56527e-22	Ebf1	11	44617317	45008091	+	9756	protein_coding	early B cell factor 1 [Source:MGI Symbol;Acc:MGI:95275]	COE
ENSMUSG00000061950	1953.4	2028.79	2086.21	959.424	941.11	996.421	2022.8	965.652	1.06675	4.09404e-23	5.97151e-22	Ppp4r1	17	65782573	65841926	+	5449	protein_coding	protein phosphatase 4, regulatory subunit 1 [Source:MGI Symbol;Acc:MGI:1917601]	-
ENSMUSG00000020283	619.665	479.074	513.391	1448.5	1907.55	1782.34	537.377	1712.8	-1.67249	4.21894e-23	6.1499e-22	Pex13	11	23646479	23665959	-	4644	protein_coding	peroxisomal biogenesis factor 13 [Source:MGI Symbol;Acc:MGI:1919379]	-
ENSMUSG00000029449	76.3282	128.012	77.1571	603.461	435.605	531.162	93.8323	523.41	-2.47886	4.31907e-23	6.29198e-22	Rhof	5	123103044	123132692	-	4602	protein_coding	ras homolog family member F (in filopodia) [Source:MGI Symbol;Acc:MGI:1345629]	-
ENSMUSG00000038463	1385.96	1779.56	1597.55	597.545	526.779	473.128	1587.69	532.484	1.57619	4.47314e-23	6.51244e-22	Olfml2b	1	170644532	170682789	+	3095	protein_coding	olfactomedin-like 2B [Source:MGI Symbol;Acc:MGI:2443310]	-
ENSMUSG00000028167	185.799	219.172	218.612	28.5954	39.5084	21.6399	207.861	29.9146	2.79892	4.47761e-23	6.51493e-22	Bdh2	3	135281221	135304426	+	4250	protein_coding	3-hydroxybutyrate dehydrogenase, type 2 [Source:MGI Symbol;Acc:MGI:1917022]	-
ENSMUSG00000025968	1170.03	1042.52	1072.29	2471.03	3066.46	2704.99	1094.95	2747.5	-1.32728	4.53963e-23	6.60112e-22	Ndufs1	1	63143596	63176833	-	8086	protein_coding	NADH:ubiquinone oxidoreductase core subunit S1 [Source:MGI Symbol;Acc:MGI:2443241]	-
ENSMUSG00000049555	8.03455	4.84893	6.92436	134.102	122.577	108.2	6.60261	121.626	-4.20631	4.57514e-23	6.64868e-22	Tmie	9	110865711	110880113	-	3094	protein_coding	transmembrane inner ear [Source:MGI Symbol;Acc:MGI:2159400]	-
ENSMUSG00000035212	2549.97	2439.01	2229.64	1036.34	996.827	850.843	2406.21	961.335	1.32369	5.20424e-23	7.55826e-22	Leprot	4	101647718	101659364	+	1898	protein_coding	leptin receptor overlapping transcript [Source:MGI Symbol;Acc:MGI:2687005]	-
ENSMUSG00000033031	460.982	357.851	419.418	111.423	75.9777	97.3797	412.75	94.9269	2.11947	5.29478e-23	7.68505e-22	Cip2a	16	48994185	49019709	+	5688	protein_coding	cell proliferation regulating inhibitor of protein phosphatase 2A [Source:MGI Symbol;Acc:MGI:2146335]	-
ENSMUSG00000021483	569.449	443.192	444.148	91.7024	134.734	95.4124	485.596	107.283	2.17903	5.44964e-23	7.90183e-22	Cdk20	13	64432314	64441773	+	6775	protein_coding	cyclin-dependent kinase 20 [Source:MGI Symbol;Acc:MGI:2145349]	-
ENSMUSG00000050777	376.62	312.271	288.845	69.0233	63.8213	83.6088	325.912	72.1511	2.17465	5.4508e-23	7.90183e-22	Tmem37	1	120067377	120074074	-	1311	protein_coding	transmembrane protein 37 [Source:MGI Symbol;Acc:MGI:2157899]	-
ENSMUSG00000062421	1398.01	1413.95	1173.18	460.484	536.909	477.062	1328.38	491.485	1.43462	5.45636e-23	7.90505e-22	Arf2	11	103966739	103985337	+	2998	protein_coding	ADP-ribosylation factor 2 [Source:MGI Symbol;Acc:MGI:99595]	-
ENSMUSG00000004709	374.611	384.035	540.1	93.6745	69.8995	95.4124	432.915	86.3288	2.32549	5.52883e-23	8.00516e-22	Cd244a	1	171559193	171609746	+	4876	protein_coding	CD244 molecule A [Source:MGI Symbol;Acc:MGI:109294]	-
ENSMUSG00000048120	2564.03	5343.52	4468.19	813.489	791.181	764.283	4125.24	789.651	2.38523	5.68672e-23	8.22873e-22	Entpd1	19	40612366	40741602	+	5580	protein_coding	ectonucleoside triphosphate diphosphohydrolase 1 [Source:MGI Symbol;Acc:MGI:102805]	-
ENSMUSG00000061666	376.62	335.546	365.012	88.7443	93.1993	60.0016	359.059	80.6484	2.15514	6.32426e-23	9.14568e-22	Gdpd1	11	87033867	87074062	-	2336	protein_coding	glycerophosphodiester phosphodiesterase domain containing 1 [Source:MGI Symbol;Acc:MGI:1913819]	-
ENSMUSG00000030082	4094.61	3779.25	3438.44	1691.07	1706.97	1582.67	3770.77	1660.23	1.18348	6.45637e-23	9.33103e-22	Sec61a1	6	88503579	88518905	-	6732	protein_coding	Sec61 alpha 1 subunit (S. cerevisiae) [Source:MGI Symbol;Acc:MGI:1858417]	-
ENSMUSG00000022488	7100.53	6959.18	6450.53	2367.5	1426.35	1901.36	6836.75	1898.41	1.84845	6.80521e-23	9.82919e-22	Nckap1l	15	103453794	103498810	+	5935	protein_coding	NCK associated protein 1 like [Source:MGI Symbol;Acc:MGI:1926063]	-
ENSMUSG00000070372	3676.81	3794.77	3735.2	1678.25	1462.82	1776.44	3735.59	1639.17	1.18829	7.172e-23	1.03527e-21	Capza1	3	104822779	104864505	-	3781	protein_coding	capping protein (actin filament) muscle Z-line, alpha 1 [Source:MGI Symbol;Acc:MGI:106227]	-
ENSMUSG00000028207	1502.46	1705.85	1752.85	4239.02	5077.34	3951.26	1653.72	4422.54	-1.41909	7.19656e-23	1.03818e-21	Asph	4	9448069	9669344	-	16102	protein_coding	aspartate-beta-hydroxylase [Source:MGI Symbol;Acc:MGI:1914186]	-
ENSMUSG00000040105	317.365	213.353	234.439	883.499	1180.19	967.895	255.052	1010.53	-1.98659	7.21061e-23	1.03957e-21	Plpp6	19	28963953	28966811	+	2859	protein_coding	phospholipid phosphatase 6 [Source:MGI Symbol;Acc:MGI:1921661]	-
ENSMUSG00000025429	361.555	385.975	405.569	71.9815	72.9386	110.167	384.366	85.029	2.17585	7.29262e-23	1.05076e-21	Pstpip2	18	77794545	77882007	+	1395	protein_coding	proline-serine-threonine phosphatase-interacting protein 2 [Source:MGI Symbol;Acc:MGI:1335088]	-
ENSMUSG00000049625	715.075	1082.28	955.561	262.289	198.555	207.547	917.639	222.797	2.04214	7.32491e-23	1.05477e-21	Tifab	13	56173704	56178885	-	3497	protein_coding	TRAF-interacting protein with forkhead-associated domain, family member B [Source:MGI Symbol;Acc:MGI:2385852]	-
ENSMUSG00000045573	17.0734	35.8821	27.6974	273.135	271.494	181.972	26.8843	242.2	-3.16888	7.53333e-23	1.08412e-21	Penk	4	4133531	4138819	-	1634	protein_coding	preproenkephalin [Source:MGI Symbol;Acc:MGI:104629]	-
ENSMUSG00000015027	749.222	749.644	677.598	277.079	255.285	289.188	725.488	273.851	1.40535	7.58681e-23	1.09116e-21	Galns	8	122578242	122611463	-	2650	protein_coding	galactosamine (N-acetyl)-6-sulfate sulfatase [Source:MGI Symbol;Acc:MGI:1355303]	-
ENSMUSG00000022696	11.0475	25.2144	11.8703	341.172	157.021	279.352	16.0441	259.182	-4.01088	7.6683e-23	1.10221e-21	Sidt1	16	44240180	44333196	-	5623	protein_coding	SID1 transmembrane family, member 1 [Source:MGI Symbol;Acc:MGI:2443155]	-
ENSMUSG00000032497	1406.05	1630.21	1875.51	538.382	563.248	611.82	1637.26	571.15	1.51935	7.7533e-23	1.11375e-21	Lrrfip2	9	111117592	111225668	+	6334	protein_coding	leucine rich repeat (in FLII) interacting protein 2 [Source:MGI Symbol;Acc:MGI:1918518]	-
ENSMUSG00000027792	90.3887	22.3051	27.6974	2775.72	3045.19	3373.86	46.7971	3064.92	-6.03417	7.76603e-23	1.1149e-21	Bche	3	73635808	73708415	-	6741	protein_coding	butyrylcholinesterase [Source:MGI Symbol;Acc:MGI:894278]	-
ENSMUSG00000042357	119.514	153.226	122.66	8.87443	5.06518	1.96727	131.8	5.30229	4.63595	7.93123e-23	1.13793e-21	Gjb5	4	127354809	127358181	-	1721	protein_coding	gap junction protein, beta 5 [Source:MGI Symbol;Acc:MGI:95723]	-
ENSMUSG00000032816	388.671	737.037	885.328	93.6745	58.7561	83.6088	670.346	78.6798	3.09037	8.19504e-23	1.17507e-21	Igdcc4	9	65101486	65137940	+	9481	protein_coding	immunoglobulin superfamily, DCC subclass, member 4 [Source:MGI Symbol;Acc:MGI:1858497]	-
ENSMUSG00000020393	1509.49	1862.96	1589.63	616.28	652.395	540.998	1654.03	603.224	1.45541	8.34901e-23	1.19626e-21	Kremen1	11	5191552	5261558	-	7722	protein_coding	kringle containing transmembrane protein 1 [Source:MGI Symbol;Acc:MGI:1933988]	-
ENSMUSG00000039529	788.39	1166.65	1002.05	285.954	279.598	292.139	985.699	285.897	1.78575	8.35292e-23	1.19626e-21	Atp8b1	18	64528979	64661000	-	6440	protein_coding	ATPase, class I, type 8B, member 1 [Source:MGI Symbol;Acc:MGI:1859665]	-
ENSMUSG00000044676	5.02159	6.7885	2.96758	101.563	180.32	148.529	4.92589	143.471	-4.86139	8.58883e-23	1.2293e-21	Zfp612	8	110079746	110092741	+	6083	protein_coding	zinc finger protein 612 [Source:MGI Symbol;Acc:MGI:2443465]	zf-C2H2
ENSMUSG00000022876	1553.68	2069.52	2246.46	461.47	279.598	474.111	1956.55	405.06	2.27187	8.61581e-23	1.23242e-21	Samsn1	16	75858793	76022281	-	4935	protein_coding	SAM domain, SH3 domain and nuclear localization signals, 1 [Source:MGI Symbol;Acc:MGI:1914992]	-
ENSMUSG00000016933	1263.43	1175.38	1236.49	2544	2500.17	2435.48	1225.1	2493.22	-1.02517	9.63369e-23	1.37719e-21	Plcg1	2	160731300	160775760	+	7857	protein_coding	phospholipase C, gamma 1 [Source:MGI Symbol;Acc:MGI:97615]	-
ENSMUSG00000025190	735.161	832.076	614.289	200.168	140.812	200.661	727.176	180.547	2.00948	9.80084e-23	1.40024e-21	Got1	19	43499752	43524605	-	2539	protein_coding	glutamic-oxaloacetic transaminase 1, soluble [Source:MGI Symbol;Acc:MGI:95791]	-
ENSMUSG00000038425	87.3757	81.462	73.2003	301.731	290.741	300.992	80.6794	297.821	-1.88443	9.89058e-23	1.41221e-21	Poli	18	70508680	70530620	-	3863	protein_coding	polymerase (DNA directed), iota [Source:MGI Symbol;Acc:MGI:1347081]	-
ENSMUSG00000101089	6.02591	3.87914	1.97839	117.34	118.525	124.921	3.96115	120.262	-4.92744	1.00944e-22	1.43958e-21	2610016A17Rik	19	25671134	25672253	-	1097	lincRNA	RIKEN cDNA 2610016A17 gene [Source:MGI Symbol;Acc:MGI:1919653]	-
ENSMUSG00000020577	368.585	533.382	500.532	1411.03	1478.02	1496.11	467.5	1461.72	-1.64433	1.11375e-22	1.58738e-21	Tspan13	12	36014557	36042500	-	2474	protein_coding	tetraspanin 13 [Source:MGI Symbol;Acc:MGI:1913359]	-
ENSMUSG00000105128	2.00864	4.84893	1.97839	187.349	105.356	178.038	2.94532	156.914	-5.72885	1.16924e-22	1.66546e-21	Gm42870	16	19231333	19234802	+	3470	TEC	predicted gene 42870 [Source:MGI Symbol;Acc:MGI:5663007]	-
ENSMUSG00000032878	95.4103	51.3986	57.3732	392.447	601.743	416.077	68.0607	470.089	-2.78907	1.22315e-22	1.74017e-21	Ccdc85a	11	28385685	28584324	-	6971	protein_coding	coiled-coil domain containing 85A [Source:MGI Symbol;Acc:MGI:2445069]	-
ENSMUSG00000070371	44.19	37.8216	41.5461	211.014	283.65	208.53	41.1859	234.398	-2.50896	1.22808e-22	1.74613e-21	Prss36	7	127932638	127946725	-	3221	protein_coding	protease, serine 36 [Source:MGI Symbol;Acc:MGI:1924863]	-
ENSMUSG00000105703	68.2937	89.2203	61.33	462.456	350.51	320.664	72.948	377.877	-2.3723	1.236e-22	1.75633e-21	Gm43305	14	54292443	54297456	-	5014	processed_transcript	predicted gene 43305 [Source:MGI Symbol;Acc:MGI:5663442]	-
ENSMUSG00000020844	977.202	1331.52	1507.53	260.317	199.568	330.501	1272.08	263.462	2.27125	1.23832e-22	1.75858e-21	Nxn	11	76257198	76399140	-	3239	protein_coding	nucleoredoxin [Source:MGI Symbol;Acc:MGI:109331]	-
ENSMUSG00000072964	140.605	168.743	198.828	597.545	549.066	672.805	169.392	606.472	-1.83992	1.26254e-22	1.7919e-21	Bhlhb9	X	135797594	135891081	+	4800	protein_coding	basic helix-loop-helix domain containing, class B9 [Source:MGI Symbol;Acc:MGI:1917487]	-
ENSMUSG00000009185	3304.21	3205.14	2143.58	869.694	713.177	745.594	2884.31	776.155	1.89376	1.26411e-22	1.79306e-21	Ccl8	11	82115185	82116799	+	511	protein_coding	chemokine (C-C motif) ligand 8 [Source:MGI Symbol;Acc:MGI:101878]	-
ENSMUSG00000028420	972.181	1002.76	1263.2	356.949	381.915	368.863	1079.38	369.242	1.54763	1.29237e-22	1.83204e-21	Tmem38b	4	53826045	53862019	+	3807	protein_coding	transmembrane protein 38B [Source:MGI Symbol;Acc:MGI:1098718]	-
ENSMUSG00000026426	2013.66	1962.85	1755.82	823.35	826.637	715.101	1910.77	788.363	1.27729	1.31999e-22	1.87008e-21	Arl8a	1	135146824	135156269	+	2299	protein_coding	ADP-ribosylation factor-like 8A [Source:MGI Symbol;Acc:MGI:1915974]	-
ENSMUSG00000033022	288.24	81.462	87.049	10871.2	13628.4	12735.1	152.25	12411.5	-6.34933	1.44187e-22	2.04153e-21	Cdo1	18	46713205	46728342	-	1530	protein_coding	cysteine dioxygenase 1, cytosolic [Source:MGI Symbol;Acc:MGI:105925]	-
ENSMUSG00000049848	217.937	219.172	226.525	2.95814	0	0.983633	221.211	1.31393	7.38338	1.55531e-22	2.20083e-21	Ceacam19	7	19875742	19887965	-	3361	protein_coding	carcinoembryonic antigen-related cell adhesion molecule 19 [Source:MGI Symbol;Acc:MGI:2443001]	-
[truncated: 5,344 more rows]
